# Supplementary material for: Synaptic counts approximate synaptic contact area in Drosophila
Source: PLoS One. 2022 Apr 4;17(4):e0266064. doi: 10.1371/journal.pone.0266064 (PMC8979427; doi:10.1371/journal.pone.0266064)
Supplement: S1 File — A compressed archive containing the Bayesian analysis code as an R package. (ZIP) [file pone.0266064.s001.zip]

Archive with 25 entries (19 files):
- Rpackage/
- Rpackage/Readme.pdf
- Rpackage/.Rbuildignore
- Rpackage/DESCRIPTION
- Rpackage/demo/
- Rpackage/demo/NormalModel.R
- Rpackage/demo/LognormalModel.R
- Rpackage/demo/VisualiseData.R
- Rpackage/demo/BayesianHierarchicalGamma.R
- Rpackage/Readme.tex
- Rpackage/Rpackage.Rproj
- Rpackage/Readme.rnw
- Rpackage/NAMESPACE
- Rpackage/data/
- Rpackage/data/Bugs.rda
- Rpackage/data/microareas.rda
- Rpackage/data/resultsLognormalModel.rda
- Rpackage/data/count_area.rda
- Rpackage/data/areas.rda
- Rpackage/inst/
- Rpackage/inst/rnw/
- Rpackage/inst/rnw/Finding best linear model for prediction.rnw
- Rpackage/inst/rnw/Justifying predicting model.rnw
- Rpackage/inst/data/
- Rpackage/inst/data/allmicro.csv
