# Supplementary material for: Synaptic counts approximate synaptic contact area in Drosophila
Source: PLoS One. 2022 Apr 4;17(4):e0266064. doi: 10.1371/journal.pone.0266064 (PMC8979427; doi:10.1371/journal.pone.0266064)
Supplement: S1 File — A compressed archive containing the Bayesian analysis code as an R package. (ZIP) [file pone.0266064.s001.zip › Rpackage/DESCRIPTION]

Package: synapsearea
Type: Package
Title: X
Version: 1.0 
Date: 2019-06-14
Author: D. Bonnery
Maintainer: D. Bonnery  <dbonnery@umd.edu>
Description: Data
License: GPL (>= 2)
LazyLoad: yes
LazyData: true
Depends: R (>=3.4.4)
Imports:
    ggplot2
    ggfortify
    plyr
    directlabels
    extraDistr
    evmix
    rjags
    R2jags
    lme4
