# Supplementary material for: Synaptic counts approximate synaptic contact area in Drosophila
Source: PLoS One. 2022 Apr 4;17(4):e0266064. doi: 10.1371/journal.pone.0266064 (PMC8979427; doi:10.1371/journal.pone.0266064)
Supplement: S1 File — A compressed archive containing the Bayesian analysis code as an R package. (ZIP) [file pone.0266064.s001.zip › Rpackage/demo/NormalModel.R]

#0 Packages used
library("synapsearea")
library("ggplot2") #for nice plots
library(ggfortify)#for graphs
library(plyr)
library(directlabels)

#1 Read and plot the data
data(count_area,package="synapsearea")
count_area<-count_area[order(count_area$contact_number),]
attach(count_area)
N<-nrow(count_area)

lmfit<-lm(synaptic_area~0+contact_number,weight=1/contact_number)
lmfit.l<-lm(synaptic_area~0+contact_number,weight=1/contact_number,data=count_area[-c(24,68,71),])
table1<-data.frame(Circuit=circuit,
                   "Connections Count"=contact_number,
                   "Synaptic area"=synaptic_area)[ave(seq_along(circuit), circuit, FUN=seq_along)<=3,]
graph0<-ggplot(data=count_area,aes(x=contact_number,y=synaptic_area,colour=circuit))+
  geom_point()+
  xlab("Number of contacts")+
  ylab("Synaptic Area in $\\mathrm{XX}^2$")

summary(lmfit)
graph1<-autoplot(lmfit)

summary(lmfit.l)
graph2<-autoplot(lmfit.l)

#checking formula:
X=contact_number;Y=synaptic_area;n=contact_number;Omega=diag(n)
hat.beta=solve(t(X)%*%solve(Omega)%*%X)%*%t(X)%*%solve(Omega)%*%Y
normeOmega<-function(a){t(a)%*%solve(Omega)%*%a}
hat.sigma=sqrt((1/(N-1))*(normeOmega(Y-X%*%hat.beta)))
var.beta<-hat.sigma^2*solve(t(X)%*%solve(Omega)%*%X)
#checking qqplot
plot(sort(lmfit$residuals/(summary(lmfit)$sigma *sqrt(contact_number))),qnorm((1:nrow(count_area))/(nrow(count_area)+1)));abline(0,1)
ggplot(data=data.frame(stdresiduals=lmfit$residuals/(summary(lmfit)$sigma *sqrt(contact_number))),aes(x=stdresiduals))+geom_density()

#PI
sdpi.f<-function(newx,alpha){
  plyr::ddply(data.frame(alpha=alpha),"alpha",function(d){
  sdpi=pmax(0,qt(1-((1-d$alpha)/2),N-1)*sqrt(newx*summary(lmfit)$sigma^2+newx^2*coef(summary(lmfit))[,"Std. Error"]^2))
  data.frame(newx=newx,y1=pmax(newx*lmfit$coefficients-sdpi,0),y2=newx*lmfit$coefficients+sdpi)})}
  newx=1:max(contact_number);pis=sdpi.f(newx,.95)


  
graph4<-ggplot(data=count_area,
               aes(x=contact_number,y=synaptic_area))+geom_point()+
  geom_segment(data = pis,aes(x=newx,y=y1,xend=newx,yend=y2))+
  xlab("Number of contacts")+ylab("Synaptic Area in $\\mathrm{XX}^2$")


graph5<-direct.label(ggplot(data=count_area,aes(x=contact_number,y=synaptic_area))+geom_point()+
  geom_line(data=sdpi.f(newx,c(.9,.95,.99,.999,.999)),aes(x=newx,y=y1,group=alpha,colour=alpha))+
  geom_line(data=sdpi.f(newx,c(.9,.95,.99,.999,.999)),aes(x=newx,y=y2,group=alpha,colour=alpha))+
    xlab("Number of contacts")+
    ylab("Synaptic Area in $\\mathrm{XX}^2$"))
  

graph6<-direct.label(ggplot(data=count_area[contact_number<18,],aes(x=contact_number,y=synaptic_area))+geom_point()+
                       geom_line(data=sdpi.f(1:18,c(.9,.95,.99,.999,.999)),aes(x=newx,y=y1,group=alpha,colour=alpha))+
                       geom_line(data=sdpi.f(1:18,c(.9,.95,.99,.999,.999)),aes(x=newx,y=y2,group=alpha,colour=alpha))+
                       xlab("Number of contacts")+
                       ylab("Synaptic Area in $\\mathrm{XX}^2$"))
