# Supplementary material for: Synaptic counts approximate synaptic contact area in Drosophila
Source: PLoS One. 2022 Apr 4;17(4):e0266064. doi: 10.1371/journal.pone.0266064 (PMC8979427; doi:10.1371/journal.pone.0266064)
Supplement: S1 File — A compressed archive containing the Bayesian analysis code as an R package. (ZIP) [file pone.0266064.s001.zip › Rpackage/demo/LognormalModel.R]

#0 Packages used
library("synapsearea")
library("ggplot2") #for nice plots
library(ggfortify)#for graphs
library(plyr)
library(directlabels)
library(lme4)

#1 Read and plot the data
areas<-plyr::ddply(get(data(areas,package="synapsearea"))[c("circuit","pre_id","post_id","synaptic_area")], .(pre_id, post_id), transform, count = length(circuit))
areas$pairid<-as.factor(paste0(areas$pre_id,"_",areas$post_id))
lsa<-log(synaptic_area)
attach(areas)

lmfit<-lmer(lsa~1+(1|circuit/pairid),areas)
summary(lmfit)

PredVarlogY<-summary(lmfit)$coefficients[,"Std. Error"]^2+sum(unlist(summary(lmfit)$varcor))+summary(lmfit)$sigma^2
PredSdlogY<-sqrt(PredVarlogY)
PredMeanlogY<-summary(lmfit)$coefficients[,"Estimate"]

#Compute the prediction confidence interval
PIY1.f<-function(alpha){exp(qnorm(alpha,mean=PredMeanlogY,sd=PredSdlogY))}

MCexplogYPI.f<-function(n=1:80,alpha=c(.9,.95,.99,.995,.999),mcrep=1000000){
  sampleY<-exp(rnorm(max(n)*mcrep,mean=PredMeanlogY,sd=PredSdlogY))
  probs=c((1-alpha)/2,1-(1-alpha)/2)
  plyr::ddply(data.frame(x=1:80),.(x),function(d){
    data.frame(alpha=alpha,array(quantile(x=plyr::aaply(matrix(sampleY,d$x,length(sampleY)%/%x),2,sum),probs=probs),
          dim=c(length(alpha),2),
          dimnames = list(alpha=alpha,bound=c("lower","upper"))))},.progress = "text")}

Normapprox<-ddply(MCexplogYPI,.(x,alpha),function(d){
  MeanY<-exp(PredMeanlogY+PredVarlogY/2)
  VarY<-(exp(PredVarlogY)-1)*exp(2*PredMeanlogY+PredVarlogY)
  data.frame(lower=qnorm((1-d$alpha)/2,d$x*MeanY,sd=sqrt(d$x*VarY)),
            upper=qnorm(1-((1-d$alpha)/2),d$x*MeanY,sd=sqrt(d$x*VarY)))
})
MCexplogYPI=MCexplogYPI.f()  
MCexplogYPI[MCexplogYPI$x==1,]<-ddply(MCexplogYPI[MCexplogYPI$x==1,],.(x,alpha),function(d){
  data.frame(lower=exp(qnorm((1-d$alpha)/2,mean=PredMeanlogY,sd=PredSdlogY)),
             upper=exp(qnorm(1-((1-d$alpha)/2),mean=PredMeanlogY,sd=PredSdlogY)))
})


graph3.1<-direct.label(
  ggplot(data=count_area,aes(x=contact_number,y=synaptic_area))+
    geom_point()+
    geom_line(data=MCexplogYPI,aes(x=x,y=lower,group=alpha,colour=alpha))+
    geom_line(data=MCexplogYPI,aes(x=x,y=upper,group=alpha,colour=alpha))+
    xlab("Number of contacts")+
    #    ggtitle("Bayesian Prediction Inteval from MCMC sample")+
    ylab("Synaptic Area in $\\mathrm{XX}^2$"))


graph3.2<-direct.label(
  ggplot(data=count_area,aes(x=contact_number,y=synaptic_area))+
    geom_point()+
    geom_line(data=MCexplogYPI,aes(x=x,y=lower,group=alpha,colour=alpha))+
    geom_line(data=MCexplogYPI,aes(x=x,y=upper,group=alpha,colour=alpha))+
    #ggtitle("Bayesian Prediction Inteval from MCMC sample")+
    xlab("Number of contacts")+
    xlim(0,10)+
    ylim(0,max(count_area$synaptic_area[count_area$contact_number<10]))+
    ylab("Synaptic Area in $\\mathrm{XX}^2$"))


if(is.element("Mydirectories",installed.packages())){
  save(graph3.1,graph3.2,lmfit,MCexplogYPI,
       file=file.path(Mydirectories::googledrive.directory(),"Travail/Recherche/Travaux/acardona/synapse-area/Rpackage/data/resultsLognormalModel.rda"))}
