# Supplementary material for: Synaptic counts approximate synaptic contact area in Drosophila
Source: PLoS One. 2022 Apr 4;17(4):e0266064. doi: 10.1371/journal.pone.0266064 (PMC8979427; doi:10.1371/journal.pone.0266064)
Supplement: S1 File — A compressed archive containing the Bayesian analysis code as an R package. (ZIP) [file pone.0266064.s001.zip › Rpackage/demo/BayesianHierarchicalGamma.R]

#0 Packages used
library("synapsearea")
library("ggplot2") #for nice plots
library(ggfortify)#for graphs
library(plyr)
library(directlabels)
library("extraDistr")
library("evmix")
#library("lme4")
library(R2jags)

#1 Read the data
areas<-plyr::ddply(get(data(areas,package="synapsearea"))[c("circuit","pre_id","post_id","synaptic_area")], .(pre_id, post_id), transform, count = length(circuit))
areas$pairid<-paste0(areas$pre_id,"-",areas$post_id)
attach(areas)


#2 plot the distribution of $X$
distX<-table(unique(areas[c("circuit","pre_id","post_id","count")])$count)
graph2.1<-ggplot(unique(areas[c("circuit","pre_id","post_id","count")]),aes(x=count))+geom_bar()+
  ggtitle("Histogram of counts of connections per pair of neurons")+
  xlab("Number of connections")+
  ylab("Number of pairs")

# Distribution for one pair
fitdistrgamma<-function(xx,maxx=max(areas$synaptic_area)){
  est<-MASS::fitdistr(x = xx,
                 densfun = dgamma,
                 start = list(shape=mean(xx)^2/var(xx),scale=var(xx)/mean(xx)))
xx=seq(0,maxx,length.out = 150)
    return(list(est=est,tt=data.frame(x=xx,y=dgamma(xx,shape=est$estimate["shape"],
                                                    scale=est$estimate["scale"]))))}

fitkde<-function(xx,maxx=max(areas$synaptic_area)){
  est<-MASS::fitdistr(x = xx,
                      densfun = dgamma,
                      start = list(shape=mean(xx)^2/var(xx),scale=var(xx)/mean(xx)))$estimate
  ddiff<-  function(x){sum((dbckden(sort(xx), sort(xx), x, bcmethod = "simple", proper = TRUE)-
                   dgamma(sort(xx),shape=est["shape"],scale=est["scale"]))^2)}
  optimh=optimize(ddiff,interval = ks::hpi(xx)*c(.1,10))$minimum
  xxx=seq(0,maxx,length.out = 150)[-1]
  return(list(lambda=optimh,
              tt=data.frame(x=sort(xxx),
                            y=dbckden(sort(xxx), sort(xx), lambda = optimh, bcmethod = "simple", proper = TRUE),
                            z=dgamma( sort(xxx),  shape=est["shape"],scale=est["scale"]))))}


fitdistrggamma<-function(xx,maxx=max(areas$synaptic_area)){
  estg<-MASS::fitdistr(x = xx,
                       densfun = dgamma,
                       start = list(shape=mean(xx)^2/var(xx),scale=var(xx)/mean(xx)))$estimate
  est<-MASS::fitdistr(x = xx,
                       densfun = rmutil::dggamma,
                       start = list(s=estg["shape"],m=estg["shape"]*estg["scale"],f=1),lower=c(0,3))$estimate
  xx=seq(0,maxx,length.out = 150)[-1]
  return(list(est=est,tt=data.frame(x=xx,y=rmutil::dggamma(y=xx,s=est["s"],m=est["m"],f=est["f"]))))}


fitdistrbetapr<-function(xx,maxx=max(areas$synaptic_area)){
  est<-MASS::fitdistr(x = xx,
                      densfun = extraDistr::dbetapr,
                      start = list(shape1=1,shape2=1,scale=1))$estimate
  xx=seq(0,maxx,length.out = 150)
  return(list(est=est,tt=data.frame(x=xx,y=extraDistr::dbetapr(xx,shape1=est["shape1"],shape2=est["shape2"],scale=est["scale"]))))}


histo<-function(x,bins){
breaks <-  quantile(x,(0:bins)/bins)
data.frame(id=rep(1:bins, each=4),
                       x=rep(breaks,each=4)[-c(1:2,(bins*4)+(1:2))],
                       y=c(rep(rbind(0,1/(bins*(breaks[-1]-breaks[-(bins+1)]))),each=2)[-1],0))}

densityfitperpair<-plyr::ddply(areas[areas$count>10,],~pairid+count+circuit,function(d){fitkde(d$synaptic_area)$tt})


allshapesandscales<-plyr::ddply(areas[areas$count>10,],~pairid+count+circuit,function(d){
  A<-fitdistrgamma(d$synaptic_area)$est;
  A<-data.frame(parameter=names(A$est),cbind(A$estimate,A$sd))
  names(A)<-c("parameter","estimate","sd")
  A})
allshapesandscales<-plyr::ddply(allshapesandscales, .(circuit,parameter), transform, count1 = length(pairid))

graph2.2.1<-ggplot(allshapesandscales,aes(x=count,y=estimate,ymin=estimate-2*sd,ymax=estimate+2*sd,color=circuit))+
  geom_point()+geom_pointrange()+facet_grid(rows=vars(parameter), scales="free_y")

graph2.2.2<-ggplot(allshapesandscales,aes(x=count,y=estimate,ymin=estimate-2*sd,ymax=estimate+2*sd,color=circuit))+
  geom_point()+geom_pointrange()+facet_grid(rows=vars(parameter),cols=vars(circuit), scales="free_y")


detach(areas)

totolhisto<-histo(areas$synaptic_area,bins=50)
graph2.2<-ggplot(areas,aes(x=synaptic_area))+
  geom_polygon(data=totolhisto,aes(x=x,y=y,alpha=0.5))+
  geom_line(data=fitdistrgamma(areas$synaptic_area)$tt,aes(x=x,y=y,colour="Gamma fit"),color="red")+
#  geom_line(data=fitdistrbetapr(synaptic_area)$tt,aes(x=x,y=y),color="green")+
  geom_line(data=fitdistrggamma(areas$synaptic_area)$tt,aes(x=x,y=y,colour="GGamma fit"),color="blue")+
  geom_line(data=fitkde(areas$synaptic_area)$tt,aes(x=x,y=y,colour="KDE fit"),color="black")+
#  ggtitle("Kernel density estimator  of synaptic areas for one pair")+
  xlab("Synaptic area")+
  ylab("Density")

graph2.2b<-ggplot(areas[areas$count==80,],aes(x=synaptic_area))+
  geom_polygon(data=histo(areas[areas$count==80,]$synaptic_area,bins=10),aes(x=x,y=y,alpha=0.5))+
  geom_line(data=fitkde(areas[areas$count==80,]$synaptic_area)$tt,aes(x=x,y=y),color="black")+
  geom_line(data=fitdistrgamma(areas[areas$count==80,]$synaptic_area)$tt,aes(x=x,y=y),color="red")+
  ggtitle("Kernel density estimator  of synaptic areas for one pair with 80 connections")+
  xlab("Synaptic area")

graph2.3<-ggplot(areas[areas$count==60,],aes(x=synaptic_area))+
  geom_polygon(data=histo(areas[areas$count==60,]$synaptic_area,bins=10),aes(x=x,y=y,alpha=0.5))+
  geom_line(data=fitkde(areas[areas$count==60,]$synaptic_area)$tt,aes(x=x,y=y),color="black")+
  geom_line(data=fitdistrgamma(areas[areas$count==60,]$synaptic_area)$tt,aes(x=x,y=y),color="red")+
  #ggtitle("Kernel density estimator  of synaptic areas for one pair with 60 connections")+
  xlab("Synaptic area")+
  ylab("Density")

graph2.4<-ggplot(densityfitperpair,aes(x=x,pmin(y,z),ymax=pmax(y,z),group=pairid,color=count))+
  #geom_line()+
  geom_ribbon(aes(ymin=pmin(y,z),ymax=pmax(y,z)),alpha=.3)+
  ggtitle("Gamma density fit for each pair, count>10")+
  xlab("Synaptic area")+ facet_grid(rows=vars(pairid))+
  ylab("Density")


graph2.4b<-ggplot(densityfitperpair,aes(x=x,pmin(y,z),ymax=pmax(y,z),group=pairid,color=count))+
  #geom_line()+
  geom_ribbon(aes(ymin=pmin(y,z),ymax=pmax(y,z)),alpha=.3)+
  #ggtitle("Gamma density fit for each pair, count>13")+
  xlab("Synaptic area")+ facet_grid(rows=vars(count))+
  ylab("Density")


graph2.5<-ggplot(densityfitperpair[densityfitperpair$count==11,],aes(x=x,y=y,pmin(y,z),ymax=pmax(y,z),group=pairid))+
  geom_line(aes(x=x,y=y))+
  geom_line(aes(x=x,y=z))+
  geom_ribbon(aes(ymin=pmin(y,z),ymax=pmax(y,z)),alpha=.3)+
  #ggtitle("Gamma density fit for each pair, count=11")+
  xlab("Synaptic area")+ facet_grid(rows=vars(pairid))+
  ylab("Density")

graph2.6<-ggplot(densityfitperpair[densityfitperpair$count==12,],aes(x=x,y=y,pmin(y,z),ymax=pmax(y,z),group=pairid))+
  geom_line(aes(x=x,y=y))+
  geom_line(aes(x=x,y=z))+
  geom_ribbon(aes(ymin=pmin(y,z),ymax=pmax(y,z)),alpha=.3)+
  #ggtitle("Gamma density fit for each pair, count=12")+
  xlab("Synaptic area")+ facet_grid(rows=vars(pairid))+
  ylab("Density")

graph2.7<-ggplot(densityfitperpair[densityfitperpair$count==13,],aes(x=x,y=y,pmin(y,z),ymax=pmax(y,z),group=pairid))+
  geom_line(aes(x=x,y=y))+
  geom_line(aes(x=x,y=z))+
  geom_ribbon(aes(ymin=pmin(y,z),ymax=pmax(y,z)),alpha=.3)+
  #ggtitle("Gamma density fit for each pair, count=13")+
  xlab("Synaptic area")+ facet_grid(rows=vars(pairid))

#

allshapesandscales1<-plyr::ddply(allshapesandscales[allshapesandscales$parameter=="scale"&allshapesandscales$count1>4,],
                               ~circuit,function(d){fitdistrgamma(d$estimate)$est$estimate})

allshapesandscales2<-fitdistrgamma(allshapesandscales1$scale)$est


j<-(1:nlevels(areas$pairid))[areas$pairid]
J=nlevels(as.factor(areas$pairid))
N<-nrow(areas)
L=nlevels(as.factor(areas$circuit))

fit<-jags(
  data=list(y=areas$synaptic_area,
            x=(1:nlevels(as.factor(unique(areas[c("pairid","circuit")])$circuit)))[as.factor(unique(areas[c("pairid","circuit")])$circuit)],
            id=(1:nlevels(as.factor(areas$pairid)))[as.factor(areas$pairid)],
            N=N,n=1:80,J=J,L=L,
            strength=matrix(NA,L+1,80)),
  inits=list(list("scale2"=allshapesandscales2$estimate["scale"],
                  "shape2"=allshapesandscales2$estimate["shape"],
                  "shape1"=median(allshapesandscales1$shape),
                  "shape0"=median(allshapesandscales$estimate[allshapesandscales$parameter=="shape"]),
                  "strength"=matrix(rgamma(80*(L+1),shape = median(allshapesandscales$estimate[allshapesandscales$parameter=="shape"]),
                                    scale=median(allshapesandscales$estimate[allshapesandscales$parameter=="scale"])),L+1,80))),
  n.chains=1,
  parameters.to.save=c("shape0", "shape1", "shape2",
                       "scale0", "scale1", "scale2",
                       "scale0.pred","strength"),
  n.iter=100000,
  n.thin=2,
  n.burnin=1000,
  model.file=textConnection(
    "model {
    for (i in 1:N) {y[i]     ~dgamma(shape0,1/scale0[id[i]])}
    for (j in 1:J) {scale0[j]~dgamma(shape1,1/scale1[x[j]])}
    for (l in 1:L) {scale1[l]~dgamma(shape2,1/scale2)}
    shape0~dunif(.001,1000);
    shape1~dunif(.001,1000);
    shape2~dunif(.001,1000);
    scale2~dunif(1,1000000);
    #shape0~dgamma(.01,.01);
    #shape1~dgamma(.01,.01);
    #shape2~dgamma(.01,.01);
    #scale2~dgamma(.01,.01);
    scale1.pred~dgamma(shape2,1/scale2)
    scale0.pred~dgamma(shape1,1/scale1.pred);
    for (l in 1:L) {
      scale0circuit[l]~dgamma(shape1,1/scale1[l]);
      for(k in 1:80){
        strength[l,k]~dgamma(n[k]*shape0,1/scale0circuit[l]);}}
    for(k in 1:80){strength[L+1,k]~dgamma(n[k]*shape0,1/scale0.pred)}
    }"
  ))

plot(fit)

dimnames(fit$BUGSoutput$sims.list$strength)<-list(rep=NULL,
                                                  circuit=c(levels(as.factor(unique(areas[c("pairid","circuit")])$circuit)),"Any"),
                                                  n=1:80)
simulatedY1<-fit$BUGSoutput$sims.list$strength[,L+1,1]

simulatedY80<-fit$BUGSoutput$sims.list$strength[,L+1,80]
ultimatefitkde80<-fitkde(simulatedY80[1:1000])

#x=TRUE;i=0;while(x){i=i+1;set.seed(i);x=class(try(ultimatefitkde80<-fitkde(sample(simulatedY80,3000))))=="try-error"}
ultimatefitgamma80<-fitdistrgamma(simulatedY80)
ultimatecoeffs80<-ultimatefitgamma80$est
ultimatecoeffs80$estimate["shape"]<-ultimatecoeffs80$estimate["shape"]/80
ultimatecoeffs80$sd["shape"]<-ultimatecoeffs80$sd["shape"]/80  
ultimatefitkde<-fitkde(simulatedY1[1:1000])
#x=TRUE;i=0;while(x){i=i+1;set.seed(i);x=class(try(ultimatefitkde<-fitkde(sample(simulatedY1,3000)))=="try-error")}
ultimatefitgamma<-fitdistrgamma(simulatedY1)
ultimatecoeffs<-ultimatefitgamma$est

graph2.8<-ggplot(data.frame(x=simulatedY1),aes(x=x))+
  geom_polygon(data=histo(simulatedY1,bins=30),aes(x=x,y=y,alpha=0.5))+
  geom_line(data=ultimatefitkde$tt,aes(x=x,y=z),color="green")+
  geom_line(data=fitdistrgamma(areas$synaptic_area[areas$count==1])$tt,aes(x=x,y=y),color="red")+
  geom_line(data=ultimatefitkde$tt,aes(x=x,y=y),color="black")+
#  ggtitle("Kernel density estimator  of synaptic areas for one pair")+
  xlab("Synaptic area")+
  ylab("Density")+
  scale_x_continuous(limits = c(0,2*max(areas$synaptic_area[areas$count==1])))


  


Bpi.f<-function(alpha){
  plyr::adply(fit$BUGSoutput$sims.list$strength,
              2:3,
              function(sampleY){
                data.frame(alpha=alpha,
                           lower=quantile(x=sampleY,probs=  (1-alpha)/2),
                           upper=quantile(x=sampleY,probs=1-(1-alpha)/2))})}
Bpis<-Bpi.f(c(.9,.95,.99))
Bpis$n<-strtoi(levels(Bpis$n))[Bpis$n]


fittedBpi.f<-function(newx,alpha,shape = ultimatecoeffs80$estimate["shape"],scale=ultimatecoeffs80$estimate["scale"]){
  plyr::ddply(data.frame(alpha=alpha),"alpha",function(d){
    Bpi=qgamma(1-((1-d$alpha)/2),shape=newx*shape,scale=scale)
    data.frame(newx=newx,y1=qgamma((1-d$alpha)/2,shape=newx*shape,scale=scale),y2=qgamma(1-((1-d$alpha)/2),shape=newx*shape,scale=scale))})}
newx=1:80;
Alpha=c(.9,.95,.99,.999,.999)
  fittedBpis<-fittedBpi.f(1:80,c(.9,.95,.99,.999,.999))


graph2.9<-direct.label(
  ggplot(data=count_area,aes(x=contact_number,y=synaptic_area))+
    geom_point()+
    geom_line(data=fittedBpis,aes(x=newx,y=y1,group=alpha,colour=alpha))+
    geom_line(data=fittedBpis,aes(x=newx,y=y2,group=alpha,colour=alpha))+
    xlab("Number of contacts")+
    #    ggtitle("Bayesian Prediction Inteval from MCMC sample")+
    ylab("Synaptic Area in $\\mathrm{XX}^2$"))


graph2.10<-direct.label(
  ggplot(data=count_area,aes(x=contact_number,y=synaptic_area))+
    geom_point()+
    geom_line(data=fittedBpis,aes(x=newx,y=y1,group=alpha,colour=alpha))+
    geom_line(data=fittedBpis,aes(x=newx,y=y2,group=alpha,colour=alpha))+
    #ggtitle("Bayesian Prediction Inteval from MCMC sample")+
    xlab("Number of contacts")+
    xlim(0,10)+
    ylim(0,max(count_area$synaptic_area[count_area$contact_number<10]))+
    ylab("Synaptic Area in $\\mathrm{XX}^2$"))


graph2.11<-direct.label(
  ggplot(data=count_area,aes(x=contact_number,y=synaptic_area))+
    geom_point()+
    geom_line(data=Bpis[Bpis$circuit=="Any",],aes(x=n,y=lower,group=alpha,colour=as.numeric(alpha)))+
    geom_line(data=Bpis[Bpis$circuit=="Any",],aes(x=n,y=upper,group=alpha,colour=alpha))+
    xlab("Number of contacts")+
#    ggtitle("Bayesian Prediction Inteval from MCMC sample")+
                       ylab("Synaptic Area in $\\mathrm{XX}^2$"))


graph2.12<-direct.label(
  ggplot(data=count_area,aes(x=contact_number,y=synaptic_area))+
    geom_point()+
    geom_line(data=Bpis[Bpis$circuit=="Any",],aes(x=n,y=lower,group=alpha,colour=alpha))+
    geom_line(data=Bpis[Bpis$circuit=="Any",],aes(x=n,y=upper,group=alpha,colour=alpha))+
    #ggtitle("Bayesian Prediction Inteval from MCMC sample")+
    xlab("Number of contacts")+
    xlim(0,10)+
    ylim(0,max(count_area$synaptic_area[count_area$contact_number<10]))+
    ylab("Synaptic Area in $\\mathrm{XX}^2$"))


graph2.13<-ggplot(data=count_area,aes(x=contact_number,y=synaptic_area,colour=circuit,group=circuit))+
    geom_point()+
    geom_line(data=Bpis[Bpis$circuit!="Any"&Bpis$alpha==.95,],aes(x=n,y=lower))+
    geom_line(data=Bpis[Bpis$circuit!="Any"&Bpis$alpha==.95,],aes(x=n,y=upper))+
    geom_line(data=Bpis[Bpis$circuit=="Any"&Bpis$alpha==.95,c("n","lower")],aes(x=n,y=lower,colour="Any",group=NULL))+
    geom_line(data=Bpis[Bpis$circuit=="Any"&Bpis$alpha==.95,c("n","upper")],aes(x=n,y=upper,colour="Any",group=NULL))+
    #ggtitle("Bayesian Prediction Inteval from MCMC sample")+
    xlab("Number of contacts")+
    xlim(0,10)+
    ylim(0,max(count_area$synaptic_area[count_area$contact_number<10]))+
    ylab("Synaptic Area in $\\mathrm{XX}^2$")+
  facet_grid(rows = vars(circuit))


if(is.element("Mydirectories",installed.packages())){
  save(densityfitperpair,Bpis,fittedBpis,graph2.2.1,graph2.2.2,graph2.10,graph2.13,graph2.1,graph2.2,graph2.2b,graph2.3,graph2.4,graph2.4b,graph2.5,graph2.6,graph2.7,graph2.8,graph2.9,graph2.10,graph2.11,graph2.12,
       ultimatecoeffs,ultimatecoeffs80,ultimatefitggamma,ultimatefitkde,
       file=file.path(Mydirectories::googledrive.directory(),"Travail/Recherche/Travaux/acardona/synapse-area/Rpackage/data/Bugs.rda"))}
