# Supplementary material for: Synaptic counts approximate synaptic contact area in Drosophila
Source: PLoS One. 2022 Apr 4;17(4):e0266064. doi: 10.1371/journal.pone.0266064 (PMC8979427; doi:10.1371/journal.pone.0266064)
Supplement: S1 File — A compressed archive containing the Bayesian analysis code as an R package. (ZIP) [file pone.0266064.s001.zip › Rpackage/Readme.tex]

\documentclass{article}
\usepackage[utf8x]{inputenc}          %
\usepackage{amsthm} 
\usepackage{amsmath}                   %paquet pour les formules maths
\usepackage{amsfonts}                  %paquet pour les formules maths
\usepackage{amssymb}                   %paquet pour les formules maths
\usepackage{a4wide} 
\usepackage{TD3}
\usepackage{float}
\usepackage{enumerate}

\author{Daniel Bonnery}
\title{Prediction of Connection strength by Connection count}
\date{}


\begin{document}
\maketitle

\setlength\tabcolsep{1pt}
\section{Model and notations}
We observe for a series of $n=80$ neurons pairs $(i<j)$, the number of contacts $n_{(i,j)}$ and $Y_{(i,j)}=\sum_{k=1}^{n_{(i,j)}}Y_{i,j,k}$, where $Y_{i,j,k}$ is the synaptic area for contact $k$ from $i$ to $j$.
The goal here is to study the use of $n_{(i,j)}$ to predict the synaptic area $Y_{(i,j)}$. Counting the contacts is less expensive than measuring the synaptic area and one wants to know if number of contacts is a good proxy. 

Assume a latent model $Y_{i,j,k}\sim \mathscr{N}(\beta,\sigma^2)$ are i.i.d, $\beta\in \mathbb{R}^+$, \ implies that the latent model for the distribution of $Y_{i,j}\mid n_{i,j}$ is   $Y_{i,j}\mid n_{i,j}\sim\mathscr{N}(\beta n_{i,j},n_{i,j}\sigma^2)$
This is a very standard model and the parameters can be estimated with the  Weighted Least Square (WLS) method, that gives the Best Linear Unbiased Estimators for this model.

We obtain a coefficient of determination  $R^2=0.903$ with three significant digits.
\begin{figure}[H]\caption{Residual analysis}\label{fig:aoijsoij}\rescale{1}{1}
             \redeftikzyxratio{1}{1}
             \begin{tikzpicture}[x=1pt,y=\tikzyxratio pt,scale=\tikzscale]
\definecolor{fillColor}{RGB}{255,255,255}
\path[use as bounding box,fill=fillColor,fill opacity=0.00] (0,0) rectangle (505.89,505.89); \begin{scope}
\path[clip] (  0.00,252.94) rectangle (252.94,505.89); \definecolor{drawColor}{RGB}{255,255,255}
\definecolor{fillColor}{RGB}{255,255,255}
\path[draw=drawColor,line width= 0.6pt,line join=round,line cap=round,fill=fillColor] (  0.00,252.94) rectangle (252.94,505.89); \end{scope}
\begin{scope}
\path[clip] ( 46.67,283.67) rectangle (247.44,483.85); \definecolor{fillColor}{gray}{0.92}
\path[fill=fillColor] ( 46.67,283.67) rectangle (247.44,483.85); \definecolor{drawColor}{RGB}{255,255,255}
\path[draw=drawColor,line width= 0.3pt,line join=round] ( 46.67,295.67) -- 	(247.44,295.67); 
\path[draw=drawColor,line width= 0.3pt,line join=round] ( 46.67,335.06) -- 	(247.44,335.06); 
\path[draw=drawColor,line width= 0.3pt,line join=round] ( 46.67,374.44) -- 	(247.44,374.44); 
\path[draw=drawColor,line width= 0.3pt,line join=round] ( 46.67,413.83) -- 	(247.44,413.83); 
\path[draw=drawColor,line width= 0.3pt,line join=round] ( 46.67,453.22) -- 	(247.44,453.22); 
\path[draw=drawColor,line width= 0.3pt,line join=round] ( 77.34,283.67) -- 	( 77.34,483.85); 
\path[draw=drawColor,line width= 0.3pt,line join=round] (125.05,283.67) -- 	(125.05,483.85); 
\path[draw=drawColor,line width= 0.3pt,line join=round] (172.76,283.67) -- 	(172.76,483.85); 
\path[draw=drawColor,line width= 0.3pt,line join=round] (220.47,283.67) -- 	(220.47,483.85); 
\path[draw=drawColor,line width= 0.6pt,line join=round] ( 46.67,315.36) -- 	(247.44,315.36); 
\path[draw=drawColor,line width= 0.6pt,line join=round] ( 46.67,354.75) -- 	(247.44,354.75); 
\path[draw=drawColor,line width= 0.6pt,line join=round] ( 46.67,394.14) -- 	(247.44,394.14); 
\path[draw=drawColor,line width= 0.6pt,line join=round] ( 46.67,433.53) -- 	(247.44,433.53); 
\path[draw=drawColor,line width= 0.6pt,line join=round] ( 46.67,472.92) -- 	(247.44,472.92); 
\path[draw=drawColor,line width= 0.6pt,line join=round] ( 53.49,283.67) -- 	( 53.49,483.85); 
\path[draw=drawColor,line width= 0.6pt,line join=round] (101.20,283.67) -- 	(101.20,483.85); 
\path[draw=drawColor,line width= 0.6pt,line join=round] (148.91,283.67) -- 	(148.91,483.85); 
\path[draw=drawColor,line width= 0.6pt,line join=round] (196.62,283.67) -- 	(196.62,483.85); 
\path[draw=drawColor,line width= 0.6pt,line join=round] (244.33,283.67) -- 	(244.33,483.85); \definecolor{drawColor}{RGB}{68,68,68}
\definecolor{fillColor}{RGB}{68,68,68}
\path[draw=drawColor,line width= 0.4pt,line join=round,line cap=round,fill=fillColor] ( 55.80,314.79) circle (  1.96); 
\path[draw=drawColor,line width= 0.4pt,line join=round,line cap=round,fill=fillColor] ( 55.80,315.21) circle (  1.96); 
\path[draw=drawColor,line width= 0.4pt,line join=round,line cap=round,fill=fillColor] ( 55.80,312.32) circle (  1.96); 
\path[draw=drawColor,line width= 0.4pt,line join=round,line cap=round,fill=fillColor] ( 55.80,319.98) circle (  1.96); 
\path[draw=drawColor,line width= 0.4pt,line join=round,line cap=round,fill=fillColor] ( 55.80,318.02) circle (  1.96); 
\path[draw=drawColor,line width= 0.4pt,line join=round,line cap=round,fill=fillColor] ( 55.80,313.38) circle (  1.96); 
\path[draw=drawColor,line width= 0.4pt,line join=round,line cap=round,fill=fillColor] ( 55.80,312.99) circle (  1.96); 
\path[draw=drawColor,line width= 0.4pt,line join=round,line cap=round,fill=fillColor] ( 55.80,322.73) circle (  1.96); 
\path[draw=drawColor,line width= 0.4pt,line join=round,line cap=round,fill=fillColor] ( 55.80,311.12) circle (  1.96); 
\path[draw=drawColor,line width= 0.4pt,line join=round,line cap=round,fill=fillColor] ( 55.80,312.18) circle (  1.96); 
\path[draw=drawColor,line width= 0.4pt,line join=round,line cap=round,fill=fillColor] ( 55.80,313.86) circle (  1.96); 
\path[draw=drawColor,line width= 0.4pt,line join=round,line cap=round,fill=fillColor] ( 55.80,312.56) circle (  1.96); 
\path[draw=drawColor,line width= 0.4pt,line join=round,line cap=round,fill=fillColor] ( 55.80,310.74) circle (  1.96); 
\path[draw=drawColor,line width= 0.4pt,line join=round,line cap=round,fill=fillColor] ( 55.80,312.30) circle (  1.96); 
\path[draw=drawColor,line width= 0.4pt,line join=round,line cap=round,fill=fillColor] ( 55.80,310.53) circle (  1.96); 
\path[draw=drawColor,line width= 0.4pt,line join=round,line cap=round,fill=fillColor] ( 55.80,313.67) circle (  1.96); 
\path[draw=drawColor,line width= 0.4pt,line join=round,line cap=round,fill=fillColor] ( 55.80,317.54) circle (  1.96); 
\path[draw=drawColor,line width= 0.4pt,line join=round,line cap=round,fill=fillColor] ( 58.11,307.81) circle (  1.96); 
\path[draw=drawColor,line width= 0.4pt,line join=round,line cap=round,fill=fillColor] ( 58.11,315.18) circle (  1.96); 
\path[draw=drawColor,line width= 0.4pt,line join=round,line cap=round,fill=fillColor] ( 58.11,311.40) circle (  1.96); 
\path[draw=drawColor,line width= 0.4pt,line join=round,line cap=round,fill=fillColor] ( 58.11,311.62) circle (  1.96); 
\path[draw=drawColor,line width= 0.4pt,line join=round,line cap=round,fill=fillColor] ( 58.11,312.50) circle (  1.96); 
\path[draw=drawColor,line width= 0.4pt,line join=round,line cap=round,fill=fillColor] ( 58.11,321.52) circle (  1.96); 
\path[draw=drawColor,line width= 0.4pt,line join=round,line cap=round,fill=fillColor] ( 58.11,307.36) circle (  1.96); 
\path[draw=drawColor,line width= 0.4pt,line join=round,line cap=round,fill=fillColor] ( 58.11,306.67) circle (  1.96); 
\path[draw=drawColor,line width= 0.4pt,line join=round,line cap=round,fill=fillColor] ( 60.42,342.34) circle (  1.96); 
\path[draw=drawColor,line width= 0.4pt,line join=round,line cap=round,fill=fillColor] ( 60.42,323.96) circle (  1.96); 
\path[draw=drawColor,line width= 0.4pt,line join=round,line cap=round,fill=fillColor] ( 60.42,306.73) circle (  1.96); 
\path[draw=drawColor,line width= 0.4pt,line join=round,line cap=round,fill=fillColor] ( 60.42,303.03) circle (  1.96); 
\path[draw=drawColor,line width= 0.4pt,line join=round,line cap=round,fill=fillColor] ( 60.42,316.92) circle (  1.96); 
\path[draw=drawColor,line width= 0.4pt,line join=round,line cap=round,fill=fillColor] ( 60.42,310.08) circle (  1.96); 
\path[draw=drawColor,line width= 0.4pt,line join=round,line cap=round,fill=fillColor] ( 60.42,317.33) circle (  1.96); 
\path[draw=drawColor,line width= 0.4pt,line join=round,line cap=round,fill=fillColor] ( 60.42,301.87) circle (  1.96); 
\path[draw=drawColor,line width= 0.4pt,line join=round,line cap=round,fill=fillColor] ( 60.42,317.00) circle (  1.96); 
\path[draw=drawColor,line width= 0.4pt,line join=round,line cap=round,fill=fillColor] ( 62.73,297.94) circle (  1.96); 
\path[draw=drawColor,line width= 0.4pt,line join=round,line cap=round,fill=fillColor] ( 62.73,313.76) circle (  1.96); 
\path[draw=drawColor,line width= 0.4pt,line join=round,line cap=round,fill=fillColor] ( 62.73,318.69) circle (  1.96); 
\path[draw=drawColor,line width= 0.4pt,line join=round,line cap=round,fill=fillColor] ( 62.73,313.82) circle (  1.96); 
\path[draw=drawColor,line width= 0.4pt,line join=round,line cap=round,fill=fillColor] ( 62.73,314.04) circle (  1.96); 
\path[draw=drawColor,line width= 0.4pt,line join=round,line cap=round,fill=fillColor] ( 62.73,305.02) circle (  1.96); 
\path[draw=drawColor,line width= 0.4pt,line join=round,line cap=round,fill=fillColor] ( 62.73,312.52) circle (  1.96); 
\path[draw=drawColor,line width= 0.4pt,line join=round,line cap=round,fill=fillColor] ( 62.73,305.33) circle (  1.96); 
\path[draw=drawColor,line width= 0.4pt,line join=round,line cap=round,fill=fillColor] ( 62.73,309.31) circle (  1.96); 
\path[draw=drawColor,line width= 0.4pt,line join=round,line cap=round,fill=fillColor] ( 62.73,309.97) circle (  1.96); 
\path[draw=drawColor,line width= 0.4pt,line join=round,line cap=round,fill=fillColor] ( 62.73,321.22) circle (  1.96); 
\path[draw=drawColor,line width= 0.4pt,line join=round,line cap=round,fill=fillColor] ( 62.73,307.84) circle (  1.96); 
\path[draw=drawColor,line width= 0.4pt,line join=round,line cap=round,fill=fillColor] ( 62.73,315.96) circle (  1.96); 
\path[draw=drawColor,line width= 0.4pt,line join=round,line cap=round,fill=fillColor] ( 62.73,322.27) circle (  1.96); 
\path[draw=drawColor,line width= 0.4pt,line join=round,line cap=round,fill=fillColor] ( 65.04,308.80) circle (  1.96); 
\path[draw=drawColor,line width= 0.4pt,line join=round,line cap=round,fill=fillColor] ( 65.04,307.38) circle (  1.96); 
\path[draw=drawColor,line width= 0.4pt,line join=round,line cap=round,fill=fillColor] ( 65.04,303.13) circle (  1.96); 
\path[draw=drawColor,line width= 0.4pt,line join=round,line cap=round,fill=fillColor] ( 65.04,309.82) circle (  1.96); 
\path[draw=drawColor,line width= 0.4pt,line join=round,line cap=round,fill=fillColor] ( 65.04,310.33) circle (  1.96); 
\path[draw=drawColor,line width= 0.4pt,line join=round,line cap=round,fill=fillColor] ( 67.35,330.15) circle (  1.96); 
\path[draw=drawColor,line width= 0.4pt,line join=round,line cap=round,fill=fillColor] ( 67.35,322.83) circle (  1.96); 
\path[draw=drawColor,line width= 0.4pt,line join=round,line cap=round,fill=fillColor] ( 67.35,315.41) circle (  1.96); 
\path[draw=drawColor,line width= 0.4pt,line join=round,line cap=round,fill=fillColor] ( 69.66,307.73) circle (  1.96); 
\path[draw=drawColor,line width= 0.4pt,line join=round,line cap=round,fill=fillColor] ( 69.66,302.73) circle (  1.96); 
\path[draw=drawColor,line width= 0.4pt,line join=round,line cap=round,fill=fillColor] ( 71.97,333.02) circle (  1.96); 
\path[draw=drawColor,line width= 0.4pt,line join=round,line cap=round,fill=fillColor] ( 71.97,313.02) circle (  1.96); 
\path[draw=drawColor,line width= 0.4pt,line join=round,line cap=round,fill=fillColor] ( 74.28,304.12) circle (  1.96); 
\path[draw=drawColor,line width= 0.4pt,line join=round,line cap=round,fill=fillColor] ( 74.28,307.21) circle (  1.96); 
\path[draw=drawColor,line width= 0.4pt,line join=round,line cap=round,fill=fillColor] ( 74.28,306.97) circle (  1.96); 
\path[draw=drawColor,line width= 0.4pt,line join=round,line cap=round,fill=fillColor] ( 74.28,311.40) circle (  1.96); 
\path[draw=drawColor,line width= 0.4pt,line join=round,line cap=round,fill=fillColor] ( 74.28,304.74) circle (  1.96); 
\path[draw=drawColor,line width= 0.4pt,line join=round,line cap=round,fill=fillColor] ( 74.28,300.60) circle (  1.96); 
\path[draw=drawColor,line width= 0.4pt,line join=round,line cap=round,fill=fillColor] ( 76.59,293.86) circle (  1.96); 
\path[draw=drawColor,line width= 0.4pt,line join=round,line cap=round,fill=fillColor] ( 78.90,292.77) circle (  1.96); 
\path[draw=drawColor,line width= 0.4pt,line join=round,line cap=round,fill=fillColor] ( 78.90,296.84) circle (  1.96); 
\path[draw=drawColor,line width= 0.4pt,line join=round,line cap=round,fill=fillColor] ( 78.90,304.98) circle (  1.96); 
\path[draw=drawColor,line width= 0.4pt,line join=round,line cap=round,fill=fillColor] ( 78.90,315.79) circle (  1.96); 
\path[draw=drawColor,line width= 0.4pt,line join=round,line cap=round,fill=fillColor] ( 81.21,304.99) circle (  1.96); 
\path[draw=drawColor,line width= 0.4pt,line join=round,line cap=round,fill=fillColor] ( 81.21,310.95) circle (  1.96); 
\path[draw=drawColor,line width= 0.4pt,line join=round,line cap=round,fill=fillColor] ( 83.52,311.30) circle (  1.96); 
\path[draw=drawColor,line width= 0.4pt,line join=round,line cap=round,fill=fillColor] ( 83.52,323.13) circle (  1.96); 
\path[draw=drawColor,line width= 0.4pt,line join=round,line cap=round,fill=fillColor] ( 85.83,348.73) circle (  1.96); 
\path[draw=drawColor,line width= 0.4pt,line join=round,line cap=round,fill=fillColor] ( 88.14,305.07) circle (  1.96); 
\path[draw=drawColor,line width= 0.4pt,line join=round,line cap=round,fill=fillColor] (108.94,328.50) circle (  1.96); 
\path[draw=drawColor,line width= 0.4pt,line join=round,line cap=round,fill=fillColor] (192.11,474.76) circle (  1.96); 
\path[draw=drawColor,line width= 0.4pt,line join=round,line cap=round,fill=fillColor] (238.32,372.88) circle (  1.96); \definecolor{drawColor}{RGB}{0,0,255}
\path[draw=drawColor,line width= 0.6pt,line join=round] ( 55.80,313.84) -- 	( 55.80,313.84) -- 	( 55.80,313.84) -- 	( 55.80,313.84) -- 	( 55.80,313.84) -- 	( 55.80,313.84) -- 	( 55.80,313.84) -- 	( 55.80,313.84) -- 	( 55.80,313.84) -- 	( 55.80,313.84) -- 	( 55.80,313.84) -- 	( 55.80,313.84) -- 	( 55.80,313.84) -- 	( 55.80,313.84) -- 	( 55.80,313.84) -- 	( 55.80,313.84) -- 	( 55.80,313.84) -- 	( 58.11,312.94) -- 	( 58.11,312.94) -- 	( 58.11,312.94) -- 	( 58.11,312.94) -- 	( 58.11,312.94) -- 	( 58.11,312.94) -- 	( 58.11,312.94) -- 	( 58.11,312.94) -- 	( 60.42,311.95) -- 	( 60.42,311.95) -- 	( 60.42,311.95) -- 	( 60.42,311.95) -- 	( 60.42,311.95) -- 	( 60.42,311.95) -- 	( 60.42,311.95) -- 	( 60.42,311.95) -- 	( 60.42,311.95) -- 	( 62.73,311.42) -- 	( 62.73,311.42) -- 	( 62.73,311.42) -- 	( 62.73,311.42) -- 	( 62.73,311.42) -- 	( 62.73,311.42) -- 	( 62.73,311.42) -- 	( 62.73,311.42) -- 	( 62.73,311.42) -- 	( 62.73,311.42) -- 	( 62.73,311.42) -- 	( 62.73,311.42) -- 	( 62.73,311.42) -- 	( 62.73,311.42) -- 	( 65.04,310.97) -- 	( 65.04,310.97) -- 	( 65.04,310.97) -- 	( 65.04,310.97) -- 	( 65.04,310.97) -- 	( 67.35,309.70) -- 	( 67.35,309.70) -- 	( 67.35,309.70) -- 	( 69.66,308.47) -- 	( 69.66,308.47) -- 	( 71.97,307.55) -- 	( 71.97,307.55) -- 	( 74.28,307.30) -- 	( 74.28,307.30) -- 	( 74.28,307.30) -- 	( 74.28,307.30) -- 	( 74.28,307.30) -- 	( 74.28,307.30) -- 	( 76.59,307.01) -- 	( 78.90,306.63) -- 	( 78.90,306.63) -- 	( 78.90,306.63) -- 	( 78.90,306.63) -- 	( 81.21,306.25) -- 	( 81.21,306.25) -- 	( 83.52,305.93) -- 	( 83.52,305.93) -- 	( 85.83,306.62) -- 	( 88.14,309.20) -- 	(108.94,325.24) -- 	(192.11,385.22) -- 	(238.32,418.66); \definecolor{drawColor}{RGB}{136,136,136}
\path[draw=drawColor,line width= 0.2pt,dash pattern=on 4pt off 4pt ,line join=round] ( 46.67,315.36) -- (247.44,315.36); \definecolor{drawColor}{RGB}{0,0,0}
\node[text=drawColor,anchor=base,inner sep=0pt, outer sep=0pt, scale=  1.10] at (192.11,470.95) {79}; 
\node[text=drawColor,anchor=base,inner sep=0pt, outer sep=0pt, scale=  1.10] at (238.32,369.07) {80}; 
\node[text=drawColor,anchor=base,inner sep=0pt, outer sep=0pt, scale=  1.10] at ( 85.83,344.93) {76}; \end{scope}
\begin{scope}
\path[clip] (  0.00,  0.00) rectangle (505.89,505.89); \definecolor{drawColor}{gray}{0.30}
\node[text=drawColor,anchor=base east,inner sep=0pt, outer sep=0pt, scale=  0.88] at ( 41.72,312.33) {0e+00}; 
\node[text=drawColor,anchor=base east,inner sep=0pt, outer sep=0pt, scale=  0.88] at ( 41.72,351.72) {1e+05}; 
\node[text=drawColor,anchor=base east,inner sep=0pt, outer sep=0pt, scale=  0.88] at ( 41.72,391.11) {2e+05}; 
\node[text=drawColor,anchor=base east,inner sep=0pt, outer sep=0pt, scale=  0.88] at ( 41.72,430.50) {3e+05}; 
\node[text=drawColor,anchor=base east,inner sep=0pt, outer sep=0pt, scale=  0.88] at ( 41.72,469.89) {4e+05}; \end{scope}
\begin{scope}
\path[clip] (  0.00,  0.00) rectangle (505.89,505.89); \definecolor{drawColor}{gray}{0.20}
\path[draw=drawColor,line width= 0.6pt,line join=round] ( 43.92,315.36) -- 	( 46.67,315.36); 
\path[draw=drawColor,line width= 0.6pt,line join=round] ( 43.92,354.75) -- 	( 46.67,354.75); 
\path[draw=drawColor,line width= 0.6pt,line join=round] ( 43.92,394.14) -- 	( 46.67,394.14); 
\path[draw=drawColor,line width= 0.6pt,line join=round] ( 43.92,433.53) -- 	( 46.67,433.53); 
\path[draw=drawColor,line width= 0.6pt,line join=round] ( 43.92,472.92) -- 	( 46.67,472.92); \end{scope}
\begin{scope}
\path[clip] (  0.00,  0.00) rectangle (505.89,505.89); \definecolor{drawColor}{gray}{0.20}
\path[draw=drawColor,line width= 0.6pt,line join=round] ( 53.49,280.92) -- 	( 53.49,283.67); 
\path[draw=drawColor,line width= 0.6pt,line join=round] (101.20,280.92) -- 	(101.20,283.67); 
\path[draw=drawColor,line width= 0.6pt,line join=round] (148.91,280.92) -- 	(148.91,283.67); 
\path[draw=drawColor,line width= 0.6pt,line join=round] (196.62,280.92) -- 	(196.62,283.67); 
\path[draw=drawColor,line width= 0.6pt,line join=round] (244.33,280.92) -- 	(244.33,283.67); \end{scope}
\begin{scope}
\path[clip] (  0.00,  0.00) rectangle (505.89,505.89); \definecolor{drawColor}{gray}{0.30}
\node[text=drawColor,anchor=base,inner sep=0pt, outer sep=0pt, scale=  0.88] at ( 53.49,272.66) {0}; 
\node[text=drawColor,anchor=base,inner sep=0pt, outer sep=0pt, scale=  0.88] at (101.20,272.66) {300000}; 
\node[text=drawColor,anchor=base,inner sep=0pt, outer sep=0pt, scale=  0.88] at (148.91,272.66) {600000}; 
\node[text=drawColor,anchor=base,inner sep=0pt, outer sep=0pt, scale=  0.88] at (196.62,272.66) {900000}; 
\node[text=drawColor,anchor=base,inner sep=0pt, outer sep=0pt, scale=  0.88] at (244.33,272.66) {1200000}; \end{scope}
\begin{scope}
\path[clip] (  0.00,  0.00) rectangle (505.89,505.89); \definecolor{drawColor}{RGB}{0,0,0}
\node[text=drawColor,anchor=base,inner sep=0pt, outer sep=0pt, scale=  1.10] at (147.06,260.39) {Fitted values}; \end{scope}
\begin{scope}
\path[clip] (  0.00,  0.00) rectangle (505.89,505.89); \definecolor{drawColor}{RGB}{0,0,0}
\node[text=drawColor,rotate= 90.00,anchor=base,inner sep=0pt, outer sep=0pt, scale=  1.10] at ( 13.08,383.76) {Residuals}; \end{scope}
\begin{scope}
\path[clip] (  0.00,  0.00) rectangle (505.89,505.89); \definecolor{drawColor}{RGB}{0,0,0}
\node[text=drawColor,anchor=base west,inner sep=0pt, outer sep=0pt, scale=  1.32] at ( 46.67,491.30) {Residuals vs Fitted}; \end{scope}
\begin{scope}
\path[clip] (252.94,252.94) rectangle (505.89,505.89); \definecolor{drawColor}{RGB}{255,255,255}
\definecolor{fillColor}{RGB}{255,255,255}
\path[draw=drawColor,line width= 0.6pt,line join=round,line cap=round,fill=fillColor] (252.94,252.94) rectangle (505.89,505.89); \end{scope}
\begin{scope}
\path[clip] (283.00,283.67) rectangle (500.39,483.85); \definecolor{fillColor}{gray}{0.92}
\path[fill=fillColor] (283.00,283.67) rectangle (500.39,483.85); \definecolor{drawColor}{RGB}{255,255,255}
\path[draw=drawColor,line width= 0.3pt,line join=round] (283.00,315.68) -- 	(500.39,315.68); 
\path[draw=drawColor,line width= 0.3pt,line join=round] (283.00,373.98) -- 	(500.39,373.98); 
\path[draw=drawColor,line width= 0.3pt,line join=round] (283.00,432.29) -- 	(500.39,432.29); 
\path[draw=drawColor,line width= 0.3pt,line join=round] (292.79,283.67) -- 	(292.79,483.85); 
\path[draw=drawColor,line width= 0.3pt,line join=round] (332.35,283.67) -- 	(332.35,483.85); 
\path[draw=drawColor,line width= 0.3pt,line join=round] (371.91,283.67) -- 	(371.91,483.85); 
\path[draw=drawColor,line width= 0.3pt,line join=round] (411.47,283.67) -- 	(411.47,483.85); 
\path[draw=drawColor,line width= 0.3pt,line join=round] (451.04,283.67) -- 	(451.04,483.85); 
\path[draw=drawColor,line width= 0.3pt,line join=round] (490.60,283.67) -- 	(490.60,483.85); 
\path[draw=drawColor,line width= 0.6pt,line join=round] (283.00,286.52) -- 	(500.39,286.52); 
\path[draw=drawColor,line width= 0.6pt,line join=round] (283.00,344.83) -- 	(500.39,344.83); 
\path[draw=drawColor,line width= 0.6pt,line join=round] (283.00,403.13) -- 	(500.39,403.13); 
\path[draw=drawColor,line width= 0.6pt,line join=round] (283.00,461.44) -- 	(500.39,461.44); 
\path[draw=drawColor,line width= 0.6pt,line join=round] (312.57,283.67) -- 	(312.57,483.85); 
\path[draw=drawColor,line width= 0.6pt,line join=round] (352.13,283.67) -- 	(352.13,483.85); 
\path[draw=drawColor,line width= 0.6pt,line join=round] (391.69,283.67) -- 	(391.69,483.85); 
\path[draw=drawColor,line width= 0.6pt,line join=round] (431.26,283.67) -- 	(431.26,483.85); 
\path[draw=drawColor,line width= 0.6pt,line join=round] (470.82,283.67) -- 	(470.82,483.85); \definecolor{drawColor}{RGB}{68,68,68}
\definecolor{fillColor}{RGB}{68,68,68}
\path[draw=drawColor,line width= 0.4pt,line join=round,line cap=round,fill=fillColor] (408.96,341.42) circle (  1.96); 
\path[draw=drawColor,line width= 0.4pt,line join=round,line cap=round,fill=fillColor] (410.33,343.93) circle (  1.96); 
\path[draw=drawColor,line width= 0.4pt,line join=round,line cap=round,fill=fillColor] (374.43,326.70) circle (  1.96); 
\path[draw=drawColor,line width= 0.4pt,line join=round,line cap=round,fill=fillColor] (441.02,372.35) circle (  1.96); 
\path[draw=drawColor,line width= 0.4pt,line join=round,line cap=round,fill=fillColor] (427.72,360.69) circle (  1.96); 
\path[draw=drawColor,line width= 0.4pt,line join=round,line cap=round,fill=fillColor] (394.80,333.05) circle (  1.96); 
\path[draw=drawColor,line width= 0.4pt,line join=round,line cap=round,fill=fillColor] (391.07,330.72) circle (  1.96); 
\path[draw=drawColor,line width= 0.4pt,line join=round,line cap=round,fill=fillColor] (459.29,388.73) circle (  1.96); 
\path[draw=drawColor,line width= 0.4pt,line join=round,line cap=round,fill=fillColor] (360.98,319.57) circle (  1.96); 
\path[draw=drawColor,line width= 0.4pt,line join=round,line cap=round,fill=fillColor] (368.78,325.86) circle (  1.96); 
\path[draw=drawColor,line width= 0.4pt,line join=round,line cap=round,fill=fillColor] (397.29,335.87) circle (  1.96); 
\path[draw=drawColor,line width= 0.4pt,line join=round,line cap=round,fill=fillColor] (383.58,328.15) circle (  1.96); 
\path[draw=drawColor,line width= 0.4pt,line join=round,line cap=round,fill=fillColor] (359.27,317.29) circle (  1.96); 
\path[draw=drawColor,line width= 0.4pt,line join=round,line cap=round,fill=fillColor] (371.65,326.56) circle (  1.96); 
\path[draw=drawColor,line width= 0.4pt,line join=round,line cap=round,fill=fillColor] (355.67,316.05) circle (  1.96); 
\path[draw=drawColor,line width= 0.4pt,line join=round,line cap=round,fill=fillColor] (396.04,334.73) circle (  1.96); 
\path[draw=drawColor,line width= 0.4pt,line join=round,line cap=round,fill=fillColor] (424.11,357.81) circle (  1.96); 
\path[draw=drawColor,line width= 0.4pt,line join=round,line cap=round,fill=fillColor] (344.96,312.97) circle (  1.96); 
\path[draw=drawColor,line width= 0.4pt,line join=round,line cap=round,fill=fillColor] (411.73,344.08) circle (  1.96); 
\path[draw=drawColor,line width= 0.4pt,line join=round,line cap=round,fill=fillColor] (382.31,328.12) circle (  1.96); 
\path[draw=drawColor,line width= 0.4pt,line join=round,line cap=round,fill=fillColor] (388.59,329.06) circle (  1.96); 
\path[draw=drawColor,line width= 0.4pt,line join=round,line cap=round,fill=fillColor] (393.55,332.77) circle (  1.96); 
\path[draw=drawColor,line width= 0.4pt,line join=round,line cap=round,fill=fillColor] (438.43,370.80) circle (  1.96); 
\path[draw=drawColor,line width= 0.4pt,line join=round,line cap=round,fill=fillColor] (336.44,311.07) circle (  1.96); 
\path[draw=drawColor,line width= 0.4pt,line join=round,line cap=round,fill=fillColor] (332.94,308.18) circle (  1.96); 
\path[draw=drawColor,line width= 0.4pt,line join=round,line cap=round,fill=fillColor] (473.99,437.82) circle (  1.96); 
\path[draw=drawColor,line width= 0.4pt,line join=round,line cap=round,fill=fillColor] (443.84,374.47) circle (  1.96); 
\path[draw=drawColor,line width= 0.4pt,line join=round,line cap=round,fill=fillColor] (351.74,315.07) circle (  1.96); 
\path[draw=drawColor,line width= 0.4pt,line join=round,line cap=round,fill=fillColor] (318.00,302.34) circle (  1.96); 
\path[draw=drawColor,line width= 0.4pt,line join=round,line cap=round,fill=fillColor] (417.60,350.20) circle (  1.96); 
\path[draw=drawColor,line width= 0.4pt,line join=round,line cap=round,fill=fillColor] (373.05,326.62) circle (  1.96); 
\path[draw=drawColor,line width= 0.4pt,line join=round,line cap=round,fill=fillColor] (420.76,351.63) circle (  1.96); 
\path[draw=drawColor,line width= 0.4pt,line join=round,line cap=round,fill=fillColor] (309.39,298.34) circle (  1.96); 
\path[draw=drawColor,line width= 0.4pt,line join=round,line cap=round,fill=fillColor] (419.16,350.49) circle (  1.96); 
\path[draw=drawColor,line width= 0.4pt,line join=round,line cap=round,fill=fillColor] (292.88,292.77) circle (  1.96); 
\path[draw=drawColor,line width= 0.4pt,line join=round,line cap=round,fill=fillColor] (404.95,340.05) circle (  1.96); 
\path[draw=drawColor,line width= 0.4pt,line join=round,line cap=round,fill=fillColor] (422.41,354.77) circle (  1.96); 
\path[draw=drawColor,line width= 0.4pt,line join=round,line cap=round,fill=fillColor] (406.27,340.24) circle (  1.96); 
\path[draw=drawColor,line width= 0.4pt,line join=round,line cap=round,fill=fillColor] (407.61,340.87) circle (  1.96); 
\path[draw=drawColor,line width= 0.4pt,line join=round,line cap=round,fill=fillColor] (347.36,313.93) circle (  1.96); 
\path[draw=drawColor,line width= 0.4pt,line join=round,line cap=round,fill=fillColor] (398.55,336.35) circle (  1.96); 
\path[draw=drawColor,line width= 0.4pt,line join=round,line cap=round,fill=fillColor] (349.61,314.86) circle (  1.96); 
\path[draw=drawColor,line width= 0.4pt,line join=round,line cap=round,fill=fillColor] (375.78,326.75) circle (  1.96); 
\path[draw=drawColor,line width= 0.4pt,line join=round,line cap=round,fill=fillColor] (386.10,328.72) circle (  1.96); 
\path[draw=drawColor,line width= 0.4pt,line join=round,line cap=round,fill=fillColor] (431.65,362.33) circle (  1.96); 
\path[draw=drawColor,line width= 0.4pt,line join=round,line cap=round,fill=fillColor] (364.23,322.36) circle (  1.96); 
\path[draw=drawColor,line width= 0.4pt,line join=round,line cap=round,fill=fillColor] (416.09,346.60) circle (  1.96); 
\path[draw=drawColor,line width= 0.4pt,line join=round,line cap=round,fill=fillColor] (436.02,365.47) circle (  1.96); 
\path[draw=drawColor,line width= 0.4pt,line join=round,line cap=round,fill=fillColor] (378.43,327.28) circle (  1.96); 
\path[draw=drawColor,line width= 0.4pt,line join=round,line cap=round,fill=fillColor] (365.78,323.49) circle (  1.96); 
\path[draw=drawColor,line width= 0.4pt,line join=round,line cap=round,fill=fillColor] (342.37,312.13) circle (  1.96); 
\path[draw=drawColor,line width= 0.4pt,line join=round,line cap=round,fill=fillColor] (389.83,330.00) circle (  1.96); 
\path[draw=drawColor,line width= 0.4pt,line join=round,line cap=round,fill=fillColor] (392.31,331.38) circle (  1.96); 
\path[draw=drawColor,line width= 0.4pt,line join=round,line cap=round,fill=fillColor] (446.95,380.97) circle (  1.96); 
\path[draw=drawColor,line width= 0.4pt,line join=round,line cap=round,fill=fillColor] (433.77,363.07) circle (  1.96); 
\path[draw=drawColor,line width= 0.4pt,line join=round,line cap=round,fill=fillColor] (413.15,344.94) circle (  1.96); 
\path[draw=drawColor,line width= 0.4pt,line join=round,line cap=round,fill=fillColor] (379.74,327.56) circle (  1.96); 
\path[draw=drawColor,line width= 0.4pt,line join=round,line cap=round,fill=fillColor] (357.51,316.22) circle (  1.96); 
\path[draw=drawColor,line width= 0.4pt,line join=round,line cap=round,fill=fillColor] (450.45,382.28) circle (  1.96); 
\path[draw=drawColor,line width= 0.4pt,line join=round,line cap=round,fill=fillColor] (403.65,339.86) circle (  1.96); 
\path[draw=drawColor,line width= 0.4pt,line join=round,line cap=round,fill=fillColor] (362.63,322.34) circle (  1.96); 
\path[draw=drawColor,line width= 0.4pt,line join=round,line cap=round,fill=fillColor] (384.84,328.51) circle (  1.96); 
\path[draw=drawColor,line width= 0.4pt,line join=round,line cap=round,fill=fillColor] (381.03,328.03) circle (  1.96); 
\path[draw=drawColor,line width= 0.4pt,line join=round,line cap=round,fill=fillColor] (399.81,336.91) circle (  1.96); 
\path[draw=drawColor,line width= 0.4pt,line join=round,line cap=round,fill=fillColor] (367.30,323.57) circle (  1.96); 
\path[draw=drawColor,line width= 0.4pt,line join=round,line cap=round,fill=fillColor] (353.75,315.28) circle (  1.96); 
\path[draw=drawColor,line width= 0.4pt,line join=round,line cap=round,fill=fillColor] (328.91,303.97) circle (  1.96); 
\path[draw=drawColor,line width= 0.4pt,line join=round,line cap=round,fill=fillColor] (324.09,303.86) circle (  1.96); 
\path[draw=drawColor,line width= 0.4pt,line join=round,line cap=round,fill=fillColor] (339.55,311.25) circle (  1.96); 
\path[draw=drawColor,line width= 0.4pt,line join=round,line cap=round,fill=fillColor] (370.23,325.99) circle (  1.96); 
\path[draw=drawColor,line width= 0.4pt,line join=round,line cap=round,fill=fillColor] (414.61,345.60) circle (  1.96); 
\path[draw=drawColor,line width= 0.4pt,line join=round,line cap=round,fill=fillColor] (377.11,326.80) circle (  1.96); 
\path[draw=drawColor,line width= 0.4pt,line join=round,line cap=round,fill=fillColor] (401.08,337.17) circle (  1.96); 
\path[draw=drawColor,line width= 0.4pt,line join=round,line cap=round,fill=fillColor] (402.36,338.04) circle (  1.96); 
\path[draw=drawColor,line width= 0.4pt,line join=round,line cap=round,fill=fillColor] (425.88,357.81) circle (  1.96); 
\path[draw=drawColor,line width= 0.4pt,line join=round,line cap=round,fill=fillColor] (465.39,398.63) circle (  1.96); 
\path[draw=drawColor,line width= 0.4pt,line join=round,line cap=round,fill=fillColor] (387.35,328.78) circle (  1.96); 
\path[draw=drawColor,line width= 0.4pt,line join=round,line cap=round,fill=fillColor] (429.64,361.17) circle (  1.96); 
\path[draw=drawColor,line width= 0.4pt,line join=round,line cap=round,fill=fillColor] (490.51,474.76) circle (  1.96); 
\path[draw=drawColor,line width= 0.4pt,line join=round,line cap=round,fill=fillColor] (454.48,386.30) circle (  1.96); \definecolor{drawColor}{RGB}{136,136,136}
\path[draw=drawColor,line width= 0.2pt,dash pattern=on 4pt off 4pt ,line join=round] (283.00,281.62) -- (500.39,391.86); \definecolor{drawColor}{RGB}{0,0,0}
\node[text=drawColor,anchor=base,inner sep=0pt, outer sep=0pt, scale=  1.10] at (490.51,470.95) {79}; 
\node[text=drawColor,anchor=base,inner sep=0pt, outer sep=0pt, scale=  1.10] at (473.99,434.02) {26}; 
\node[text=drawColor,anchor=base,inner sep=0pt, outer sep=0pt, scale=  1.10] at (465.39,394.82) {76}; \end{scope}
\begin{scope}
\path[clip] (  0.00,  0.00) rectangle (505.89,505.89); \definecolor{drawColor}{gray}{0.30}
\node[text=drawColor,anchor=base east,inner sep=0pt, outer sep=0pt, scale=  0.88] at (278.05,283.49) {-2}; 
\node[text=drawColor,anchor=base east,inner sep=0pt, outer sep=0pt, scale=  0.88] at (278.05,341.80) {0}; 
\node[text=drawColor,anchor=base east,inner sep=0pt, outer sep=0pt, scale=  0.88] at (278.05,400.10) {2}; 
\node[text=drawColor,anchor=base east,inner sep=0pt, outer sep=0pt, scale=  0.88] at (278.05,458.41) {4}; \end{scope}
\begin{scope}
\path[clip] (  0.00,  0.00) rectangle (505.89,505.89); \definecolor{drawColor}{gray}{0.20}
\path[draw=drawColor,line width= 0.6pt,line join=round] (280.25,286.52) -- 	(283.00,286.52); 
\path[draw=drawColor,line width= 0.6pt,line join=round] (280.25,344.83) -- 	(283.00,344.83); 
\path[draw=drawColor,line width= 0.6pt,line join=round] (280.25,403.13) -- 	(283.00,403.13); 
\path[draw=drawColor,line width= 0.6pt,line join=round] (280.25,461.44) -- 	(283.00,461.44); \end{scope}
\begin{scope}
\path[clip] (  0.00,  0.00) rectangle (505.89,505.89); \definecolor{drawColor}{gray}{0.20}
\path[draw=drawColor,line width= 0.6pt,line join=round] (312.57,280.92) -- 	(312.57,283.67); 
\path[draw=drawColor,line width= 0.6pt,line join=round] (352.13,280.92) -- 	(352.13,283.67); 
\path[draw=drawColor,line width= 0.6pt,line join=round] (391.69,280.92) -- 	(391.69,283.67); 
\path[draw=drawColor,line width= 0.6pt,line join=round] (431.26,280.92) -- 	(431.26,283.67); 
\path[draw=drawColor,line width= 0.6pt,line join=round] (470.82,280.92) -- 	(470.82,283.67); \end{scope}
\begin{scope}
\path[clip] (  0.00,  0.00) rectangle (505.89,505.89); \definecolor{drawColor}{gray}{0.30}
\node[text=drawColor,anchor=base,inner sep=0pt, outer sep=0pt, scale=  0.88] at (312.57,272.66) {-2}; 
\node[text=drawColor,anchor=base,inner sep=0pt, outer sep=0pt, scale=  0.88] at (352.13,272.66) {-1}; 
\node[text=drawColor,anchor=base,inner sep=0pt, outer sep=0pt, scale=  0.88] at (391.69,272.66) {0}; 
\node[text=drawColor,anchor=base,inner sep=0pt, outer sep=0pt, scale=  0.88] at (431.26,272.66) {1}; 
\node[text=drawColor,anchor=base,inner sep=0pt, outer sep=0pt, scale=  0.88] at (470.82,272.66) {2}; \end{scope}
\begin{scope}
\path[clip] (  0.00,  0.00) rectangle (505.89,505.89); \definecolor{drawColor}{RGB}{0,0,0}
\node[text=drawColor,anchor=base,inner sep=0pt, outer sep=0pt, scale=  1.10] at (391.69,260.39) {Theoretical Quantiles}; \end{scope}
\begin{scope}
\path[clip] (  0.00,  0.00) rectangle (505.89,505.89); \definecolor{drawColor}{RGB}{0,0,0}
\node[text=drawColor,rotate= 90.00,anchor=base,inner sep=0pt, outer sep=0pt, scale=  1.10] at (266.02,383.76) {Standardized residuals}; \end{scope}
\begin{scope}
\path[clip] (  0.00,  0.00) rectangle (505.89,505.89); \definecolor{drawColor}{RGB}{0,0,0}
\node[text=drawColor,anchor=base west,inner sep=0pt, outer sep=0pt, scale=  1.32] at (283.00,491.30) {Normal Q-Q}; \end{scope}
\begin{scope}
\path[clip] (  0.00,  0.00) rectangle (252.94,252.94); \definecolor{drawColor}{RGB}{255,255,255}
\definecolor{fillColor}{RGB}{255,255,255}
\path[draw=drawColor,line width= 0.6pt,line join=round,line cap=round,fill=fillColor] (  0.00,  0.00) rectangle (252.94,252.94); \end{scope}
\begin{scope}
\path[clip] ( 36.92, 30.72) rectangle (247.44,230.91); \definecolor{fillColor}{gray}{0.92}
\path[fill=fillColor] ( 36.92, 30.72) rectangle (247.44,230.91); \definecolor{drawColor}{RGB}{255,255,255}
\path[draw=drawColor,line width= 0.3pt,line join=round] ( 36.92, 56.60) -- 	(247.44, 56.60); 
\path[draw=drawColor,line width= 0.3pt,line join=round] ( 36.92,100.98) -- 	(247.44,100.98); 
\path[draw=drawColor,line width= 0.3pt,line join=round] ( 36.92,145.37) -- 	(247.44,145.37); 
\path[draw=drawColor,line width= 0.3pt,line join=round] ( 36.92,189.75) -- 	(247.44,189.75); 
\path[draw=drawColor,line width= 0.3pt,line join=round] ( 69.08, 30.72) -- 	( 69.08,230.91); 
\path[draw=drawColor,line width= 0.3pt,line join=round] (119.11, 30.72) -- 	(119.11,230.91); 
\path[draw=drawColor,line width= 0.3pt,line join=round] (169.14, 30.72) -- 	(169.14,230.91); 
\path[draw=drawColor,line width= 0.3pt,line join=round] (219.16, 30.72) -- 	(219.16,230.91); 
\path[draw=drawColor,line width= 0.6pt,line join=round] ( 36.92, 34.41) -- 	(247.44, 34.41); 
\path[draw=drawColor,line width= 0.6pt,line join=round] ( 36.92, 78.79) -- 	(247.44, 78.79); 
\path[draw=drawColor,line width= 0.6pt,line join=round] ( 36.92,123.18) -- 	(247.44,123.18); 
\path[draw=drawColor,line width= 0.6pt,line join=round] ( 36.92,167.56) -- 	(247.44,167.56); 
\path[draw=drawColor,line width= 0.6pt,line join=round] ( 36.92,211.95) -- 	(247.44,211.95); 
\path[draw=drawColor,line width= 0.6pt,line join=round] ( 44.07, 30.72) -- 	( 44.07,230.91); 
\path[draw=drawColor,line width= 0.6pt,line join=round] ( 94.10, 30.72) -- 	( 94.10,230.91); 
\path[draw=drawColor,line width= 0.6pt,line join=round] (144.12, 30.72) -- 	(144.12,230.91); 
\path[draw=drawColor,line width= 0.6pt,line join=round] (194.15, 30.72) -- 	(194.15,230.91); 
\path[draw=drawColor,line width= 0.6pt,line join=round] (244.18, 30.72) -- 	(244.18,230.91); \definecolor{drawColor}{RGB}{68,68,68}
\definecolor{fillColor}{RGB}{68,68,68}
\path[draw=drawColor,line width= 0.4pt,line join=round,line cap=round,fill=fillColor] ( 46.49, 64.75) circle (  1.96); 
\path[draw=drawColor,line width= 0.4pt,line join=round,line cap=round,fill=fillColor] ( 46.49, 50.02) circle (  1.96); 
\path[draw=drawColor,line width= 0.4pt,line join=round,line cap=round,fill=fillColor] ( 46.49,104.41) circle (  1.96); 
\path[draw=drawColor,line width= 0.4pt,line join=round,line cap=round,fill=fillColor] ( 46.49,120.66) circle (  1.96); 
\path[draw=drawColor,line width= 0.4pt,line join=round,line cap=round,fill=fillColor] ( 46.49, 99.89) circle (  1.96); 
\path[draw=drawColor,line width= 0.4pt,line join=round,line cap=round,fill=fillColor] ( 46.49, 90.83) circle (  1.96); 
\path[draw=drawColor,line width= 0.4pt,line join=round,line cap=round,fill=fillColor] ( 46.49, 96.16) circle (  1.96); 
\path[draw=drawColor,line width= 0.4pt,line join=round,line cap=round,fill=fillColor] ( 46.49,143.34) circle (  1.96); 
\path[draw=drawColor,line width= 0.4pt,line join=round,line cap=round,fill=fillColor] ( 46.49,117.03) circle (  1.96); 
\path[draw=drawColor,line width= 0.4pt,line join=round,line cap=round,fill=fillColor] ( 46.49,106.02) circle (  1.96); 
\path[draw=drawColor,line width= 0.4pt,line join=round,line cap=round,fill=fillColor] ( 46.49, 83.61) circle (  1.96); 
\path[draw=drawColor,line width= 0.4pt,line join=round,line cap=round,fill=fillColor] ( 46.49,101.54) circle (  1.96); 
\path[draw=drawColor,line width= 0.4pt,line join=round,line cap=round,fill=fillColor] ( 46.49,120.68) circle (  1.96); 
\path[draw=drawColor,line width= 0.4pt,line join=round,line cap=round,fill=fillColor] ( 46.49,104.67) circle (  1.96); 
\path[draw=drawColor,line width= 0.4pt,line join=round,line cap=round,fill=fillColor] ( 46.49,122.60) circle (  1.96); 
\path[draw=drawColor,line width= 0.4pt,line join=round,line cap=round,fill=fillColor] ( 46.49, 86.64) circle (  1.96); 
\path[draw=drawColor,line width= 0.4pt,line join=round,line cap=round,fill=fillColor] ( 46.49, 93.64) circle (  1.96); 
\path[draw=drawColor,line width= 0.4pt,line join=round,line cap=round,fill=fillColor] ( 48.92,127.20) circle (  1.96); 
\path[draw=drawColor,line width= 0.4pt,line join=round,line cap=round,fill=fillColor] ( 48.92, 48.58) circle (  1.96); 
\path[draw=drawColor,line width= 0.4pt,line join=round,line cap=round,fill=fillColor] ( 48.92,101.60) circle (  1.96); 
\path[draw=drawColor,line width= 0.4pt,line join=round,line cap=round,fill=fillColor] ( 48.92, 99.69) circle (  1.96); 
\path[draw=drawColor,line width= 0.4pt,line join=round,line cap=round,fill=fillColor] ( 48.92, 91.49) circle (  1.96); 
\path[draw=drawColor,line width= 0.4pt,line join=round,line cap=round,fill=fillColor] ( 48.92,118.19) circle (  1.96); 
\path[draw=drawColor,line width= 0.4pt,line join=round,line cap=round,fill=fillColor] ( 48.92,129.93) circle (  1.96); 
\path[draw=drawColor,line width= 0.4pt,line join=round,line cap=round,fill=fillColor] ( 48.92,133.94) circle (  1.96); 
\path[draw=drawColor,line width= 0.4pt,line join=round,line cap=round,fill=fillColor] ( 51.34,192.95) circle (  1.96); 
\path[draw=drawColor,line width= 0.4pt,line join=round,line cap=round,fill=fillColor] ( 51.34,123.91) circle (  1.96); 
\path[draw=drawColor,line width= 0.4pt,line join=round,line cap=round,fill=fillColor] ( 51.34,124.09) circle (  1.96); 
\path[draw=drawColor,line width= 0.4pt,line join=round,line cap=round,fill=fillColor] ( 51.34,141.57) circle (  1.96); 
\path[draw=drawColor,line width= 0.4pt,line join=round,line cap=round,fill=fillColor] ( 51.34, 72.52) circle (  1.96); 
\path[draw=drawColor,line width= 0.4pt,line join=round,line cap=round,fill=fillColor] ( 51.34,104.56) circle (  1.96); 
\path[draw=drawColor,line width= 0.4pt,line join=round,line cap=round,fill=fillColor] ( 51.34, 77.28) circle (  1.96); 
\path[draw=drawColor,line width= 0.4pt,line join=round,line cap=round,fill=fillColor] ( 51.34,146.50) circle (  1.96); 
\path[draw=drawColor,line width= 0.4pt,line join=round,line cap=round,fill=fillColor] ( 51.34, 73.52) circle (  1.96); 
\path[draw=drawColor,line width= 0.4pt,line join=round,line cap=round,fill=fillColor] ( 53.76,153.03) circle (  1.96); 
\path[draw=drawColor,line width= 0.4pt,line join=round,line cap=round,fill=fillColor] ( 53.76, 70.34) circle (  1.96); 
\path[draw=drawColor,line width= 0.4pt,line join=round,line cap=round,fill=fillColor] ( 53.76, 86.24) circle (  1.96); 
\path[draw=drawColor,line width= 0.4pt,line join=round,line cap=round,fill=fillColor] ( 53.76, 69.62) circle (  1.96); 
\path[draw=drawColor,line width= 0.4pt,line join=round,line cap=round,fill=fillColor] ( 53.76, 67.10) circle (  1.96); 
\path[draw=drawColor,line width= 0.4pt,line join=round,line cap=round,fill=fillColor] ( 53.76,125.80) circle (  1.96); 
\path[draw=drawColor,line width= 0.4pt,line join=round,line cap=round,fill=fillColor] ( 53.76, 82.29) circle (  1.96); 
\path[draw=drawColor,line width= 0.4pt,line join=round,line cap=round,fill=fillColor] ( 53.76,124.41) circle (  1.96); 
\path[draw=drawColor,line width= 0.4pt,line join=round,line cap=round,fill=fillColor] ( 53.76,104.30) circle (  1.96); 
\path[draw=drawColor,line width= 0.4pt,line join=round,line cap=round,fill=fillColor] ( 53.76,100.39) circle (  1.96); 
\path[draw=drawColor,line width= 0.4pt,line join=round,line cap=round,fill=fillColor] ( 53.76,103.18) circle (  1.96); 
\path[draw=drawColor,line width= 0.4pt,line join=round,line cap=round,fill=fillColor] ( 53.76,112.34) circle (  1.96); 
\path[draw=drawColor,line width= 0.4pt,line join=round,line cap=round,fill=fillColor] ( 53.76, 56.32) circle (  1.96); 
\path[draw=drawColor,line width= 0.4pt,line join=round,line cap=round,fill=fillColor] ( 53.76,109.11) circle (  1.96); 
\path[draw=drawColor,line width= 0.4pt,line join=round,line cap=round,fill=fillColor] ( 56.18,103.27) circle (  1.96); 
\path[draw=drawColor,line width= 0.4pt,line join=round,line cap=round,fill=fillColor] ( 56.18,110.34) circle (  1.96); 
\path[draw=drawColor,line width= 0.4pt,line join=round,line cap=round,fill=fillColor] ( 56.18,128.42) circle (  1.96); 
\path[draw=drawColor,line width= 0.4pt,line join=round,line cap=round,fill=fillColor] ( 56.18, 97.71) circle (  1.96); 
\path[draw=drawColor,line width= 0.4pt,line join=round,line cap=round,fill=fillColor] ( 56.18, 94.70) circle (  1.96); 
\path[draw=drawColor,line width= 0.4pt,line join=round,line cap=round,fill=fillColor] ( 58.61,133.25) circle (  1.96); 
\path[draw=drawColor,line width= 0.4pt,line join=round,line cap=round,fill=fillColor] ( 58.61,104.63) circle (  1.96); 
\path[draw=drawColor,line width= 0.4pt,line join=round,line cap=round,fill=fillColor] ( 58.61, 39.82) circle (  1.96); 
\path[draw=drawColor,line width= 0.4pt,line join=round,line cap=round,fill=fillColor] ( 61.03,102.73) circle (  1.96); 
\path[draw=drawColor,line width= 0.4pt,line join=round,line cap=round,fill=fillColor] ( 61.03,122.35) circle (  1.96); 
\path[draw=drawColor,line width= 0.4pt,line join=round,line cap=round,fill=fillColor] ( 63.45,135.03) circle (  1.96); 
\path[draw=drawColor,line width= 0.4pt,line join=round,line cap=round,fill=fillColor] ( 63.45, 71.05) circle (  1.96); 
\path[draw=drawColor,line width= 0.4pt,line join=round,line cap=round,fill=fillColor] ( 65.87,112.38) circle (  1.96); 
\path[draw=drawColor,line width= 0.4pt,line join=round,line cap=round,fill=fillColor] ( 65.87,100.82) circle (  1.96); 
\path[draw=drawColor,line width= 0.4pt,line join=round,line cap=round,fill=fillColor] ( 65.87,101.79) circle (  1.96); 
\path[draw=drawColor,line width= 0.4pt,line join=round,line cap=round,fill=fillColor] ( 65.87, 80.67) circle (  1.96); 
\path[draw=drawColor,line width= 0.4pt,line join=round,line cap=round,fill=fillColor] ( 65.87,110.21) circle (  1.96); 
\path[draw=drawColor,line width= 0.4pt,line join=round,line cap=round,fill=fillColor] ( 65.87,123.77) circle (  1.96); 
\path[draw=drawColor,line width= 0.4pt,line join=round,line cap=round,fill=fillColor] ( 68.30,139.50) circle (  1.96); 
\path[draw=drawColor,line width= 0.4pt,line join=round,line cap=round,fill=fillColor] ( 70.72,139.64) circle (  1.96); 
\path[draw=drawColor,line width= 0.4pt,line join=round,line cap=round,fill=fillColor] ( 70.72,129.67) circle (  1.96); 
\path[draw=drawColor,line width= 0.4pt,line join=round,line cap=round,fill=fillColor] ( 70.72,105.75) circle (  1.96); 
\path[draw=drawColor,line width= 0.4pt,line join=round,line cap=round,fill=fillColor] ( 70.72, 48.87) circle (  1.96); 
\path[draw=drawColor,line width= 0.4pt,line join=round,line cap=round,fill=fillColor] ( 73.14,104.21) circle (  1.96); 
\path[draw=drawColor,line width= 0.4pt,line join=round,line cap=round,fill=fillColor] ( 73.14, 79.91) circle (  1.96); 
\path[draw=drawColor,line width= 0.4pt,line join=round,line cap=round,fill=fillColor] ( 75.56, 77.23) circle (  1.96); 
\path[draw=drawColor,line width= 0.4pt,line join=round,line cap=round,fill=fillColor] ( 75.56, 93.65) circle (  1.96); 
\path[draw=drawColor,line width= 0.4pt,line join=round,line cap=round,fill=fillColor] ( 77.99,155.00) circle (  1.96); 
\path[draw=drawColor,line width= 0.4pt,line join=round,line cap=round,fill=fillColor] ( 80.41,100.26) circle (  1.96); 
\path[draw=drawColor,line width= 0.4pt,line join=round,line cap=round,fill=fillColor] (102.21,100.86) circle (  1.96); 
\path[draw=drawColor,line width= 0.4pt,line join=round,line cap=round,fill=fillColor] (189.42,221.81) circle (  1.96); 
\path[draw=drawColor,line width= 0.4pt,line join=round,line cap=round,fill=fillColor] (237.88,140.29) circle (  1.96); \definecolor{drawColor}{RGB}{0,0,255}
\path[draw=drawColor,line width= 0.6pt,line join=round] ( 46.49,103.08) -- 	( 46.49,103.08) -- 	( 46.49,103.08) -- 	( 46.49,103.08) -- 	( 46.49,103.08) -- 	( 46.49,103.08) -- 	( 46.49,103.08) -- 	( 46.49,103.08) -- 	( 46.49,103.08) -- 	( 46.49,103.08) -- 	( 46.49,103.08) -- 	( 46.49,103.08) -- 	( 46.49,103.08) -- 	( 46.49,103.08) -- 	( 46.49,103.08) -- 	( 46.49,103.08) -- 	( 46.49,103.08) -- 	( 48.92,104.11) -- 	( 48.92,104.11) -- 	( 48.92,104.11) -- 	( 48.92,104.11) -- 	( 48.92,104.11) -- 	( 48.92,104.11) -- 	( 48.92,104.11) -- 	( 48.92,104.11) -- 	( 51.34,105.45) -- 	( 51.34,105.45) -- 	( 51.34,105.45) -- 	( 51.34,105.45) -- 	( 51.34,105.45) -- 	( 51.34,105.45) -- 	( 51.34,105.45) -- 	( 51.34,105.45) -- 	( 51.34,105.45) -- 	( 53.76,102.72) -- 	( 53.76,102.72) -- 	( 53.76,102.72) -- 	( 53.76,102.72) -- 	( 53.76,102.72) -- 	( 53.76,102.72) -- 	( 53.76,102.72) -- 	( 53.76,102.72) -- 	( 53.76,102.72) -- 	( 53.76,102.72) -- 	( 53.76,102.72) -- 	( 53.76,102.72) -- 	( 53.76,102.72) -- 	( 53.76,102.72) -- 	( 56.18,103.46) -- 	( 56.18,103.46) -- 	( 56.18,103.46) -- 	( 56.18,103.46) -- 	( 56.18,103.46) -- 	( 58.61,104.45) -- 	( 58.61,104.45) -- 	( 58.61,104.45) -- 	( 61.03,105.91) -- 	( 61.03,105.91) -- 	( 63.45,106.54) -- 	( 63.45,106.54) -- 	( 65.87,105.84) -- 	( 65.87,105.84) -- 	( 65.87,105.84) -- 	( 65.87,105.84) -- 	( 65.87,105.84) -- 	( 65.87,105.84) -- 	( 68.30,105.79) -- 	( 70.72,105.88) -- 	( 70.72,105.88) -- 	( 70.72,105.88) -- 	( 70.72,105.88) -- 	( 73.14,105.89) -- 	( 73.14,105.89) -- 	( 75.56,105.75) -- 	( 75.56,105.75) -- 	( 77.99,104.45) -- 	( 80.41,103.96) -- 	(102.21,100.53) -- 	(189.42,143.81) -- 	(237.88,156.28); \definecolor{drawColor}{RGB}{0,0,0}
\node[text=drawColor,anchor=base,inner sep=0pt, outer sep=0pt, scale=  1.10] at (189.42,218.01) {79}; 
\node[text=drawColor,anchor=base,inner sep=0pt, outer sep=0pt, scale=  1.10] at ( 51.34,189.15) {26}; 
\node[text=drawColor,anchor=base,inner sep=0pt, outer sep=0pt, scale=  1.10] at ( 77.99,151.19) {76}; \end{scope}
\begin{scope}
\path[clip] (  0.00,  0.00) rectangle (505.89,505.89); \definecolor{drawColor}{gray}{0.30}
\node[text=drawColor,anchor=base east,inner sep=0pt, outer sep=0pt, scale=  0.88] at ( 31.97, 31.37) {0.0}; 
\node[text=drawColor,anchor=base east,inner sep=0pt, outer sep=0pt, scale=  0.88] at ( 31.97, 75.76) {0.5}; 
\node[text=drawColor,anchor=base east,inner sep=0pt, outer sep=0pt, scale=  0.88] at ( 31.97,120.15) {1.0}; 
\node[text=drawColor,anchor=base east,inner sep=0pt, outer sep=0pt, scale=  0.88] at ( 31.97,164.53) {1.5}; 
\node[text=drawColor,anchor=base east,inner sep=0pt, outer sep=0pt, scale=  0.88] at ( 31.97,208.92) {2.0}; \end{scope}
\begin{scope}
\path[clip] (  0.00,  0.00) rectangle (505.89,505.89); \definecolor{drawColor}{gray}{0.20}
\path[draw=drawColor,line width= 0.6pt,line join=round] ( 34.17, 34.41) -- 	( 36.92, 34.41); 
\path[draw=drawColor,line width= 0.6pt,line join=round] ( 34.17, 78.79) -- 	( 36.92, 78.79); 
\path[draw=drawColor,line width= 0.6pt,line join=round] ( 34.17,123.18) -- 	( 36.92,123.18); 
\path[draw=drawColor,line width= 0.6pt,line join=round] ( 34.17,167.56) -- 	( 36.92,167.56); 
\path[draw=drawColor,line width= 0.6pt,line join=round] ( 34.17,211.95) -- 	( 36.92,211.95); \end{scope}
\begin{scope}
\path[clip] (  0.00,  0.00) rectangle (505.89,505.89); \definecolor{drawColor}{gray}{0.20}
\path[draw=drawColor,line width= 0.6pt,line join=round] ( 44.07, 27.97) -- 	( 44.07, 30.72); 
\path[draw=drawColor,line width= 0.6pt,line join=round] ( 94.10, 27.97) -- 	( 94.10, 30.72); 
\path[draw=drawColor,line width= 0.6pt,line join=round] (144.12, 27.97) -- 	(144.12, 30.72); 
\path[draw=drawColor,line width= 0.6pt,line join=round] (194.15, 27.97) -- 	(194.15, 30.72); 
\path[draw=drawColor,line width= 0.6pt,line join=round] (244.18, 27.97) -- 	(244.18, 30.72); \end{scope}
\begin{scope}
\path[clip] (  0.00,  0.00) rectangle (505.89,505.89); \definecolor{drawColor}{gray}{0.30}
\node[text=drawColor,anchor=base,inner sep=0pt, outer sep=0pt, scale=  0.88] at ( 44.07, 19.71) {0}; 
\node[text=drawColor,anchor=base,inner sep=0pt, outer sep=0pt, scale=  0.88] at ( 94.10, 19.71) {300000}; 
\node[text=drawColor,anchor=base,inner sep=0pt, outer sep=0pt, scale=  0.88] at (144.12, 19.71) {600000}; 
\node[text=drawColor,anchor=base,inner sep=0pt, outer sep=0pt, scale=  0.88] at (194.15, 19.71) {900000}; 
\node[text=drawColor,anchor=base,inner sep=0pt, outer sep=0pt, scale=  0.88] at (244.18, 19.71) {1200000}; \end{scope}
\begin{scope}
\path[clip] (  0.00,  0.00) rectangle (505.89,505.89); \definecolor{drawColor}{RGB}{0,0,0}
\node[text=drawColor,anchor=base,inner sep=0pt, outer sep=0pt, scale=  1.10] at (142.18,  7.44) {Fitted values}; \end{scope}
\begin{scope}
\path[clip] (  0.00,  0.00) rectangle (505.89,505.89); \definecolor{drawColor}{RGB}{0,0,0}
\path[draw=drawColor,line width= 0.4pt,line join=round,line cap=round] ( 12.37, 71.31) -- 	( 11.72, 72.68) -- 	( 16.04, 74.04) -- 	(  5.50, 75.86) -- 	(  5.50,189.76); 
\path[draw=drawColor,line width= 0.4pt,line join=round,line cap=round] ( 16.04, 77.37) -- 	(  7.39, 77.37); 
\node[text=drawColor,rotate= 90.00,anchor=base west,inner sep=0pt, outer sep=0pt, scale=  1.10] at ( 14.97, 77.93) {S}; 
\node[text=drawColor,rotate= 90.00,anchor=base west,inner sep=0pt, outer sep=0pt, scale=  1.10] at ( 14.97, 84.03) {t}; 
\node[text=drawColor,rotate= 90.00,anchor=base west,inner sep=0pt, outer sep=0pt, scale=  1.10] at ( 14.97, 88.31) {a}; 
\node[text=drawColor,rotate= 90.00,anchor=base west,inner sep=0pt, outer sep=0pt, scale=  1.10] at ( 14.97, 93.81) {n}; 
\node[text=drawColor,rotate= 90.00,anchor=base west,inner sep=0pt, outer sep=0pt, scale=  1.10] at ( 14.97, 99.92) {d}; 
\node[text=drawColor,rotate= 90.00,anchor=base west,inner sep=0pt, outer sep=0pt, scale=  1.10] at ( 14.97,106.03) {a}; 
\node[text=drawColor,rotate= 90.00,anchor=base west,inner sep=0pt, outer sep=0pt, scale=  1.10] at ( 14.97,111.53) {r}; 
\node[text=drawColor,rotate= 90.00,anchor=base west,inner sep=0pt, outer sep=0pt, scale=  1.10] at ( 14.97,115.84) {d}; 
\node[text=drawColor,rotate= 90.00,anchor=base west,inner sep=0pt, outer sep=0pt, scale=  1.10] at ( 14.97,121.95) {i}; 
\node[text=drawColor,rotate= 90.00,anchor=base west,inner sep=0pt, outer sep=0pt, scale=  1.10] at ( 14.97,125.00) {z}; 
\node[text=drawColor,rotate= 90.00,anchor=base west,inner sep=0pt, outer sep=0pt, scale=  1.10] at ( 14.97,129.89) {e}; 
\node[text=drawColor,rotate= 90.00,anchor=base west,inner sep=0pt, outer sep=0pt, scale=  1.10] at ( 14.97,134.78) {d}; 
\node[text=drawColor,rotate= 90.00,anchor=base west,inner sep=0pt, outer sep=0pt, scale=  1.10] at ( 14.97,140.88) { }; 
\node[text=drawColor,rotate= 90.00,anchor=base west,inner sep=0pt, outer sep=0pt, scale=  1.10] at ( 14.97,146.38) {r}; 
\node[text=drawColor,rotate= 90.00,anchor=base west,inner sep=0pt, outer sep=0pt, scale=  1.10] at ( 14.97,150.69) {e}; 
\node[text=drawColor,rotate= 90.00,anchor=base west,inner sep=0pt, outer sep=0pt, scale=  1.10] at ( 14.97,155.58) {s}; 
\node[text=drawColor,rotate= 90.00,anchor=base west,inner sep=0pt, outer sep=0pt, scale=  1.10] at ( 14.97,159.92) {i}; 
\node[text=drawColor,rotate= 90.00,anchor=base west,inner sep=0pt, outer sep=0pt, scale=  1.10] at ( 14.97,162.97) {d}; 
\node[text=drawColor,rotate= 90.00,anchor=base west,inner sep=0pt, outer sep=0pt, scale=  1.10] at ( 14.97,169.08) {u}; 
\node[text=drawColor,rotate= 90.00,anchor=base west,inner sep=0pt, outer sep=0pt, scale=  1.10] at ( 14.97,175.19) {a}; 
\node[text=drawColor,rotate= 90.00,anchor=base west,inner sep=0pt, outer sep=0pt, scale=  1.10] at ( 14.97,180.69) {l}; 
\node[text=drawColor,rotate= 90.00,anchor=base west,inner sep=0pt, outer sep=0pt, scale=  1.10] at ( 14.97,183.74) {s}; 
\path[draw=drawColor,line width= 0.4pt,line join=round,line cap=round] ( 16.04,188.64) -- 	(  7.39,188.64); \end{scope}
\begin{scope}
\path[clip] (  0.00,  0.00) rectangle (505.89,505.89); \definecolor{drawColor}{RGB}{0,0,0}
\node[text=drawColor,anchor=base west,inner sep=0pt, outer sep=0pt, scale=  1.32] at ( 36.92,238.35) {Scale-Location}; \end{scope}
\begin{scope}
\path[clip] (252.94,  0.00) rectangle (505.89,252.94); \definecolor{drawColor}{RGB}{255,255,255}
\definecolor{fillColor}{RGB}{255,255,255}
\path[draw=drawColor,line width= 0.6pt,line join=round,line cap=round,fill=fillColor] (252.94,  0.00) rectangle (505.89,252.94); \end{scope}
\begin{scope}
\path[clip] (283.00, 30.72) rectangle (500.39,230.91); \definecolor{fillColor}{gray}{0.92}
\path[fill=fillColor] (283.00, 30.72) rectangle (500.39,230.91); \definecolor{drawColor}{RGB}{255,255,255}
\path[draw=drawColor,line width= 0.3pt,line join=round] (283.00, 62.73) -- 	(500.39, 62.73); 
\path[draw=drawColor,line width= 0.3pt,line join=round] (283.00,121.04) -- 	(500.39,121.04); 
\path[draw=drawColor,line width= 0.3pt,line join=round] (283.00,179.34) -- 	(500.39,179.34); 
\path[draw=drawColor,line width= 0.3pt,line join=round] (326.23, 30.72) -- 	(326.23,230.91); 
\path[draw=drawColor,line width= 0.3pt,line join=round] (392.93, 30.72) -- 	(392.93,230.91); 
\path[draw=drawColor,line width= 0.3pt,line join=round] (459.63, 30.72) -- 	(459.63,230.91); 
\path[draw=drawColor,line width= 0.6pt,line join=round] (283.00, 33.58) -- 	(500.39, 33.58); 
\path[draw=drawColor,line width= 0.6pt,line join=round] (283.00, 91.88) -- 	(500.39, 91.88); 
\path[draw=drawColor,line width= 0.6pt,line join=round] (283.00,150.19) -- 	(500.39,150.19); 
\path[draw=drawColor,line width= 0.6pt,line join=round] (283.00,208.49) -- 	(500.39,208.49); 
\path[draw=drawColor,line width= 0.6pt,line join=round] (292.88, 30.72) -- 	(292.88,230.91); 
\path[draw=drawColor,line width= 0.6pt,line join=round] (359.58, 30.72) -- 	(359.58,230.91); 
\path[draw=drawColor,line width= 0.6pt,line join=round] (426.28, 30.72) -- 	(426.28,230.91); 
\path[draw=drawColor,line width= 0.6pt,line join=round] (492.98, 30.72) -- 	(492.98,230.91); \definecolor{drawColor}{RGB}{68,68,68}
\definecolor{fillColor}{RGB}{68,68,68}
\path[draw=drawColor,line width= 0.4pt,line join=round,line cap=round,fill=fillColor] (295.35, 88.48) circle (  1.96); 
\path[draw=drawColor,line width= 0.4pt,line join=round,line cap=round,fill=fillColor] (295.35, 90.98) circle (  1.96); 
\path[draw=drawColor,line width= 0.4pt,line join=round,line cap=round,fill=fillColor] (295.35, 73.75) circle (  1.96); 
\path[draw=drawColor,line width= 0.4pt,line join=round,line cap=round,fill=fillColor] (295.35,119.41) circle (  1.96); 
\path[draw=drawColor,line width= 0.4pt,line join=round,line cap=round,fill=fillColor] (295.35,107.75) circle (  1.96); 
\path[draw=drawColor,line width= 0.4pt,line join=round,line cap=round,fill=fillColor] (295.35, 80.11) circle (  1.96); 
\path[draw=drawColor,line width= 0.4pt,line join=round,line cap=round,fill=fillColor] (295.35, 77.78) circle (  1.96); 
\path[draw=drawColor,line width= 0.4pt,line join=round,line cap=round,fill=fillColor] (295.35,135.78) circle (  1.96); 
\path[draw=drawColor,line width= 0.4pt,line join=round,line cap=round,fill=fillColor] (295.35, 66.63) circle (  1.96); 
\path[draw=drawColor,line width= 0.4pt,line join=round,line cap=round,fill=fillColor] (295.35, 72.91) circle (  1.96); 
\path[draw=drawColor,line width= 0.4pt,line join=round,line cap=round,fill=fillColor] (295.35, 82.92) circle (  1.96); 
\path[draw=drawColor,line width= 0.4pt,line join=round,line cap=round,fill=fillColor] (295.35, 75.21) circle (  1.96); 
\path[draw=drawColor,line width= 0.4pt,line join=round,line cap=round,fill=fillColor] (295.35, 64.35) circle (  1.96); 
\path[draw=drawColor,line width= 0.4pt,line join=round,line cap=round,fill=fillColor] (295.35, 73.62) circle (  1.96); 
\path[draw=drawColor,line width= 0.4pt,line join=round,line cap=round,fill=fillColor] (295.35, 63.11) circle (  1.96); 
\path[draw=drawColor,line width= 0.4pt,line join=round,line cap=round,fill=fillColor] (295.35, 81.79) circle (  1.96); 
\path[draw=drawColor,line width= 0.4pt,line join=round,line cap=round,fill=fillColor] (295.35,104.86) circle (  1.96); 
\path[draw=drawColor,line width= 0.4pt,line join=round,line cap=round,fill=fillColor] (297.82, 60.03) circle (  1.96); 
\path[draw=drawColor,line width= 0.4pt,line join=round,line cap=round,fill=fillColor] (297.82, 91.14) circle (  1.96); 
\path[draw=drawColor,line width= 0.4pt,line join=round,line cap=round,fill=fillColor] (297.82, 75.18) circle (  1.96); 
\path[draw=drawColor,line width= 0.4pt,line join=round,line cap=round,fill=fillColor] (297.82, 76.11) circle (  1.96); 
\path[draw=drawColor,line width= 0.4pt,line join=round,line cap=round,fill=fillColor] (297.82, 79.83) circle (  1.96); 
\path[draw=drawColor,line width= 0.4pt,line join=round,line cap=round,fill=fillColor] (297.82,117.85) circle (  1.96); 
\path[draw=drawColor,line width= 0.4pt,line join=round,line cap=round,fill=fillColor] (297.82, 58.12) circle (  1.96); 
\path[draw=drawColor,line width= 0.4pt,line join=round,line cap=round,fill=fillColor] (297.82, 55.23) circle (  1.96); 
\path[draw=drawColor,line width= 0.4pt,line join=round,line cap=round,fill=fillColor] (300.29,184.88) circle (  1.96); 
\path[draw=drawColor,line width= 0.4pt,line join=round,line cap=round,fill=fillColor] (300.29,121.52) circle (  1.96); 
\path[draw=drawColor,line width= 0.4pt,line join=round,line cap=round,fill=fillColor] (300.29, 62.13) circle (  1.96); 
\path[draw=drawColor,line width= 0.4pt,line join=round,line cap=round,fill=fillColor] (300.29, 49.39) circle (  1.96); 
\path[draw=drawColor,line width= 0.4pt,line join=round,line cap=round,fill=fillColor] (300.29, 97.26) circle (  1.96); 
\path[draw=drawColor,line width= 0.4pt,line join=round,line cap=round,fill=fillColor] (300.29, 73.68) circle (  1.96); 
\path[draw=drawColor,line width= 0.4pt,line join=round,line cap=round,fill=fillColor] (300.29, 98.68) circle (  1.96); 
\path[draw=drawColor,line width= 0.4pt,line join=round,line cap=round,fill=fillColor] (300.29, 45.40) circle (  1.96); 
\path[draw=drawColor,line width= 0.4pt,line join=round,line cap=round,fill=fillColor] (300.29, 97.54) circle (  1.96); 
\path[draw=drawColor,line width= 0.4pt,line join=round,line cap=round,fill=fillColor] (302.76, 39.82) circle (  1.96); 
\path[draw=drawColor,line width= 0.4pt,line join=round,line cap=round,fill=fillColor] (302.76, 87.10) circle (  1.96); 
\path[draw=drawColor,line width= 0.4pt,line join=round,line cap=round,fill=fillColor] (302.76,101.82) circle (  1.96); 
\path[draw=drawColor,line width= 0.4pt,line join=round,line cap=round,fill=fillColor] (302.76, 87.29) circle (  1.96); 
\path[draw=drawColor,line width= 0.4pt,line join=round,line cap=round,fill=fillColor] (302.76, 87.93) circle (  1.96); 
\path[draw=drawColor,line width= 0.4pt,line join=round,line cap=round,fill=fillColor] (302.76, 60.98) circle (  1.96); 
\path[draw=drawColor,line width= 0.4pt,line join=round,line cap=round,fill=fillColor] (302.76, 83.40) circle (  1.96); 
\path[draw=drawColor,line width= 0.4pt,line join=round,line cap=round,fill=fillColor] (302.76, 61.91) circle (  1.96); 
\path[draw=drawColor,line width= 0.4pt,line join=round,line cap=round,fill=fillColor] (302.76, 73.81) circle (  1.96); 
\path[draw=drawColor,line width= 0.4pt,line join=round,line cap=round,fill=fillColor] (302.76, 75.77) circle (  1.96); 
\path[draw=drawColor,line width= 0.4pt,line join=round,line cap=round,fill=fillColor] (302.76,109.38) circle (  1.96); 
\path[draw=drawColor,line width= 0.4pt,line join=round,line cap=round,fill=fillColor] (302.76, 69.42) circle (  1.96); 
\path[draw=drawColor,line width= 0.4pt,line join=round,line cap=round,fill=fillColor] (302.76, 93.66) circle (  1.96); 
\path[draw=drawColor,line width= 0.4pt,line join=round,line cap=round,fill=fillColor] (302.76,112.53) circle (  1.96); 
\path[draw=drawColor,line width= 0.4pt,line join=round,line cap=round,fill=fillColor] (305.23, 74.34) circle (  1.96); 
\path[draw=drawColor,line width= 0.4pt,line join=round,line cap=round,fill=fillColor] (305.23, 70.55) circle (  1.96); 
\path[draw=drawColor,line width= 0.4pt,line join=round,line cap=round,fill=fillColor] (305.23, 59.18) circle (  1.96); 
\path[draw=drawColor,line width= 0.4pt,line join=round,line cap=round,fill=fillColor] (305.23, 77.06) circle (  1.96); 
\path[draw=drawColor,line width= 0.4pt,line join=round,line cap=round,fill=fillColor] (305.23, 78.43) circle (  1.96); 
\path[draw=drawColor,line width= 0.4pt,line join=round,line cap=round,fill=fillColor] (307.70,128.03) circle (  1.96); 
\path[draw=drawColor,line width= 0.4pt,line join=round,line cap=round,fill=fillColor] (307.70,110.13) circle (  1.96); 
\path[draw=drawColor,line width= 0.4pt,line join=round,line cap=round,fill=fillColor] (307.70, 91.99) circle (  1.96); 
\path[draw=drawColor,line width= 0.4pt,line join=round,line cap=round,fill=fillColor] (310.17, 74.61) circle (  1.96); 
\path[draw=drawColor,line width= 0.4pt,line join=round,line cap=round,fill=fillColor] (310.17, 63.27) circle (  1.96); 
\path[draw=drawColor,line width= 0.4pt,line join=round,line cap=round,fill=fillColor] (312.64,129.34) circle (  1.96); 
\path[draw=drawColor,line width= 0.4pt,line join=round,line cap=round,fill=fillColor] (312.64, 86.92) circle (  1.96); 
\path[draw=drawColor,line width= 0.4pt,line join=round,line cap=round,fill=fillColor] (315.11, 69.39) circle (  1.96); 
\path[draw=drawColor,line width= 0.4pt,line join=round,line cap=round,fill=fillColor] (315.11, 75.57) circle (  1.96); 
\path[draw=drawColor,line width= 0.4pt,line join=round,line cap=round,fill=fillColor] (315.11, 75.09) circle (  1.96); 
\path[draw=drawColor,line width= 0.4pt,line join=round,line cap=round,fill=fillColor] (315.11, 83.96) circle (  1.96); 
\path[draw=drawColor,line width= 0.4pt,line join=round,line cap=round,fill=fillColor] (315.11, 70.63) circle (  1.96); 
\path[draw=drawColor,line width= 0.4pt,line join=round,line cap=round,fill=fillColor] (315.11, 62.34) circle (  1.96); 
\path[draw=drawColor,line width= 0.4pt,line join=round,line cap=round,fill=fillColor] (317.58, 51.02) circle (  1.96); 
\path[draw=drawColor,line width= 0.4pt,line join=round,line cap=round,fill=fillColor] (320.05, 50.91) circle (  1.96); 
\path[draw=drawColor,line width= 0.4pt,line join=round,line cap=round,fill=fillColor] (320.05, 58.31) circle (  1.96); 
\path[draw=drawColor,line width= 0.4pt,line join=round,line cap=round,fill=fillColor] (320.05, 73.05) circle (  1.96); 
\path[draw=drawColor,line width= 0.4pt,line join=round,line cap=round,fill=fillColor] (320.05, 92.66) circle (  1.96); 
\path[draw=drawColor,line width= 0.4pt,line join=round,line cap=round,fill=fillColor] (322.52, 73.86) circle (  1.96); 
\path[draw=drawColor,line width= 0.4pt,line join=round,line cap=round,fill=fillColor] (322.52, 84.22) circle (  1.96); 
\path[draw=drawColor,line width= 0.4pt,line join=round,line cap=round,fill=fillColor] (324.99, 85.10) circle (  1.96); 
\path[draw=drawColor,line width= 0.4pt,line join=round,line cap=round,fill=fillColor] (324.99,104.87) circle (  1.96); 
\path[draw=drawColor,line width= 0.4pt,line join=round,line cap=round,fill=fillColor] (327.46,145.68) circle (  1.96); 
\path[draw=drawColor,line width= 0.4pt,line join=round,line cap=round,fill=fillColor] (329.93, 75.84) circle (  1.96); 
\path[draw=drawColor,line width= 0.4pt,line join=round,line cap=round,fill=fillColor] (352.17,108.22) circle (  1.96); 
\path[draw=drawColor,line width= 0.4pt,line join=round,line cap=round,fill=fillColor] (441.10,221.81) circle (  1.96); 
\path[draw=drawColor,line width= 0.4pt,line join=round,line cap=round,fill=fillColor] (490.51,133.36) circle (  1.96); \definecolor{drawColor}{RGB}{0,0,255}
\path[draw=drawColor,line width= 0.6pt,line join=round] (295.35, 80.31) -- 	(295.35, 80.31) -- 	(295.35, 80.31) -- 	(295.35, 80.31) -- 	(295.35, 80.31) -- 	(295.35, 80.31) -- 	(295.35, 80.31) -- 	(295.35, 80.31) -- 	(295.35, 80.31) -- 	(295.35, 80.31) -- 	(295.35, 80.31) -- 	(295.35, 80.31) -- 	(295.35, 80.31) -- 	(295.35, 80.31) -- 	(295.35, 80.31) -- 	(295.35, 80.31) -- 	(295.35, 80.31) -- 	(297.82, 79.97) -- 	(297.82, 79.97) -- 	(297.82, 79.97) -- 	(297.82, 79.97) -- 	(297.82, 79.97) -- 	(297.82, 79.97) -- 	(297.82, 79.97) -- 	(297.82, 79.97) -- 	(300.29, 79.27) -- 	(300.29, 79.27) -- 	(300.29, 79.27) -- 	(300.29, 79.27) -- 	(300.29, 79.27) -- 	(300.29, 79.27) -- 	(300.29, 79.27) -- 	(300.29, 79.27) -- 	(300.29, 79.27) -- 	(302.76, 80.20) -- 	(302.76, 80.20) -- 	(302.76, 80.20) -- 	(302.76, 80.20) -- 	(302.76, 80.20) -- 	(302.76, 80.20) -- 	(302.76, 80.20) -- 	(302.76, 80.20) -- 	(302.76, 80.20) -- 	(302.76, 80.20) -- 	(302.76, 80.20) -- 	(302.76, 80.20) -- 	(302.76, 80.20) -- 	(302.76, 80.20) -- 	(305.23, 81.24) -- 	(305.23, 81.24) -- 	(305.23, 81.24) -- 	(305.23, 81.24) -- 	(305.23, 81.24) -- 	(307.70, 79.36) -- 	(307.70, 79.36) -- 	(307.70, 79.36) -- 	(310.17, 77.56) -- 	(310.17, 77.56) -- 	(312.64, 76.11) -- 	(312.64, 76.11) -- 	(315.11, 76.32) -- 	(315.11, 76.32) -- 	(315.11, 76.32) -- 	(315.11, 76.32) -- 	(315.11, 76.32) -- 	(315.11, 76.32) -- 	(317.58, 76.47) -- 	(320.05, 76.41) -- 	(320.05, 76.41) -- 	(320.05, 76.41) -- 	(320.05, 76.41) -- 	(322.52, 76.32) -- 	(322.52, 76.32) -- 	(324.99, 76.38) -- 	(324.99, 76.38) -- 	(327.46, 78.10) -- 	(329.93, 81.59) -- 	(352.17,105.21) -- 	(441.10,119.89) -- 	(490.51,133.97); \definecolor{drawColor}{RGB}{136,136,136}
\path[draw=drawColor,line width= 0.2pt,dash pattern=on 4pt off 4pt ,line join=round] (283.00, 91.88) -- (500.39, 91.88); \definecolor{drawColor}{RGB}{0,0,0}
\node[text=drawColor,anchor=base,inner sep=0pt, outer sep=0pt, scale=  1.10] at (441.10,218.01) {79}; 
\node[text=drawColor,anchor=base,inner sep=0pt, outer sep=0pt, scale=  1.10] at (490.51,129.56) {80}; 
\node[text=drawColor,anchor=base,inner sep=0pt, outer sep=0pt, scale=  1.10] at (327.46,141.88) {76}; \end{scope}
\begin{scope}
\path[clip] (  0.00,  0.00) rectangle (505.89,505.89); \definecolor{drawColor}{gray}{0.30}
\node[text=drawColor,anchor=base east,inner sep=0pt, outer sep=0pt, scale=  0.88] at (278.05, 30.55) {-2}; 
\node[text=drawColor,anchor=base east,inner sep=0pt, outer sep=0pt, scale=  0.88] at (278.05, 88.85) {0}; 
\node[text=drawColor,anchor=base east,inner sep=0pt, outer sep=0pt, scale=  0.88] at (278.05,147.16) {2}; 
\node[text=drawColor,anchor=base east,inner sep=0pt, outer sep=0pt, scale=  0.88] at (278.05,205.46) {4}; \end{scope}
\begin{scope}
\path[clip] (  0.00,  0.00) rectangle (505.89,505.89); \definecolor{drawColor}{gray}{0.20}
\path[draw=drawColor,line width= 0.6pt,line join=round] (280.25, 33.58) -- 	(283.00, 33.58); 
\path[draw=drawColor,line width= 0.6pt,line join=round] (280.25, 91.88) -- 	(283.00, 91.88); 
\path[draw=drawColor,line width= 0.6pt,line join=round] (280.25,150.19) -- 	(283.00,150.19); 
\path[draw=drawColor,line width= 0.6pt,line join=round] (280.25,208.49) -- 	(283.00,208.49); \end{scope}
\begin{scope}
\path[clip] (  0.00,  0.00) rectangle (505.89,505.89); \definecolor{drawColor}{gray}{0.20}
\path[draw=drawColor,line width= 0.6pt,line join=round] (292.88, 27.97) -- 	(292.88, 30.72); 
\path[draw=drawColor,line width= 0.6pt,line join=round] (359.58, 27.97) -- 	(359.58, 30.72); 
\path[draw=drawColor,line width= 0.6pt,line join=round] (426.28, 27.97) -- 	(426.28, 30.72); 
\path[draw=drawColor,line width= 0.6pt,line join=round] (492.98, 27.97) -- 	(492.98, 30.72); \end{scope}
\begin{scope}
\path[clip] (  0.00,  0.00) rectangle (505.89,505.89); \definecolor{drawColor}{gray}{0.30}
\node[text=drawColor,anchor=base,inner sep=0pt, outer sep=0pt, scale=  0.88] at (292.88, 19.71) {0.00}; 
\node[text=drawColor,anchor=base,inner sep=0pt, outer sep=0pt, scale=  0.88] at (359.58, 19.71) {0.05}; 
\node[text=drawColor,anchor=base,inner sep=0pt, outer sep=0pt, scale=  0.88] at (426.28, 19.71) {0.10}; 
\node[text=drawColor,anchor=base,inner sep=0pt, outer sep=0pt, scale=  0.88] at (492.98, 19.71) {0.15}; \end{scope}
\begin{scope}
\path[clip] (  0.00,  0.00) rectangle (505.89,505.89); \definecolor{drawColor}{RGB}{0,0,0}
\node[text=drawColor,anchor=base,inner sep=0pt, outer sep=0pt, scale=  1.10] at (391.69,  7.44) {Leverage}; \end{scope}
\begin{scope}
\path[clip] (  0.00,  0.00) rectangle (505.89,505.89); \definecolor{drawColor}{RGB}{0,0,0}
\node[text=drawColor,rotate= 90.00,anchor=base,inner sep=0pt, outer sep=0pt, scale=  1.10] at (266.02,130.82) {Standardized Residuals}; \end{scope}
\begin{scope}
\path[clip] (  0.00,  0.00) rectangle (505.89,505.89); \definecolor{drawColor}{RGB}{0,0,0}
\node[text=drawColor,anchor=base west,inner sep=0pt, outer sep=0pt, scale=  1.32] at (283.00,238.35) {Residuals vs Leverage}; \end{scope}
\end{tikzpicture}\redeftikzyxratio{1}{1}\rescale{1}{1}\end{figure}
The visual analysis of residuals in Figure \ref{fig:aoijsoij} provides strong evidence that:
The normality approximation seems very reasonable (see QQ plot),
There does not seem to be a correlation between the standardized residuals and the fitted values, which means that our assumption on the variance on the residuals conditional to the covariates is very reasonable.

We reproduced the study after eliminating identified leverage points. We obtain a coefficient of determination  $R^2=0.905$ with three significant digits).
The value for a new estimate of $\beta$ is $\hat{\beta}^{(-\text{leverage})}=14700$ with 3 significant digits, to compare with $\hat{\beta}=14500$ (three significant digits), which makes a relative difference of $-1.01\%$.
\begin{figure}[H]\caption{Residual analysis}\label{fig:aoijsoij2}\rescale{1}{1}
             \redeftikzyxratio{1}{1}
             \begin{tikzpicture}[x=1pt,y=\tikzyxratio pt,scale=\tikzscale]
\definecolor{fillColor}{RGB}{255,255,255}
\path[use as bounding box,fill=fillColor,fill opacity=0.00] (0,0) rectangle (505.89,505.89); \begin{scope}
\path[clip] (  0.00,252.94) rectangle (252.94,505.89); \definecolor{drawColor}{RGB}{255,255,255}
\definecolor{fillColor}{RGB}{255,255,255}
\path[draw=drawColor,line width= 0.6pt,line join=round,line cap=round,fill=fillColor] (  0.00,252.94) rectangle (252.94,505.89); \end{scope}
\begin{scope}
\path[clip] ( 46.67,283.67) rectangle (247.44,483.85); \definecolor{fillColor}{gray}{0.92}
\path[fill=fillColor] ( 46.67,283.67) rectangle (247.44,483.85); \definecolor{drawColor}{RGB}{255,255,255}
\path[draw=drawColor,line width= 0.3pt,line join=round] ( 46.67,295.22) -- 	(247.44,295.22); 
\path[draw=drawColor,line width= 0.3pt,line join=round] ( 46.67,335.49) -- 	(247.44,335.49); 
\path[draw=drawColor,line width= 0.3pt,line join=round] ( 46.67,375.77) -- 	(247.44,375.77); 
\path[draw=drawColor,line width= 0.3pt,line join=round] ( 46.67,416.05) -- 	(247.44,416.05); 
\path[draw=drawColor,line width= 0.3pt,line join=round] ( 46.67,456.33) -- 	(247.44,456.33); 
\path[draw=drawColor,line width= 0.3pt,line join=round] ( 77.10,283.67) -- 	( 77.10,483.85); 
\path[draw=drawColor,line width= 0.3pt,line join=round] (124.33,283.67) -- 	(124.33,483.85); 
\path[draw=drawColor,line width= 0.3pt,line join=round] (171.56,283.67) -- 	(171.56,483.85); 
\path[draw=drawColor,line width= 0.3pt,line join=round] (218.78,283.67) -- 	(218.78,483.85); 
\path[draw=drawColor,line width= 0.6pt,line join=round] ( 46.67,315.35) -- 	(247.44,315.35); 
\path[draw=drawColor,line width= 0.6pt,line join=round] ( 46.67,355.63) -- 	(247.44,355.63); 
\path[draw=drawColor,line width= 0.6pt,line join=round] ( 46.67,395.91) -- 	(247.44,395.91); 
\path[draw=drawColor,line width= 0.6pt,line join=round] ( 46.67,436.19) -- 	(247.44,436.19); 
\path[draw=drawColor,line width= 0.6pt,line join=round] ( 46.67,476.46) -- 	(247.44,476.46); 
\path[draw=drawColor,line width= 0.6pt,line join=round] ( 53.49,283.67) -- 	( 53.49,483.85); 
\path[draw=drawColor,line width= 0.6pt,line join=round] (100.71,283.67) -- 	(100.71,483.85); 
\path[draw=drawColor,line width= 0.6pt,line join=round] (147.94,283.67) -- 	(147.94,483.85); 
\path[draw=drawColor,line width= 0.6pt,line join=round] (195.17,283.67) -- 	(195.17,483.85); 
\path[draw=drawColor,line width= 0.6pt,line join=round] (242.40,283.67) -- 	(242.40,483.85); \definecolor{drawColor}{RGB}{68,68,68}
\definecolor{fillColor}{RGB}{68,68,68}
\path[draw=drawColor,line width= 0.4pt,line join=round,line cap=round,fill=fillColor] ( 55.80,314.71) circle (  1.96); 
\path[draw=drawColor,line width= 0.4pt,line join=round,line cap=round,fill=fillColor] ( 55.80,315.14) circle (  1.96); 
\path[draw=drawColor,line width= 0.4pt,line join=round,line cap=round,fill=fillColor] ( 55.80,312.18) circle (  1.96); 
\path[draw=drawColor,line width= 0.4pt,line join=round,line cap=round,fill=fillColor] ( 55.80,320.02) circle (  1.96); 
\path[draw=drawColor,line width= 0.4pt,line join=round,line cap=round,fill=fillColor] ( 55.80,318.02) circle (  1.96); 
\path[draw=drawColor,line width= 0.4pt,line join=round,line cap=round,fill=fillColor] ( 55.80,313.27) circle (  1.96); 
\path[draw=drawColor,line width= 0.4pt,line join=round,line cap=round,fill=fillColor] ( 55.80,312.87) circle (  1.96); 
\path[draw=drawColor,line width= 0.4pt,line join=round,line cap=round,fill=fillColor] ( 55.80,322.83) circle (  1.96); 
\path[draw=drawColor,line width= 0.4pt,line join=round,line cap=round,fill=fillColor] ( 55.80,310.96) circle (  1.96); 
\path[draw=drawColor,line width= 0.4pt,line join=round,line cap=round,fill=fillColor] ( 55.80,312.04) circle (  1.96); 
\path[draw=drawColor,line width= 0.4pt,line join=round,line cap=round,fill=fillColor] ( 55.80,313.76) circle (  1.96); 
\path[draw=drawColor,line width= 0.4pt,line join=round,line cap=round,fill=fillColor] ( 55.80,312.43) circle (  1.96); 
\path[draw=drawColor,line width= 0.4pt,line join=round,line cap=round,fill=fillColor] ( 55.80,310.57) circle (  1.96); 
\path[draw=drawColor,line width= 0.4pt,line join=round,line cap=round,fill=fillColor] ( 55.80,312.16) circle (  1.96); 
\path[draw=drawColor,line width= 0.4pt,line join=round,line cap=round,fill=fillColor] ( 55.80,310.36) circle (  1.96); 
\path[draw=drawColor,line width= 0.4pt,line join=round,line cap=round,fill=fillColor] ( 55.80,313.56) circle (  1.96); 
\path[draw=drawColor,line width= 0.4pt,line join=round,line cap=round,fill=fillColor] ( 55.80,317.52) circle (  1.96); 
\path[draw=drawColor,line width= 0.4pt,line join=round,line cap=round,fill=fillColor] ( 58.11,307.51) circle (  1.96); 
\path[draw=drawColor,line width= 0.4pt,line join=round,line cap=round,fill=fillColor] ( 58.11,315.05) circle (  1.96); 
\path[draw=drawColor,line width= 0.4pt,line join=round,line cap=round,fill=fillColor] ( 58.11,311.18) circle (  1.96); 
\path[draw=drawColor,line width= 0.4pt,line join=round,line cap=round,fill=fillColor] ( 58.11,311.41) circle (  1.96); 
\path[draw=drawColor,line width= 0.4pt,line join=round,line cap=round,fill=fillColor] ( 58.11,312.31) circle (  1.96); 
\path[draw=drawColor,line width= 0.4pt,line join=round,line cap=round,fill=fillColor] ( 58.11,321.53) circle (  1.96); 
\path[draw=drawColor,line width= 0.4pt,line join=round,line cap=round,fill=fillColor] ( 58.11,306.35) circle (  1.96); 
\path[draw=drawColor,line width= 0.4pt,line join=round,line cap=round,fill=fillColor] ( 60.42,342.77) circle (  1.96); 
\path[draw=drawColor,line width= 0.4pt,line join=round,line cap=round,fill=fillColor] ( 60.42,323.97) circle (  1.96); 
\path[draw=drawColor,line width= 0.4pt,line join=round,line cap=round,fill=fillColor] ( 60.42,306.35) circle (  1.96); 
\path[draw=drawColor,line width= 0.4pt,line join=round,line cap=round,fill=fillColor] ( 60.42,302.57) circle (  1.96); 
\path[draw=drawColor,line width= 0.4pt,line join=round,line cap=round,fill=fillColor] ( 60.42,316.77) circle (  1.96); 
\path[draw=drawColor,line width= 0.4pt,line join=round,line cap=round,fill=fillColor] ( 60.42,309.77) circle (  1.96); 
\path[draw=drawColor,line width= 0.4pt,line join=round,line cap=round,fill=fillColor] ( 60.42,317.19) circle (  1.96); 
\path[draw=drawColor,line width= 0.4pt,line join=round,line cap=round,fill=fillColor] ( 60.42,301.38) circle (  1.96); 
\path[draw=drawColor,line width= 0.4pt,line join=round,line cap=round,fill=fillColor] ( 60.42,316.85) circle (  1.96); 
\path[draw=drawColor,line width= 0.4pt,line join=round,line cap=round,fill=fillColor] ( 62.73,297.30) circle (  1.96); 
\path[draw=drawColor,line width= 0.4pt,line join=round,line cap=round,fill=fillColor] ( 62.73,313.48) circle (  1.96); 
\path[draw=drawColor,line width= 0.4pt,line join=round,line cap=round,fill=fillColor] ( 62.73,318.52) circle (  1.96); 
\path[draw=drawColor,line width= 0.4pt,line join=round,line cap=round,fill=fillColor] ( 62.73,313.55) circle (  1.96); 
\path[draw=drawColor,line width= 0.4pt,line join=round,line cap=round,fill=fillColor] ( 62.73,313.76) circle (  1.96); 
\path[draw=drawColor,line width= 0.4pt,line join=round,line cap=round,fill=fillColor] ( 62.73,304.54) circle (  1.96); 
\path[draw=drawColor,line width= 0.4pt,line join=round,line cap=round,fill=fillColor] ( 62.73,312.21) circle (  1.96); 
\path[draw=drawColor,line width= 0.4pt,line join=round,line cap=round,fill=fillColor] ( 62.73,304.86) circle (  1.96); 
\path[draw=drawColor,line width= 0.4pt,line join=round,line cap=round,fill=fillColor] ( 62.73,308.93) circle (  1.96); 
\path[draw=drawColor,line width= 0.4pt,line join=round,line cap=round,fill=fillColor] ( 62.73,309.60) circle (  1.96); 
\path[draw=drawColor,line width= 0.4pt,line join=round,line cap=round,fill=fillColor] ( 62.73,321.10) circle (  1.96); 
\path[draw=drawColor,line width= 0.4pt,line join=round,line cap=round,fill=fillColor] ( 62.73,307.43) circle (  1.96); 
\path[draw=drawColor,line width= 0.4pt,line join=round,line cap=round,fill=fillColor] ( 62.73,315.72) circle (  1.96); 
\path[draw=drawColor,line width= 0.4pt,line join=round,line cap=round,fill=fillColor] ( 62.73,322.18) circle (  1.96); 
\path[draw=drawColor,line width= 0.4pt,line join=round,line cap=round,fill=fillColor] ( 65.04,308.35) circle (  1.96); 
\path[draw=drawColor,line width= 0.4pt,line join=round,line cap=round,fill=fillColor] ( 65.04,306.90) circle (  1.96); 
\path[draw=drawColor,line width= 0.4pt,line join=round,line cap=round,fill=fillColor] ( 65.04,302.55) circle (  1.96); 
\path[draw=drawColor,line width= 0.4pt,line join=round,line cap=round,fill=fillColor] ( 65.04,309.39) circle (  1.96); 
\path[draw=drawColor,line width= 0.4pt,line join=round,line cap=round,fill=fillColor] ( 65.04,309.91) circle (  1.96); 
\path[draw=drawColor,line width= 0.4pt,line join=round,line cap=round,fill=fillColor] ( 67.35,330.12) circle (  1.96); 
\path[draw=drawColor,line width= 0.4pt,line join=round,line cap=round,fill=fillColor] ( 67.35,322.63) circle (  1.96); 
\path[draw=drawColor,line width= 0.4pt,line join=round,line cap=round,fill=fillColor] ( 67.35,315.04) circle (  1.96); 
\path[draw=drawColor,line width= 0.4pt,line join=round,line cap=round,fill=fillColor] ( 69.66,307.14) circle (  1.96); 
\path[draw=drawColor,line width= 0.4pt,line join=round,line cap=round,fill=fillColor] ( 69.66,302.02) circle (  1.96); 
\path[draw=drawColor,line width= 0.4pt,line join=round,line cap=round,fill=fillColor] ( 71.97,332.94) circle (  1.96); 
\path[draw=drawColor,line width= 0.4pt,line join=round,line cap=round,fill=fillColor] ( 71.97,312.48) circle (  1.96); 
\path[draw=drawColor,line width= 0.4pt,line join=round,line cap=round,fill=fillColor] ( 74.28,303.32) circle (  1.96); 
\path[draw=drawColor,line width= 0.4pt,line join=round,line cap=round,fill=fillColor] ( 74.28,306.48) circle (  1.96); 
\path[draw=drawColor,line width= 0.4pt,line join=round,line cap=round,fill=fillColor] ( 74.28,306.23) circle (  1.96); 
\path[draw=drawColor,line width= 0.4pt,line join=round,line cap=round,fill=fillColor] ( 74.28,310.77) circle (  1.96); 
\path[draw=drawColor,line width= 0.4pt,line join=round,line cap=round,fill=fillColor] ( 74.28,303.95) circle (  1.96); 
\path[draw=drawColor,line width= 0.4pt,line join=round,line cap=round,fill=fillColor] ( 74.28,299.72) circle (  1.96); 
\path[draw=drawColor,line width= 0.4pt,line join=round,line cap=round,fill=fillColor] ( 76.59,292.77) circle (  1.96); 
\path[draw=drawColor,line width= 0.4pt,line join=round,line cap=round,fill=fillColor] ( 78.90,295.76) circle (  1.96); 
\path[draw=drawColor,line width= 0.4pt,line join=round,line cap=round,fill=fillColor] ( 78.90,304.08) circle (  1.96); 
\path[draw=drawColor,line width= 0.4pt,line join=round,line cap=round,fill=fillColor] ( 81.21,304.03) circle (  1.96); 
\path[draw=drawColor,line width= 0.4pt,line join=round,line cap=round,fill=fillColor] ( 81.21,310.13) circle (  1.96); 
\path[draw=drawColor,line width= 0.4pt,line join=round,line cap=round,fill=fillColor] ( 83.52,310.43) circle (  1.96); 
\path[draw=drawColor,line width= 0.4pt,line join=round,line cap=round,fill=fillColor] ( 83.52,322.52) circle (  1.96); 
\path[draw=drawColor,line width= 0.4pt,line join=round,line cap=round,fill=fillColor] ( 85.83,348.64) circle (  1.96); 
\path[draw=drawColor,line width= 0.4pt,line join=round,line cap=round,fill=fillColor] ( 88.14,303.93) circle (  1.96); 
\path[draw=drawColor,line width= 0.4pt,line join=round,line cap=round,fill=fillColor] (108.94,327.36) circle (  1.96); 
\path[draw=drawColor,line width= 0.4pt,line join=round,line cap=round,fill=fillColor] (192.11,474.76) circle (  1.96); 
\path[draw=drawColor,line width= 0.4pt,line join=round,line cap=round,fill=fillColor] (238.32,369.38) circle (  1.96); \definecolor{drawColor}{RGB}{0,0,255}
\path[draw=drawColor,line width= 0.6pt,line join=round] ( 55.80,313.87) -- 	( 55.80,313.87) -- 	( 55.80,313.87) -- 	( 55.80,313.87) -- 	( 55.80,313.87) -- 	( 55.80,313.87) -- 	( 55.80,313.87) -- 	( 55.80,313.87) -- 	( 55.80,313.87) -- 	( 55.80,313.87) -- 	( 55.80,313.87) -- 	( 55.80,313.87) -- 	( 55.80,313.87) -- 	( 55.80,313.87) -- 	( 55.80,313.87) -- 	( 55.80,313.87) -- 	( 55.80,313.87) -- 	( 58.11,312.94) -- 	( 58.11,312.94) -- 	( 58.11,312.94) -- 	( 58.11,312.94) -- 	( 58.11,312.94) -- 	( 58.11,312.94) -- 	( 58.11,312.94) -- 	( 60.42,311.92) -- 	( 60.42,311.92) -- 	( 60.42,311.92) -- 	( 60.42,311.92) -- 	( 60.42,311.92) -- 	( 60.42,311.92) -- 	( 60.42,311.92) -- 	( 60.42,311.92) -- 	( 60.42,311.92) -- 	( 62.73,311.12) -- 	( 62.73,311.12) -- 	( 62.73,311.12) -- 	( 62.73,311.12) -- 	( 62.73,311.12) -- 	( 62.73,311.12) -- 	( 62.73,311.12) -- 	( 62.73,311.12) -- 	( 62.73,311.12) -- 	( 62.73,311.12) -- 	( 62.73,311.12) -- 	( 62.73,311.12) -- 	( 62.73,311.12) -- 	( 62.73,311.12) -- 	( 65.04,310.45) -- 	( 65.04,310.45) -- 	( 65.04,310.45) -- 	( 65.04,310.45) -- 	( 65.04,310.45) -- 	( 67.35,309.15) -- 	( 67.35,309.15) -- 	( 67.35,309.15) -- 	( 69.66,307.78) -- 	( 69.66,307.78) -- 	( 71.97,306.66) -- 	( 71.97,306.66) -- 	( 74.28,306.38) -- 	( 74.28,306.38) -- 	( 74.28,306.38) -- 	( 74.28,306.38) -- 	( 74.28,306.38) -- 	( 74.28,306.38) -- 	( 76.59,306.05) -- 	( 78.90,305.60) -- 	( 78.90,305.60) -- 	( 81.21,305.14) -- 	( 81.21,305.14) -- 	( 83.52,304.75) -- 	( 83.52,304.75) -- 	( 85.83,305.39) -- 	( 88.14,308.07) -- 	(108.94,323.99) -- 	(192.11,383.56) -- 	(238.32,416.85); \definecolor{drawColor}{RGB}{136,136,136}
\path[draw=drawColor,line width= 0.2pt,dash pattern=on 4pt off 4pt ,line join=round] ( 46.67,315.35) -- (247.44,315.35); \definecolor{drawColor}{RGB}{0,0,0}
\node[text=drawColor,anchor=base,inner sep=0pt, outer sep=0pt, scale=  1.10] at (192.11,470.95) {10}; 
\node[text=drawColor,anchor=base,inner sep=0pt, outer sep=0pt, scale=  1.10] at (238.32,365.58) {14}; 
\node[text=drawColor,anchor=base,inner sep=0pt, outer sep=0pt, scale=  1.10] at ( 85.83,344.84) {12}; \end{scope}
\begin{scope}
\path[clip] (  0.00,  0.00) rectangle (505.89,505.89); \definecolor{drawColor}{gray}{0.30}
\node[text=drawColor,anchor=base east,inner sep=0pt, outer sep=0pt, scale=  0.88] at ( 41.72,312.32) {0e+00}; 
\node[text=drawColor,anchor=base east,inner sep=0pt, outer sep=0pt, scale=  0.88] at ( 41.72,352.60) {1e+05}; 
\node[text=drawColor,anchor=base east,inner sep=0pt, outer sep=0pt, scale=  0.88] at ( 41.72,392.88) {2e+05}; 
\node[text=drawColor,anchor=base east,inner sep=0pt, outer sep=0pt, scale=  0.88] at ( 41.72,433.16) {3e+05}; 
\node[text=drawColor,anchor=base east,inner sep=0pt, outer sep=0pt, scale=  0.88] at ( 41.72,473.43) {4e+05}; \end{scope}
\begin{scope}
\path[clip] (  0.00,  0.00) rectangle (505.89,505.89); \definecolor{drawColor}{gray}{0.20}
\path[draw=drawColor,line width= 0.6pt,line join=round] ( 43.92,315.35) -- 	( 46.67,315.35); 
\path[draw=drawColor,line width= 0.6pt,line join=round] ( 43.92,355.63) -- 	( 46.67,355.63); 
\path[draw=drawColor,line width= 0.6pt,line join=round] ( 43.92,395.91) -- 	( 46.67,395.91); 
\path[draw=drawColor,line width= 0.6pt,line join=round] ( 43.92,436.19) -- 	( 46.67,436.19); 
\path[draw=drawColor,line width= 0.6pt,line join=round] ( 43.92,476.46) -- 	( 46.67,476.46); \end{scope}
\begin{scope}
\path[clip] (  0.00,  0.00) rectangle (505.89,505.89); \definecolor{drawColor}{gray}{0.20}
\path[draw=drawColor,line width= 0.6pt,line join=round] ( 53.49,280.92) -- 	( 53.49,283.67); 
\path[draw=drawColor,line width= 0.6pt,line join=round] (100.71,280.92) -- 	(100.71,283.67); 
\path[draw=drawColor,line width= 0.6pt,line join=round] (147.94,280.92) -- 	(147.94,283.67); 
\path[draw=drawColor,line width= 0.6pt,line join=round] (195.17,280.92) -- 	(195.17,283.67); 
\path[draw=drawColor,line width= 0.6pt,line join=round] (242.40,280.92) -- 	(242.40,283.67); \end{scope}
\begin{scope}
\path[clip] (  0.00,  0.00) rectangle (505.89,505.89); \definecolor{drawColor}{gray}{0.30}
\node[text=drawColor,anchor=base,inner sep=0pt, outer sep=0pt, scale=  0.88] at ( 53.49,272.66) {0}; 
\node[text=drawColor,anchor=base,inner sep=0pt, outer sep=0pt, scale=  0.88] at (100.71,272.66) {300000}; 
\node[text=drawColor,anchor=base,inner sep=0pt, outer sep=0pt, scale=  0.88] at (147.94,272.66) {600000}; 
\node[text=drawColor,anchor=base,inner sep=0pt, outer sep=0pt, scale=  0.88] at (195.17,272.66) {900000}; 
\node[text=drawColor,anchor=base,inner sep=0pt, outer sep=0pt, scale=  0.88] at (242.40,272.66) {1200000}; \end{scope}
\begin{scope}
\path[clip] (  0.00,  0.00) rectangle (505.89,505.89); \definecolor{drawColor}{RGB}{0,0,0}
\node[text=drawColor,anchor=base,inner sep=0pt, outer sep=0pt, scale=  1.10] at (147.06,260.39) {Fitted values}; \end{scope}
\begin{scope}
\path[clip] (  0.00,  0.00) rectangle (505.89,505.89); \definecolor{drawColor}{RGB}{0,0,0}
\node[text=drawColor,rotate= 90.00,anchor=base,inner sep=0pt, outer sep=0pt, scale=  1.10] at ( 13.08,383.76) {Residuals}; \end{scope}
\begin{scope}
\path[clip] (  0.00,  0.00) rectangle (505.89,505.89); \definecolor{drawColor}{RGB}{0,0,0}
\node[text=drawColor,anchor=base west,inner sep=0pt, outer sep=0pt, scale=  1.32] at ( 46.67,491.30) {Residuals vs Fitted}; \end{scope}
\begin{scope}
\path[clip] (252.94,252.94) rectangle (505.89,505.89); \definecolor{drawColor}{RGB}{255,255,255}
\definecolor{fillColor}{RGB}{255,255,255}
\path[draw=drawColor,line width= 0.6pt,line join=round,line cap=round,fill=fillColor] (252.94,252.94) rectangle (505.89,505.89); \end{scope}
\begin{scope}
\path[clip] (283.00,283.67) rectangle (500.39,483.85); \definecolor{fillColor}{gray}{0.92}
\path[fill=fillColor] (283.00,283.67) rectangle (500.39,483.85); \definecolor{drawColor}{RGB}{255,255,255}
\path[draw=drawColor,line width= 0.3pt,line join=round] (283.00,316.68) -- 	(500.39,316.68); 
\path[draw=drawColor,line width= 0.3pt,line join=round] (283.00,375.43) -- 	(500.39,375.43); 
\path[draw=drawColor,line width= 0.3pt,line join=round] (283.00,434.18) -- 	(500.39,434.18); 
\path[draw=drawColor,line width= 0.3pt,line join=round] (292.25,283.67) -- 	(292.25,483.85); 
\path[draw=drawColor,line width= 0.3pt,line join=round] (332.03,283.67) -- 	(332.03,483.85); 
\path[draw=drawColor,line width= 0.3pt,line join=round] (371.80,283.67) -- 	(371.80,483.85); 
\path[draw=drawColor,line width= 0.3pt,line join=round] (411.58,283.67) -- 	(411.58,483.85); 
\path[draw=drawColor,line width= 0.3pt,line join=round] (451.36,283.67) -- 	(451.36,483.85); 
\path[draw=drawColor,line width= 0.3pt,line join=round] (491.14,283.67) -- 	(491.14,483.85); 
\path[draw=drawColor,line width= 0.6pt,line join=round] (283.00,287.31) -- 	(500.39,287.31); 
\path[draw=drawColor,line width= 0.6pt,line join=round] (283.00,346.06) -- 	(500.39,346.06); 
\path[draw=drawColor,line width= 0.6pt,line join=round] (283.00,404.80) -- 	(500.39,404.80); 
\path[draw=drawColor,line width= 0.6pt,line join=round] (283.00,463.55) -- 	(500.39,463.55); 
\path[draw=drawColor,line width= 0.6pt,line join=round] (312.14,283.67) -- 	(312.14,483.85); 
\path[draw=drawColor,line width= 0.6pt,line join=round] (351.91,283.67) -- 	(351.91,483.85); 
\path[draw=drawColor,line width= 0.6pt,line join=round] (391.69,283.67) -- 	(391.69,483.85); 
\path[draw=drawColor,line width= 0.6pt,line join=round] (431.47,283.67) -- 	(431.47,483.85); 
\path[draw=drawColor,line width= 0.6pt,line join=round] (471.25,283.67) -- 	(471.25,483.85); \definecolor{drawColor}{RGB}{68,68,68}
\definecolor{fillColor}{RGB}{68,68,68}
\path[draw=drawColor,line width= 0.4pt,line join=round,line cap=round,fill=fillColor] (409.06,342.26) circle (  1.96); 
\path[draw=drawColor,line width= 0.4pt,line join=round,line cap=round,fill=fillColor] (410.50,344.79) circle (  1.96); 
\path[draw=drawColor,line width= 0.4pt,line join=round,line cap=round,fill=fillColor] (375.74,327.40) circle (  1.96); 
\path[draw=drawColor,line width= 0.4pt,line join=round,line cap=round,fill=fillColor] (440.40,373.50) circle (  1.96); 
\path[draw=drawColor,line width= 0.4pt,line join=round,line cap=round,fill=fillColor] (428.82,361.73) circle (  1.96); 
\path[draw=drawColor,line width= 0.4pt,line join=round,line cap=round,fill=fillColor] (394.28,333.81) circle (  1.96); 
\path[draw=drawColor,line width= 0.4pt,line join=round,line cap=round,fill=fillColor] (390.40,331.46) circle (  1.96); 
\path[draw=drawColor,line width= 0.4pt,line join=round,line cap=round,fill=fillColor] (458.94,390.04) circle (  1.96); 
\path[draw=drawColor,line width= 0.4pt,line join=round,line cap=round,fill=fillColor] (358.40,320.20) circle (  1.96); 
\path[draw=drawColor,line width= 0.4pt,line join=round,line cap=round,fill=fillColor] (368.42,326.54) circle (  1.96); 
\path[draw=drawColor,line width= 0.4pt,line join=round,line cap=round,fill=fillColor] (396.89,336.66) circle (  1.96); 
\path[draw=drawColor,line width= 0.4pt,line join=round,line cap=round,fill=fillColor] (385.19,328.87) circle (  1.96); 
\path[draw=drawColor,line width= 0.4pt,line join=round,line cap=round,fill=fillColor] (356.52,317.90) circle (  1.96); 
\path[draw=drawColor,line width= 0.4pt,line join=round,line cap=round,fill=fillColor] (374.32,327.26) circle (  1.96); 
\path[draw=drawColor,line width= 0.4pt,line join=round,line cap=round,fill=fillColor] (354.57,316.64) circle (  1.96); 
\path[draw=drawColor,line width= 0.4pt,line join=round,line cap=round,fill=fillColor] (395.58,335.51) circle (  1.96); 
\path[draw=drawColor,line width= 0.4pt,line join=round,line cap=round,fill=fillColor] (424.99,358.81) circle (  1.96); 
\path[draw=drawColor,line width= 0.4pt,line join=round,line cap=round,fill=fillColor] (340.12,313.38) circle (  1.96); 
\path[draw=drawColor,line width= 0.4pt,line join=round,line cap=round,fill=fillColor] (411.96,344.81) circle (  1.96); 
\path[draw=drawColor,line width= 0.4pt,line join=round,line cap=round,fill=fillColor] (383.87,328.69) circle (  1.96); 
\path[draw=drawColor,line width= 0.4pt,line join=round,line cap=round,fill=fillColor] (387.80,329.63) circle (  1.96); 
\path[draw=drawColor,line width= 0.4pt,line join=round,line cap=round,fill=fillColor] (392.99,333.38) circle (  1.96); 
\path[draw=drawColor,line width= 0.4pt,line join=round,line cap=round,fill=fillColor] (437.77,371.79) circle (  1.96); 
\path[draw=drawColor,line width= 0.4pt,line join=round,line cap=round,fill=fillColor] (329.32,308.54) circle (  1.96); 
\path[draw=drawColor,line width= 0.4pt,line join=round,line cap=round,fill=fillColor] (473.82,439.37) circle (  1.96); 
\path[draw=drawColor,line width= 0.4pt,line join=round,line cap=round,fill=fillColor] (443.27,375.38) circle (  1.96); 
\path[draw=drawColor,line width= 0.4pt,line join=round,line cap=round,fill=fillColor] (350.35,315.40) circle (  1.96); 
\path[draw=drawColor,line width= 0.4pt,line join=round,line cap=round,fill=fillColor] (318.27,302.53) circle (  1.96); 
\path[draw=drawColor,line width= 0.4pt,line join=round,line cap=round,fill=fillColor] (416.52,350.88) circle (  1.96); 
\path[draw=drawColor,line width= 0.4pt,line join=round,line cap=round,fill=fillColor] (371.43,327.06) circle (  1.96); 
\path[draw=drawColor,line width= 0.4pt,line join=round,line cap=round,fill=fillColor] (419.76,352.32) circle (  1.96); 
\path[draw=drawColor,line width= 0.4pt,line join=round,line cap=round,fill=fillColor] (309.57,298.49) circle (  1.96); 
\path[draw=drawColor,line width= 0.4pt,line join=round,line cap=round,fill=fillColor] (418.12,351.16) circle (  1.96); 
\path[draw=drawColor,line width= 0.4pt,line join=round,line cap=round,fill=fillColor] (292.88,292.77) circle (  1.96); 
\path[draw=drawColor,line width= 0.4pt,line join=round,line cap=round,fill=fillColor] (404.88,340.53) circle (  1.96); 
\path[draw=drawColor,line width= 0.4pt,line join=round,line cap=round,fill=fillColor] (421.44,355.39) circle (  1.96); 
\path[draw=drawColor,line width= 0.4pt,line join=round,line cap=round,fill=fillColor] (406.26,340.72) circle (  1.96); 
\path[draw=drawColor,line width= 0.4pt,line join=round,line cap=round,fill=fillColor] (407.65,341.36) circle (  1.96); 
\path[draw=drawColor,line width= 0.4pt,line join=round,line cap=round,fill=fillColor] (342.99,314.14) circle (  1.96); 
\path[draw=drawColor,line width= 0.4pt,line join=round,line cap=round,fill=fillColor] (398.20,336.78) circle (  1.96); 
\path[draw=drawColor,line width= 0.4pt,line join=round,line cap=round,fill=fillColor] (345.62,315.08) circle (  1.96); 
\path[draw=drawColor,line width= 0.4pt,line join=round,line cap=round,fill=fillColor] (372.89,327.10) circle (  1.96); 
\path[draw=drawColor,line width= 0.4pt,line join=round,line cap=round,fill=fillColor] (386.50,329.08) circle (  1.96); 
\path[draw=drawColor,line width= 0.4pt,line join=round,line cap=round,fill=fillColor] (430.87,363.03) circle (  1.96); 
\path[draw=drawColor,line width= 0.4pt,line join=round,line cap=round,fill=fillColor] (361.94,322.66) circle (  1.96); 
\path[draw=drawColor,line width= 0.4pt,line join=round,line cap=round,fill=fillColor] (414.97,347.15) circle (  1.96); 
\path[draw=drawColor,line width= 0.4pt,line join=round,line cap=round,fill=fillColor] (435.32,366.20) circle (  1.96); 
\path[draw=drawColor,line width= 0.4pt,line join=round,line cap=round,fill=fillColor] (377.13,327.55) circle (  1.96); 
\path[draw=drawColor,line width= 0.4pt,line join=round,line cap=round,fill=fillColor] (365.27,323.72) circle (  1.96); 
\path[draw=drawColor,line width= 0.4pt,line join=round,line cap=round,fill=fillColor] (336.96,312.24) circle (  1.96); 
\path[draw=drawColor,line width= 0.4pt,line join=round,line cap=round,fill=fillColor] (389.10,330.29) circle (  1.96); 
\path[draw=drawColor,line width= 0.4pt,line join=round,line cap=round,fill=fillColor] (391.69,331.68) circle (  1.96); 
\path[draw=drawColor,line width= 0.4pt,line join=round,line cap=round,fill=fillColor] (446.43,381.70) circle (  1.96); 
\path[draw=drawColor,line width= 0.4pt,line join=round,line cap=round,fill=fillColor] (433.03,363.62) circle (  1.96); 
\path[draw=drawColor,line width= 0.4pt,line join=round,line cap=round,fill=fillColor] (413.45,345.30) circle (  1.96); 
\path[draw=drawColor,line width= 0.4pt,line join=round,line cap=round,fill=fillColor] (378.51,327.67) circle (  1.96); 
\path[draw=drawColor,line width= 0.4pt,line join=round,line cap=round,fill=fillColor] (352.52,316.22) circle (  1.96); 
\path[draw=drawColor,line width= 0.4pt,line join=round,line cap=round,fill=fillColor] (449.98,382.89) circle (  1.96); 
\path[draw=drawColor,line width= 0.4pt,line join=round,line cap=round,fill=fillColor] (403.52,340.04) circle (  1.96); 
\path[draw=drawColor,line width= 0.4pt,line join=round,line cap=round,fill=fillColor] (360.20,322.27) circle (  1.96); 
\path[draw=drawColor,line width= 0.4pt,line join=round,line cap=round,fill=fillColor] (382.55,328.51) circle (  1.96); 
\path[draw=drawColor,line width= 0.4pt,line join=round,line cap=round,fill=fillColor] (379.87,328.02) circle (  1.96); 
\path[draw=drawColor,line width= 0.4pt,line join=round,line cap=round,fill=fillColor] (399.51,336.99) circle (  1.96); 
\path[draw=drawColor,line width= 0.4pt,line join=round,line cap=round,fill=fillColor] (363.63,323.52) circle (  1.96); 
\path[draw=drawColor,line width= 0.4pt,line join=round,line cap=round,fill=fillColor] (348.06,315.15) circle (  1.96); 
\path[draw=drawColor,line width= 0.4pt,line join=round,line cap=round,fill=fillColor] (324.44,303.65) circle (  1.96); 
\path[draw=drawColor,line width= 0.4pt,line join=round,line cap=round,fill=fillColor] (333.41,310.95) circle (  1.96); 
\path[draw=drawColor,line width= 0.4pt,line join=round,line cap=round,fill=fillColor] (366.86,325.85) circle (  1.96); 
\path[draw=drawColor,line width= 0.4pt,line join=round,line cap=round,fill=fillColor] (369.94,326.61) circle (  1.96); 
\path[draw=drawColor,line width= 0.4pt,line join=round,line cap=round,fill=fillColor] (400.84,337.09) circle (  1.96); 
\path[draw=drawColor,line width= 0.4pt,line join=round,line cap=round,fill=fillColor] (402.17,337.92) circle (  1.96); 
\path[draw=drawColor,line width= 0.4pt,line join=round,line cap=round,fill=fillColor] (423.18,357.90) circle (  1.96); 
\path[draw=drawColor,line width= 0.4pt,line join=round,line cap=round,fill=fillColor] (465.11,399.09) circle (  1.96); 
\path[draw=drawColor,line width= 0.4pt,line join=round,line cap=round,fill=fillColor] (381.21,328.46) circle (  1.96); 
\path[draw=drawColor,line width= 0.4pt,line join=round,line cap=round,fill=fillColor] (426.86,360.81) circle (  1.96); 
\path[draw=drawColor,line width= 0.4pt,line join=round,line cap=round,fill=fillColor] (490.51,474.76) circle (  1.96); 
\path[draw=drawColor,line width= 0.4pt,line join=round,line cap=round,fill=fillColor] (454.07,384.69) circle (  1.96); \definecolor{drawColor}{RGB}{136,136,136}
\path[draw=drawColor,line width= 0.2pt,dash pattern=on 4pt off 4pt ,line join=round] (283.00,281.85) -- (500.39,393.03); \definecolor{drawColor}{RGB}{0,0,0}
\node[text=drawColor,anchor=base,inner sep=0pt, outer sep=0pt, scale=  1.10] at (490.51,470.95) {10}; 
\node[text=drawColor,anchor=base,inner sep=0pt, outer sep=0pt, scale=  1.10] at (473.82,435.57) {19}; 
\node[text=drawColor,anchor=base,inner sep=0pt, outer sep=0pt, scale=  1.10] at (292.88,288.97) {5}; \end{scope}
\begin{scope}
\path[clip] (  0.00,  0.00) rectangle (505.89,505.89); \definecolor{drawColor}{gray}{0.30}
\node[text=drawColor,anchor=base east,inner sep=0pt, outer sep=0pt, scale=  0.88] at (278.05,284.28) {-2}; 
\node[text=drawColor,anchor=base east,inner sep=0pt, outer sep=0pt, scale=  0.88] at (278.05,343.03) {0}; 
\node[text=drawColor,anchor=base east,inner sep=0pt, outer sep=0pt, scale=  0.88] at (278.05,401.77) {2}; 
\node[text=drawColor,anchor=base east,inner sep=0pt, outer sep=0pt, scale=  0.88] at (278.05,460.52) {4}; \end{scope}
\begin{scope}
\path[clip] (  0.00,  0.00) rectangle (505.89,505.89); \definecolor{drawColor}{gray}{0.20}
\path[draw=drawColor,line width= 0.6pt,line join=round] (280.25,287.31) -- 	(283.00,287.31); 
\path[draw=drawColor,line width= 0.6pt,line join=round] (280.25,346.06) -- 	(283.00,346.06); 
\path[draw=drawColor,line width= 0.6pt,line join=round] (280.25,404.80) -- 	(283.00,404.80); 
\path[draw=drawColor,line width= 0.6pt,line join=round] (280.25,463.55) -- 	(283.00,463.55); \end{scope}
\begin{scope}
\path[clip] (  0.00,  0.00) rectangle (505.89,505.89); \definecolor{drawColor}{gray}{0.20}
\path[draw=drawColor,line width= 0.6pt,line join=round] (312.14,280.92) -- 	(312.14,283.67); 
\path[draw=drawColor,line width= 0.6pt,line join=round] (351.91,280.92) -- 	(351.91,283.67); 
\path[draw=drawColor,line width= 0.6pt,line join=round] (391.69,280.92) -- 	(391.69,283.67); 
\path[draw=drawColor,line width= 0.6pt,line join=round] (431.47,280.92) -- 	(431.47,283.67); 
\path[draw=drawColor,line width= 0.6pt,line join=round] (471.25,280.92) -- 	(471.25,283.67); \end{scope}
\begin{scope}
\path[clip] (  0.00,  0.00) rectangle (505.89,505.89); \definecolor{drawColor}{gray}{0.30}
\node[text=drawColor,anchor=base,inner sep=0pt, outer sep=0pt, scale=  0.88] at (312.14,272.66) {-2}; 
\node[text=drawColor,anchor=base,inner sep=0pt, outer sep=0pt, scale=  0.88] at (351.91,272.66) {-1}; 
\node[text=drawColor,anchor=base,inner sep=0pt, outer sep=0pt, scale=  0.88] at (391.69,272.66) {0}; 
\node[text=drawColor,anchor=base,inner sep=0pt, outer sep=0pt, scale=  0.88] at (431.47,272.66) {1}; 
\node[text=drawColor,anchor=base,inner sep=0pt, outer sep=0pt, scale=  0.88] at (471.25,272.66) {2}; \end{scope}
\begin{scope}
\path[clip] (  0.00,  0.00) rectangle (505.89,505.89); \definecolor{drawColor}{RGB}{0,0,0}
\node[text=drawColor,anchor=base,inner sep=0pt, outer sep=0pt, scale=  1.10] at (391.69,260.39) {Theoretical Quantiles}; \end{scope}
\begin{scope}
\path[clip] (  0.00,  0.00) rectangle (505.89,505.89); \definecolor{drawColor}{RGB}{0,0,0}
\node[text=drawColor,rotate= 90.00,anchor=base,inner sep=0pt, outer sep=0pt, scale=  1.10] at (266.02,383.76) {Standardized residuals}; \end{scope}
\begin{scope}
\path[clip] (  0.00,  0.00) rectangle (505.89,505.89); \definecolor{drawColor}{RGB}{0,0,0}
\node[text=drawColor,anchor=base west,inner sep=0pt, outer sep=0pt, scale=  1.32] at (283.00,491.30) {Normal Q-Q}; \end{scope}
\begin{scope}
\path[clip] (  0.00,  0.00) rectangle (252.94,252.94); \definecolor{drawColor}{RGB}{255,255,255}
\definecolor{fillColor}{RGB}{255,255,255}
\path[draw=drawColor,line width= 0.6pt,line join=round,line cap=round,fill=fillColor] (  0.00,  0.00) rectangle (252.94,252.94); \end{scope}
\begin{scope}
\path[clip] ( 36.92, 30.72) rectangle (247.44,230.91); \definecolor{fillColor}{gray}{0.92}
\path[fill=fillColor] ( 36.92, 30.72) rectangle (247.44,230.91); \definecolor{drawColor}{RGB}{255,255,255}
\path[draw=drawColor,line width= 0.3pt,line join=round] ( 36.92, 48.25) -- 	(247.44, 48.25); 
\path[draw=drawColor,line width= 0.3pt,line join=round] ( 36.92, 95.34) -- 	(247.44, 95.34); 
\path[draw=drawColor,line width= 0.3pt,line join=round] ( 36.92,142.42) -- 	(247.44,142.42); 
\path[draw=drawColor,line width= 0.3pt,line join=round] ( 36.92,189.50) -- 	(247.44,189.50); 
\path[draw=drawColor,line width= 0.3pt,line join=round] ( 68.83, 30.72) -- 	( 68.83,230.91); 
\path[draw=drawColor,line width= 0.3pt,line join=round] (118.35, 30.72) -- 	(118.35,230.91); 
\path[draw=drawColor,line width= 0.3pt,line join=round] (167.87, 30.72) -- 	(167.87,230.91); 
\path[draw=drawColor,line width= 0.3pt,line join=round] (217.39, 30.72) -- 	(217.39,230.91); 
\path[draw=drawColor,line width= 0.6pt,line join=round] ( 36.92, 71.80) -- 	(247.44, 71.80); 
\path[draw=drawColor,line width= 0.6pt,line join=round] ( 36.92,118.88) -- 	(247.44,118.88); 
\path[draw=drawColor,line width= 0.6pt,line join=round] ( 36.92,165.96) -- 	(247.44,165.96); 
\path[draw=drawColor,line width= 0.6pt,line join=round] ( 36.92,213.04) -- 	(247.44,213.04); 
\path[draw=drawColor,line width= 0.6pt,line join=round] ( 44.07, 30.72) -- 	( 44.07,230.91); 
\path[draw=drawColor,line width= 0.6pt,line join=round] ( 93.59, 30.72) -- 	( 93.59,230.91); 
\path[draw=drawColor,line width= 0.6pt,line join=round] (143.11, 30.72) -- 	(143.11,230.91); 
\path[draw=drawColor,line width= 0.6pt,line join=round] (192.63, 30.72) -- 	(192.63,230.91); 
\path[draw=drawColor,line width= 0.6pt,line join=round] (242.15, 30.72) -- 	(242.15,230.91); \definecolor{drawColor}{RGB}{68,68,68}
\definecolor{fillColor}{RGB}{68,68,68}
\path[draw=drawColor,line width= 0.4pt,line join=round,line cap=round,fill=fillColor] ( 46.49, 58.55) circle (  1.96); 
\path[draw=drawColor,line width= 0.4pt,line join=round,line cap=round,fill=fillColor] ( 46.49, 44.24) circle (  1.96); 
\path[draw=drawColor,line width= 0.4pt,line join=round,line cap=round,fill=fillColor] ( 46.49, 99.77) circle (  1.96); 
\path[draw=drawColor,line width= 0.4pt,line join=round,line cap=round,fill=fillColor] ( 46.49,115.74) circle (  1.96); 
\path[draw=drawColor,line width= 0.4pt,line join=round,line cap=round,fill=fillColor] ( 46.49, 93.49) circle (  1.96); 
\path[draw=drawColor,line width= 0.4pt,line join=round,line cap=round,fill=fillColor] ( 46.49, 85.51) circle (  1.96); 
\path[draw=drawColor,line width= 0.4pt,line join=round,line cap=round,fill=fillColor] ( 46.49, 91.10) circle (  1.96); 
\path[draw=drawColor,line width= 0.4pt,line join=round,line cap=round,fill=fillColor] ( 46.49,139.94) circle (  1.96); 
\path[draw=drawColor,line width= 0.4pt,line join=round,line cap=round,fill=fillColor] ( 46.49,113.06) circle (  1.96); 
\path[draw=drawColor,line width= 0.4pt,line join=round,line cap=round,fill=fillColor] ( 46.49,101.46) circle (  1.96); 
\path[draw=drawColor,line width= 0.4pt,line join=round,line cap=round,fill=fillColor] ( 46.49, 77.98) circle (  1.96); 
\path[draw=drawColor,line width= 0.4pt,line join=round,line cap=round,fill=fillColor] ( 46.49, 96.75) circle (  1.96); 
\path[draw=drawColor,line width= 0.4pt,line join=round,line cap=round,fill=fillColor] ( 46.49,116.91) circle (  1.96); 
\path[draw=drawColor,line width= 0.4pt,line join=round,line cap=round,fill=fillColor] ( 46.49,100.04) circle (  1.96); 
\path[draw=drawColor,line width= 0.4pt,line join=round,line cap=round,fill=fillColor] ( 46.49,118.94) circle (  1.96); 
\path[draw=drawColor,line width= 0.4pt,line join=round,line cap=round,fill=fillColor] ( 46.49, 81.13) circle (  1.96); 
\path[draw=drawColor,line width= 0.4pt,line join=round,line cap=round,fill=fillColor] ( 46.49, 86.77) circle (  1.96); 
\path[draw=drawColor,line width= 0.4pt,line join=round,line cap=round,fill=fillColor] ( 48.92,124.02) circle (  1.96); 
\path[draw=drawColor,line width= 0.4pt,line join=round,line cap=round,fill=fillColor] ( 48.92, 44.13) circle (  1.96); 
\path[draw=drawColor,line width= 0.4pt,line join=round,line cap=round,fill=fillColor] ( 48.92, 97.12) circle (  1.96); 
\path[draw=drawColor,line width= 0.4pt,line join=round,line cap=round,fill=fillColor] ( 48.92, 95.12) circle (  1.96); 
\path[draw=drawColor,line width= 0.4pt,line join=round,line cap=round,fill=fillColor] ( 48.92, 86.56) circle (  1.96); 
\path[draw=drawColor,line width= 0.4pt,line join=round,line cap=round,fill=fillColor] ( 48.92,112.84) circle (  1.96); 
\path[draw=drawColor,line width= 0.4pt,line join=round,line cap=round,fill=fillColor] ( 48.92,131.13) circle (  1.96); 
\path[draw=drawColor,line width= 0.4pt,line join=round,line cap=round,fill=fillColor] ( 51.34,192.54) circle (  1.96); 
\path[draw=drawColor,line width= 0.4pt,line join=round,line cap=round,fill=fillColor] ( 51.34,118.80) circle (  1.96); 
\path[draw=drawColor,line width= 0.4pt,line join=round,line cap=round,fill=fillColor] ( 51.34,120.92) circle (  1.96); 
\path[draw=drawColor,line width= 0.4pt,line join=round,line cap=round,fill=fillColor] ( 51.34,139.34) circle (  1.96); 
\path[draw=drawColor,line width= 0.4pt,line join=round,line cap=round,fill=fillColor] ( 51.34, 62.85) circle (  1.96); 
\path[draw=drawColor,line width= 0.4pt,line join=round,line cap=round,fill=fillColor] ( 51.34,100.44) circle (  1.96); 
\path[draw=drawColor,line width= 0.4pt,line join=round,line cap=round,fill=fillColor] ( 51.34, 68.18) circle (  1.96); 
\path[draw=drawColor,line width= 0.4pt,line join=round,line cap=round,fill=fillColor] ( 51.34,144.53) circle (  1.96); 
\path[draw=drawColor,line width= 0.4pt,line join=round,line cap=round,fill=fillColor] ( 51.34, 63.97) circle (  1.96); 
\path[draw=drawColor,line width= 0.4pt,line join=round,line cap=round,fill=fillColor] ( 53.76,151.54) circle (  1.96); 
\path[draw=drawColor,line width= 0.4pt,line join=round,line cap=round,fill=fillColor] ( 53.76, 65.58) circle (  1.96); 
\path[draw=drawColor,line width= 0.4pt,line join=round,line cap=round,fill=fillColor] ( 53.76, 77.79) circle (  1.96); 
\path[draw=drawColor,line width= 0.4pt,line join=round,line cap=round,fill=fillColor] ( 53.76, 64.86) circle (  1.96); 
\path[draw=drawColor,line width= 0.4pt,line join=round,line cap=round,fill=fillColor] ( 53.76, 62.38) circle (  1.96); 
\path[draw=drawColor,line width= 0.4pt,line join=round,line cap=round,fill=fillColor] ( 53.76,122.87) circle (  1.96); 
\path[draw=drawColor,line width= 0.4pt,line join=round,line cap=round,fill=fillColor] ( 53.76, 77.62) circle (  1.96); 
\path[draw=drawColor,line width= 0.4pt,line join=round,line cap=round,fill=fillColor] ( 53.76,121.41) circle (  1.96); 
\path[draw=drawColor,line width= 0.4pt,line join=round,line cap=round,fill=fillColor] ( 53.76,100.37) circle (  1.96); 
\path[draw=drawColor,line width= 0.4pt,line join=round,line cap=round,fill=fillColor] ( 53.76, 96.30) circle (  1.96); 
\path[draw=drawColor,line width= 0.4pt,line join=round,line cap=round,fill=fillColor] ( 53.76, 96.28) circle (  1.96); 
\path[draw=drawColor,line width= 0.4pt,line join=round,line cap=round,fill=fillColor] ( 53.76,108.76) circle (  1.96); 
\path[draw=drawColor,line width= 0.4pt,line join=round,line cap=round,fill=fillColor] ( 53.76, 42.85) circle (  1.96); 
\path[draw=drawColor,line width= 0.4pt,line join=round,line cap=round,fill=fillColor] ( 53.76,102.70) circle (  1.96); 
\path[draw=drawColor,line width= 0.4pt,line join=round,line cap=round,fill=fillColor] ( 56.18, 99.46) circle (  1.96); 
\path[draw=drawColor,line width= 0.4pt,line join=round,line cap=round,fill=fillColor] ( 56.18,106.83) circle (  1.96); 
\path[draw=drawColor,line width= 0.4pt,line join=round,line cap=round,fill=fillColor] ( 56.18,125.75) circle (  1.96); 
\path[draw=drawColor,line width= 0.4pt,line join=round,line cap=round,fill=fillColor] ( 56.18, 93.70) circle (  1.96); 
\path[draw=drawColor,line width= 0.4pt,line join=round,line cap=round,fill=fillColor] ( 56.18, 90.58) circle (  1.96); 
\path[draw=drawColor,line width= 0.4pt,line join=round,line cap=round,fill=fillColor] ( 58.61,128.44) circle (  1.96); 
\path[draw=drawColor,line width= 0.4pt,line join=round,line cap=round,fill=fillColor] ( 58.61, 97.53) circle (  1.96); 
\path[draw=drawColor,line width= 0.4pt,line join=round,line cap=round,fill=fillColor] ( 58.61, 39.82) circle (  1.96); 
\path[draw=drawColor,line width= 0.4pt,line join=round,line cap=round,fill=fillColor] ( 61.03, 99.21) circle (  1.96); 
\path[draw=drawColor,line width= 0.4pt,line join=round,line cap=round,fill=fillColor] ( 61.03,119.62) circle (  1.96); 
\path[draw=drawColor,line width= 0.4pt,line join=round,line cap=round,fill=fillColor] ( 63.45,130.16) circle (  1.96); 
\path[draw=drawColor,line width= 0.4pt,line join=round,line cap=round,fill=fillColor] ( 63.45, 67.34) circle (  1.96); 
\path[draw=drawColor,line width= 0.4pt,line join=round,line cap=round,fill=fillColor] ( 65.87,109.45) circle (  1.96); 
\path[draw=drawColor,line width= 0.4pt,line join=round,line cap=round,fill=fillColor] ( 65.87, 97.49) circle (  1.96); 
\path[draw=drawColor,line width= 0.4pt,line join=round,line cap=round,fill=fillColor] ( 65.87, 98.49) circle (  1.96); 
\path[draw=drawColor,line width= 0.4pt,line join=round,line cap=round,fill=fillColor] ( 65.87, 77.02) circle (  1.96); 
\path[draw=drawColor,line width= 0.4pt,line join=round,line cap=round,fill=fillColor] ( 65.87,107.20) circle (  1.96); 
\path[draw=drawColor,line width= 0.4pt,line join=round,line cap=round,fill=fillColor] ( 65.87,121.31) circle (  1.96); 
\path[draw=drawColor,line width= 0.4pt,line join=round,line cap=round,fill=fillColor] ( 68.30,137.85) circle (  1.96); 
\path[draw=drawColor,line width= 0.4pt,line join=round,line cap=round,fill=fillColor] ( 70.72,127.65) circle (  1.96); 
\path[draw=drawColor,line width= 0.4pt,line join=round,line cap=round,fill=fillColor] ( 70.72,102.81) circle (  1.96); 
\path[draw=drawColor,line width= 0.4pt,line join=round,line cap=round,fill=fillColor] ( 73.14,101.32) circle (  1.96); 
\path[draw=drawColor,line width= 0.4pt,line join=round,line cap=round,fill=fillColor] ( 73.14, 76.75) circle (  1.96); 
\path[draw=drawColor,line width= 0.4pt,line join=round,line cap=round,fill=fillColor] ( 75.56, 74.28) circle (  1.96); 
\path[draw=drawColor,line width= 0.4pt,line join=round,line cap=round,fill=fillColor] ( 75.56, 84.49) circle (  1.96); 
\path[draw=drawColor,line width= 0.4pt,line join=round,line cap=round,fill=fillColor] ( 77.99,151.23) circle (  1.96); 
\path[draw=drawColor,line width= 0.4pt,line join=round,line cap=round,fill=fillColor] ( 80.41, 97.59) circle (  1.96); 
\path[draw=drawColor,line width= 0.4pt,line join=round,line cap=round,fill=fillColor] (102.21, 91.45) circle (  1.96); 
\path[draw=drawColor,line width= 0.4pt,line join=round,line cap=round,fill=fillColor] (189.42,221.81) circle (  1.96); 
\path[draw=drawColor,line width= 0.4pt,line join=round,line cap=round,fill=fillColor] (237.88,132.70) circle (  1.96); \definecolor{drawColor}{RGB}{0,0,255}
\path[draw=drawColor,line width= 0.6pt,line join=round] ( 46.49, 97.26) -- 	( 46.49, 97.26) -- 	( 46.49, 97.26) -- 	( 46.49, 97.26) -- 	( 46.49, 97.26) -- 	( 46.49, 97.26) -- 	( 46.49, 97.26) -- 	( 46.49, 97.26) -- 	( 46.49, 97.26) -- 	( 46.49, 97.26) -- 	( 46.49, 97.26) -- 	( 46.49, 97.26) -- 	( 46.49, 97.26) -- 	( 46.49, 97.26) -- 	( 46.49, 97.26) -- 	( 46.49, 97.26) -- 	( 46.49, 97.26) -- 	( 48.92, 98.14) -- 	( 48.92, 98.14) -- 	( 48.92, 98.14) -- 	( 48.92, 98.14) -- 	( 48.92, 98.14) -- 	( 48.92, 98.14) -- 	( 48.92, 98.14) -- 	( 51.34, 99.39) -- 	( 51.34, 99.39) -- 	( 51.34, 99.39) -- 	( 51.34, 99.39) -- 	( 51.34, 99.39) -- 	( 51.34, 99.39) -- 	( 51.34, 99.39) -- 	( 51.34, 99.39) -- 	( 51.34, 99.39) -- 	( 53.76, 97.56) -- 	( 53.76, 97.56) -- 	( 53.76, 97.56) -- 	( 53.76, 97.56) -- 	( 53.76, 97.56) -- 	( 53.76, 97.56) -- 	( 53.76, 97.56) -- 	( 53.76, 97.56) -- 	( 53.76, 97.56) -- 	( 53.76, 97.56) -- 	( 53.76, 97.56) -- 	( 53.76, 97.56) -- 	( 53.76, 97.56) -- 	( 53.76, 97.56) -- 	( 56.18, 98.57) -- 	( 56.18, 98.57) -- 	( 56.18, 98.57) -- 	( 56.18, 98.57) -- 	( 56.18, 98.57) -- 	( 58.61, 99.96) -- 	( 58.61, 99.96) -- 	( 58.61, 99.96) -- 	( 61.03,101.93) -- 	( 61.03,101.93) -- 	( 63.45,103.13) -- 	( 63.45,103.13) -- 	( 65.87,102.33) -- 	( 65.87,102.33) -- 	( 65.87,102.33) -- 	( 65.87,102.33) -- 	( 65.87,102.33) -- 	( 65.87,102.33) -- 	( 68.30,102.38) -- 	( 70.72,102.65) -- 	( 70.72,102.65) -- 	( 73.14,102.86) -- 	( 73.14,102.86) -- 	( 75.56,102.89) -- 	( 75.56,102.89) -- 	( 77.99,101.56) -- 	( 80.41,100.42) -- 	(102.21, 92.52) -- 	(189.42,136.45) -- 	(237.88,148.13); \definecolor{drawColor}{RGB}{0,0,0}
\node[text=drawColor,anchor=base,inner sep=0pt, outer sep=0pt, scale=  1.10] at (189.42,218.01) {10}; 
\node[text=drawColor,anchor=base,inner sep=0pt, outer sep=0pt, scale=  1.10] at ( 51.34,188.74) {19}; 
\node[text=drawColor,anchor=base,inner sep=0pt, outer sep=0pt, scale=  1.10] at ( 53.76,147.74) {5}; \end{scope}
\begin{scope}
\path[clip] (  0.00,  0.00) rectangle (505.89,505.89); \definecolor{drawColor}{gray}{0.30}
\node[text=drawColor,anchor=base east,inner sep=0pt, outer sep=0pt, scale=  0.88] at ( 31.97, 68.76) {0.5}; 
\node[text=drawColor,anchor=base east,inner sep=0pt, outer sep=0pt, scale=  0.88] at ( 31.97,115.85) {1.0}; 
\node[text=drawColor,anchor=base east,inner sep=0pt, outer sep=0pt, scale=  0.88] at ( 31.97,162.93) {1.5}; 
\node[text=drawColor,anchor=base east,inner sep=0pt, outer sep=0pt, scale=  0.88] at ( 31.97,210.01) {2.0}; \end{scope}
\begin{scope}
\path[clip] (  0.00,  0.00) rectangle (505.89,505.89); \definecolor{drawColor}{gray}{0.20}
\path[draw=drawColor,line width= 0.6pt,line join=round] ( 34.17, 71.80) -- 	( 36.92, 71.80); 
\path[draw=drawColor,line width= 0.6pt,line join=round] ( 34.17,118.88) -- 	( 36.92,118.88); 
\path[draw=drawColor,line width= 0.6pt,line join=round] ( 34.17,165.96) -- 	( 36.92,165.96); 
\path[draw=drawColor,line width= 0.6pt,line join=round] ( 34.17,213.04) -- 	( 36.92,213.04); \end{scope}
\begin{scope}
\path[clip] (  0.00,  0.00) rectangle (505.89,505.89); \definecolor{drawColor}{gray}{0.20}
\path[draw=drawColor,line width= 0.6pt,line join=round] ( 44.07, 27.97) -- 	( 44.07, 30.72); 
\path[draw=drawColor,line width= 0.6pt,line join=round] ( 93.59, 27.97) -- 	( 93.59, 30.72); 
\path[draw=drawColor,line width= 0.6pt,line join=round] (143.11, 27.97) -- 	(143.11, 30.72); 
\path[draw=drawColor,line width= 0.6pt,line join=round] (192.63, 27.97) -- 	(192.63, 30.72); 
\path[draw=drawColor,line width= 0.6pt,line join=round] (242.15, 27.97) -- 	(242.15, 30.72); \end{scope}
\begin{scope}
\path[clip] (  0.00,  0.00) rectangle (505.89,505.89); \definecolor{drawColor}{gray}{0.30}
\node[text=drawColor,anchor=base,inner sep=0pt, outer sep=0pt, scale=  0.88] at ( 44.07, 19.71) {0}; 
\node[text=drawColor,anchor=base,inner sep=0pt, outer sep=0pt, scale=  0.88] at ( 93.59, 19.71) {300000}; 
\node[text=drawColor,anchor=base,inner sep=0pt, outer sep=0pt, scale=  0.88] at (143.11, 19.71) {600000}; 
\node[text=drawColor,anchor=base,inner sep=0pt, outer sep=0pt, scale=  0.88] at (192.63, 19.71) {900000}; 
\node[text=drawColor,anchor=base,inner sep=0pt, outer sep=0pt, scale=  0.88] at (242.15, 19.71) {1200000}; \end{scope}
\begin{scope}
\path[clip] (  0.00,  0.00) rectangle (505.89,505.89); \definecolor{drawColor}{RGB}{0,0,0}
\node[text=drawColor,anchor=base,inner sep=0pt, outer sep=0pt, scale=  1.10] at (142.18,  7.44) {Fitted values}; \end{scope}
\begin{scope}
\path[clip] (  0.00,  0.00) rectangle (505.89,505.89); \definecolor{drawColor}{RGB}{0,0,0}
\path[draw=drawColor,line width= 0.4pt,line join=round,line cap=round] ( 12.37, 71.31) -- 	( 11.72, 72.68) -- 	( 16.04, 74.04) -- 	(  5.50, 75.86) -- 	(  5.50,189.76); 
\path[draw=drawColor,line width= 0.4pt,line join=round,line cap=round] ( 16.04, 77.37) -- 	(  7.39, 77.37); 
\node[text=drawColor,rotate= 90.00,anchor=base west,inner sep=0pt, outer sep=0pt, scale=  1.10] at ( 14.97, 77.93) {S}; 
\node[text=drawColor,rotate= 90.00,anchor=base west,inner sep=0pt, outer sep=0pt, scale=  1.10] at ( 14.97, 84.03) {t}; 
\node[text=drawColor,rotate= 90.00,anchor=base west,inner sep=0pt, outer sep=0pt, scale=  1.10] at ( 14.97, 88.31) {a}; 
\node[text=drawColor,rotate= 90.00,anchor=base west,inner sep=0pt, outer sep=0pt, scale=  1.10] at ( 14.97, 93.81) {n}; 
\node[text=drawColor,rotate= 90.00,anchor=base west,inner sep=0pt, outer sep=0pt, scale=  1.10] at ( 14.97, 99.92) {d}; 
\node[text=drawColor,rotate= 90.00,anchor=base west,inner sep=0pt, outer sep=0pt, scale=  1.10] at ( 14.97,106.03) {a}; 
\node[text=drawColor,rotate= 90.00,anchor=base west,inner sep=0pt, outer sep=0pt, scale=  1.10] at ( 14.97,111.53) {r}; 
\node[text=drawColor,rotate= 90.00,anchor=base west,inner sep=0pt, outer sep=0pt, scale=  1.10] at ( 14.97,115.84) {d}; 
\node[text=drawColor,rotate= 90.00,anchor=base west,inner sep=0pt, outer sep=0pt, scale=  1.10] at ( 14.97,121.95) {i}; 
\node[text=drawColor,rotate= 90.00,anchor=base west,inner sep=0pt, outer sep=0pt, scale=  1.10] at ( 14.97,125.00) {z}; 
\node[text=drawColor,rotate= 90.00,anchor=base west,inner sep=0pt, outer sep=0pt, scale=  1.10] at ( 14.97,129.89) {e}; 
\node[text=drawColor,rotate= 90.00,anchor=base west,inner sep=0pt, outer sep=0pt, scale=  1.10] at ( 14.97,134.78) {d}; 
\node[text=drawColor,rotate= 90.00,anchor=base west,inner sep=0pt, outer sep=0pt, scale=  1.10] at ( 14.97,140.88) { }; 
\node[text=drawColor,rotate= 90.00,anchor=base west,inner sep=0pt, outer sep=0pt, scale=  1.10] at ( 14.97,146.38) {r}; 
\node[text=drawColor,rotate= 90.00,anchor=base west,inner sep=0pt, outer sep=0pt, scale=  1.10] at ( 14.97,150.69) {e}; 
\node[text=drawColor,rotate= 90.00,anchor=base west,inner sep=0pt, outer sep=0pt, scale=  1.10] at ( 14.97,155.58) {s}; 
\node[text=drawColor,rotate= 90.00,anchor=base west,inner sep=0pt, outer sep=0pt, scale=  1.10] at ( 14.97,159.92) {i}; 
\node[text=drawColor,rotate= 90.00,anchor=base west,inner sep=0pt, outer sep=0pt, scale=  1.10] at ( 14.97,162.97) {d}; 
\node[text=drawColor,rotate= 90.00,anchor=base west,inner sep=0pt, outer sep=0pt, scale=  1.10] at ( 14.97,169.08) {u}; 
\node[text=drawColor,rotate= 90.00,anchor=base west,inner sep=0pt, outer sep=0pt, scale=  1.10] at ( 14.97,175.19) {a}; 
\node[text=drawColor,rotate= 90.00,anchor=base west,inner sep=0pt, outer sep=0pt, scale=  1.10] at ( 14.97,180.69) {l}; 
\node[text=drawColor,rotate= 90.00,anchor=base west,inner sep=0pt, outer sep=0pt, scale=  1.10] at ( 14.97,183.74) {s}; 
\path[draw=drawColor,line width= 0.4pt,line join=round,line cap=round] ( 16.04,188.64) -- 	(  7.39,188.64); \end{scope}
\begin{scope}
\path[clip] (  0.00,  0.00) rectangle (505.89,505.89); \definecolor{drawColor}{RGB}{0,0,0}
\node[text=drawColor,anchor=base west,inner sep=0pt, outer sep=0pt, scale=  1.32] at ( 36.92,238.35) {Scale-Location}; \end{scope}
\begin{scope}
\path[clip] (252.94,  0.00) rectangle (505.89,252.94); \definecolor{drawColor}{RGB}{255,255,255}
\definecolor{fillColor}{RGB}{255,255,255}
\path[draw=drawColor,line width= 0.6pt,line join=round,line cap=round,fill=fillColor] (252.94,  0.00) rectangle (505.89,252.94); \end{scope}
\begin{scope}
\path[clip] (283.00, 30.72) rectangle (500.39,230.91); \definecolor{fillColor}{gray}{0.92}
\path[fill=fillColor] (283.00, 30.72) rectangle (500.39,230.91); \definecolor{drawColor}{RGB}{255,255,255}
\path[draw=drawColor,line width= 0.3pt,line join=round] (283.00, 63.74) -- 	(500.39, 63.74); 
\path[draw=drawColor,line width= 0.3pt,line join=round] (283.00,122.49) -- 	(500.39,122.49); 
\path[draw=drawColor,line width= 0.3pt,line join=round] (283.00,181.23) -- 	(500.39,181.23); 
\path[draw=drawColor,line width= 0.3pt,line join=round] (324.75, 30.72) -- 	(324.75,230.91); 
\path[draw=drawColor,line width= 0.3pt,line join=round] (388.48, 30.72) -- 	(388.48,230.91); 
\path[draw=drawColor,line width= 0.3pt,line join=round] (452.22, 30.72) -- 	(452.22,230.91); 
\path[draw=drawColor,line width= 0.6pt,line join=round] (283.00, 34.36) -- 	(500.39, 34.36); 
\path[draw=drawColor,line width= 0.6pt,line join=round] (283.00, 93.11) -- 	(500.39, 93.11); 
\path[draw=drawColor,line width= 0.6pt,line join=round] (283.00,151.86) -- 	(500.39,151.86); 
\path[draw=drawColor,line width= 0.6pt,line join=round] (283.00,210.61) -- 	(500.39,210.61); 
\path[draw=drawColor,line width= 0.6pt,line join=round] (292.88, 30.72) -- 	(292.88,230.91); 
\path[draw=drawColor,line width= 0.6pt,line join=round] (356.61, 30.72) -- 	(356.61,230.91); 
\path[draw=drawColor,line width= 0.6pt,line join=round] (420.35, 30.72) -- 	(420.35,230.91); 
\path[draw=drawColor,line width= 0.6pt,line join=round] (484.09, 30.72) -- 	(484.09,230.91); \definecolor{drawColor}{RGB}{68,68,68}
\definecolor{fillColor}{RGB}{68,68,68}
\path[draw=drawColor,line width= 0.4pt,line join=round,line cap=round,fill=fillColor] (295.35, 89.32) circle (  1.96); 
\path[draw=drawColor,line width= 0.4pt,line join=round,line cap=round,fill=fillColor] (295.35, 91.85) circle (  1.96); 
\path[draw=drawColor,line width= 0.4pt,line join=round,line cap=round,fill=fillColor] (295.35, 74.45) circle (  1.96); 
\path[draw=drawColor,line width= 0.4pt,line join=round,line cap=round,fill=fillColor] (295.35,120.56) circle (  1.96); 
\path[draw=drawColor,line width= 0.4pt,line join=round,line cap=round,fill=fillColor] (295.35,108.78) circle (  1.96); 
\path[draw=drawColor,line width= 0.4pt,line join=round,line cap=round,fill=fillColor] (295.35, 80.87) circle (  1.96); 
\path[draw=drawColor,line width= 0.4pt,line join=round,line cap=round,fill=fillColor] (295.35, 78.51) circle (  1.96); 
\path[draw=drawColor,line width= 0.4pt,line join=round,line cap=round,fill=fillColor] (295.35,137.10) circle (  1.96); 
\path[draw=drawColor,line width= 0.4pt,line join=round,line cap=round,fill=fillColor] (295.35, 67.25) circle (  1.96); 
\path[draw=drawColor,line width= 0.4pt,line join=round,line cap=round,fill=fillColor] (295.35, 73.60) circle (  1.96); 
\path[draw=drawColor,line width= 0.4pt,line join=round,line cap=round,fill=fillColor] (295.35, 83.71) circle (  1.96); 
\path[draw=drawColor,line width= 0.4pt,line join=round,line cap=round,fill=fillColor] (295.35, 75.92) circle (  1.96); 
\path[draw=drawColor,line width= 0.4pt,line join=round,line cap=round,fill=fillColor] (295.35, 64.95) circle (  1.96); 
\path[draw=drawColor,line width= 0.4pt,line join=round,line cap=round,fill=fillColor] (295.35, 74.32) circle (  1.96); 
\path[draw=drawColor,line width= 0.4pt,line join=round,line cap=round,fill=fillColor] (295.35, 63.70) circle (  1.96); 
\path[draw=drawColor,line width= 0.4pt,line join=round,line cap=round,fill=fillColor] (295.35, 82.57) circle (  1.96); 
\path[draw=drawColor,line width= 0.4pt,line join=round,line cap=round,fill=fillColor] (295.35,105.87) circle (  1.96); 
\path[draw=drawColor,line width= 0.4pt,line join=round,line cap=round,fill=fillColor] (297.82, 60.44) circle (  1.96); 
\path[draw=drawColor,line width= 0.4pt,line join=round,line cap=round,fill=fillColor] (297.82, 91.86) circle (  1.96); 
\path[draw=drawColor,line width= 0.4pt,line join=round,line cap=round,fill=fillColor] (297.82, 75.74) circle (  1.96); 
\path[draw=drawColor,line width= 0.4pt,line join=round,line cap=round,fill=fillColor] (297.82, 76.69) circle (  1.96); 
\path[draw=drawColor,line width= 0.4pt,line join=round,line cap=round,fill=fillColor] (297.82, 80.44) circle (  1.96); 
\path[draw=drawColor,line width= 0.4pt,line join=round,line cap=round,fill=fillColor] (297.82,118.84) circle (  1.96); 
\path[draw=drawColor,line width= 0.4pt,line join=round,line cap=round,fill=fillColor] (297.82, 55.60) circle (  1.96); 
\path[draw=drawColor,line width= 0.4pt,line join=round,line cap=round,fill=fillColor] (300.29,186.43) circle (  1.96); 
\path[draw=drawColor,line width= 0.4pt,line join=round,line cap=round,fill=fillColor] (300.29,122.44) circle (  1.96); 
\path[draw=drawColor,line width= 0.4pt,line join=round,line cap=round,fill=fillColor] (300.29, 62.45) circle (  1.96); 
\path[draw=drawColor,line width= 0.4pt,line join=round,line cap=round,fill=fillColor] (300.29, 49.59) circle (  1.96); 
\path[draw=drawColor,line width= 0.4pt,line join=round,line cap=round,fill=fillColor] (300.29, 97.93) circle (  1.96); 
\path[draw=drawColor,line width= 0.4pt,line join=round,line cap=round,fill=fillColor] (300.29, 74.11) circle (  1.96); 
\path[draw=drawColor,line width= 0.4pt,line join=round,line cap=round,fill=fillColor] (300.29, 99.37) circle (  1.96); 
\path[draw=drawColor,line width= 0.4pt,line join=round,line cap=round,fill=fillColor] (300.29, 45.55) circle (  1.96); 
\path[draw=drawColor,line width= 0.4pt,line join=round,line cap=round,fill=fillColor] (300.29, 98.22) circle (  1.96); 
\path[draw=drawColor,line width= 0.4pt,line join=round,line cap=round,fill=fillColor] (302.76, 39.82) circle (  1.96); 
\path[draw=drawColor,line width= 0.4pt,line join=round,line cap=round,fill=fillColor] (302.76, 87.58) circle (  1.96); 
\path[draw=drawColor,line width= 0.4pt,line join=round,line cap=round,fill=fillColor] (302.76,102.44) circle (  1.96); 
\path[draw=drawColor,line width= 0.4pt,line join=round,line cap=round,fill=fillColor] (302.76, 87.77) circle (  1.96); 
\path[draw=drawColor,line width= 0.4pt,line join=round,line cap=round,fill=fillColor] (302.76, 88.41) circle (  1.96); 
\path[draw=drawColor,line width= 0.4pt,line join=round,line cap=round,fill=fillColor] (302.76, 61.19) circle (  1.96); 
\path[draw=drawColor,line width= 0.4pt,line join=round,line cap=round,fill=fillColor] (302.76, 83.84) circle (  1.96); 
\path[draw=drawColor,line width= 0.4pt,line join=round,line cap=round,fill=fillColor] (302.76, 62.14) circle (  1.96); 
\path[draw=drawColor,line width= 0.4pt,line join=round,line cap=round,fill=fillColor] (302.76, 74.15) circle (  1.96); 
\path[draw=drawColor,line width= 0.4pt,line join=round,line cap=round,fill=fillColor] (302.76, 76.14) circle (  1.96); 
\path[draw=drawColor,line width= 0.4pt,line join=round,line cap=round,fill=fillColor] (302.76,110.08) circle (  1.96); 
\path[draw=drawColor,line width= 0.4pt,line join=round,line cap=round,fill=fillColor] (302.76, 69.71) circle (  1.96); 
\path[draw=drawColor,line width= 0.4pt,line join=round,line cap=round,fill=fillColor] (302.76, 94.20) circle (  1.96); 
\path[draw=drawColor,line width= 0.4pt,line join=round,line cap=round,fill=fillColor] (302.76,113.26) circle (  1.96); 
\path[draw=drawColor,line width= 0.4pt,line join=round,line cap=round,fill=fillColor] (305.23, 74.60) circle (  1.96); 
\path[draw=drawColor,line width= 0.4pt,line join=round,line cap=round,fill=fillColor] (305.23, 70.77) circle (  1.96); 
\path[draw=drawColor,line width= 0.4pt,line join=round,line cap=round,fill=fillColor] (305.23, 59.29) circle (  1.96); 
\path[draw=drawColor,line width= 0.4pt,line join=round,line cap=round,fill=fillColor] (305.23, 77.35) circle (  1.96); 
\path[draw=drawColor,line width= 0.4pt,line join=round,line cap=round,fill=fillColor] (305.23, 78.74) circle (  1.96); 
\path[draw=drawColor,line width= 0.4pt,line join=round,line cap=round,fill=fillColor] (307.70,128.76) circle (  1.96); 
\path[draw=drawColor,line width= 0.4pt,line join=round,line cap=round,fill=fillColor] (307.70,110.68) circle (  1.96); 
\path[draw=drawColor,line width= 0.4pt,line join=round,line cap=round,fill=fillColor] (307.70, 92.36) circle (  1.96); 
\path[draw=drawColor,line width= 0.4pt,line join=round,line cap=round,fill=fillColor] (310.17, 74.73) circle (  1.96); 
\path[draw=drawColor,line width= 0.4pt,line join=round,line cap=round,fill=fillColor] (310.17, 63.27) circle (  1.96); 
\path[draw=drawColor,line width= 0.4pt,line join=round,line cap=round,fill=fillColor] (312.64,129.95) circle (  1.96); 
\path[draw=drawColor,line width= 0.4pt,line join=round,line cap=round,fill=fillColor] (312.64, 87.09) circle (  1.96); 
\path[draw=drawColor,line width= 0.4pt,line join=round,line cap=round,fill=fillColor] (315.11, 69.33) circle (  1.96); 
\path[draw=drawColor,line width= 0.4pt,line join=round,line cap=round,fill=fillColor] (315.11, 75.56) circle (  1.96); 
\path[draw=drawColor,line width= 0.4pt,line join=round,line cap=round,fill=fillColor] (315.11, 75.08) circle (  1.96); 
\path[draw=drawColor,line width= 0.4pt,line join=round,line cap=round,fill=fillColor] (315.11, 84.05) circle (  1.96); 
\path[draw=drawColor,line width= 0.4pt,line join=round,line cap=round,fill=fillColor] (315.11, 70.57) circle (  1.96); 
\path[draw=drawColor,line width= 0.4pt,line join=round,line cap=round,fill=fillColor] (315.11, 62.20) circle (  1.96); 
\path[draw=drawColor,line width= 0.4pt,line join=round,line cap=round,fill=fillColor] (317.58, 50.71) circle (  1.96); 
\path[draw=drawColor,line width= 0.4pt,line join=round,line cap=round,fill=fillColor] (320.05, 58.01) circle (  1.96); 
\path[draw=drawColor,line width= 0.4pt,line join=round,line cap=round,fill=fillColor] (320.05, 72.91) circle (  1.96); 
\path[draw=drawColor,line width= 0.4pt,line join=round,line cap=round,fill=fillColor] (322.52, 73.67) circle (  1.96); 
\path[draw=drawColor,line width= 0.4pt,line join=round,line cap=round,fill=fillColor] (322.52, 84.14) circle (  1.96); 
\path[draw=drawColor,line width= 0.4pt,line join=round,line cap=round,fill=fillColor] (324.99, 84.97) circle (  1.96); 
\path[draw=drawColor,line width= 0.4pt,line join=round,line cap=round,fill=fillColor] (324.99,104.95) circle (  1.96); 
\path[draw=drawColor,line width= 0.4pt,line join=round,line cap=round,fill=fillColor] (327.46,146.14) circle (  1.96); 
\path[draw=drawColor,line width= 0.4pt,line join=round,line cap=round,fill=fillColor] (329.93, 75.52) circle (  1.96); 
\path[draw=drawColor,line width= 0.4pt,line join=round,line cap=round,fill=fillColor] (352.17,107.87) circle (  1.96); 
\path[draw=drawColor,line width= 0.4pt,line join=round,line cap=round,fill=fillColor] (441.10,221.81) circle (  1.96); 
\path[draw=drawColor,line width= 0.4pt,line join=round,line cap=round,fill=fillColor] (490.51,131.75) circle (  1.96); \definecolor{drawColor}{RGB}{0,0,255}
\path[draw=drawColor,line width= 0.6pt,line join=round] (295.35, 81.23) -- 	(295.35, 81.23) -- 	(295.35, 81.23) -- 	(295.35, 81.23) -- 	(295.35, 81.23) -- 	(295.35, 81.23) -- 	(295.35, 81.23) -- 	(295.35, 81.23) -- 	(295.35, 81.23) -- 	(295.35, 81.23) -- 	(295.35, 81.23) -- 	(295.35, 81.23) -- 	(295.35, 81.23) -- 	(295.35, 81.23) -- 	(295.35, 81.23) -- 	(295.35, 81.23) -- 	(295.35, 81.23) -- 	(297.82, 81.17) -- 	(297.82, 81.17) -- 	(297.82, 81.17) -- 	(297.82, 81.17) -- 	(297.82, 81.17) -- 	(297.82, 81.17) -- 	(297.82, 81.17) -- 	(300.29, 80.80) -- 	(300.29, 80.80) -- 	(300.29, 80.80) -- 	(300.29, 80.80) -- 	(300.29, 80.80) -- 	(300.29, 80.80) -- 	(300.29, 80.80) -- 	(300.29, 80.80) -- 	(300.29, 80.80) -- 	(302.76, 80.83) -- 	(302.76, 80.83) -- 	(302.76, 80.83) -- 	(302.76, 80.83) -- 	(302.76, 80.83) -- 	(302.76, 80.83) -- 	(302.76, 80.83) -- 	(302.76, 80.83) -- 	(302.76, 80.83) -- 	(302.76, 80.83) -- 	(302.76, 80.83) -- 	(302.76, 80.83) -- 	(302.76, 80.83) -- 	(302.76, 80.83) -- 	(305.23, 81.18) -- 	(305.23, 81.18) -- 	(305.23, 81.18) -- 	(305.23, 81.18) -- 	(305.23, 81.18) -- 	(307.70, 79.24) -- 	(307.70, 79.24) -- 	(307.70, 79.24) -- 	(310.17, 77.26) -- 	(310.17, 77.26) -- 	(312.64, 75.67) -- 	(312.64, 75.67) -- 	(315.11, 76.11) -- 	(315.11, 76.11) -- 	(315.11, 76.11) -- 	(315.11, 76.11) -- 	(315.11, 76.11) -- 	(315.11, 76.11) -- 	(317.58, 76.37) -- 	(320.05, 76.35) -- 	(320.05, 76.35) -- 	(322.52, 76.30) -- 	(322.52, 76.30) -- 	(324.99, 76.39) -- 	(324.99, 76.39) -- 	(327.46, 78.25) -- 	(329.93, 81.76) -- 	(352.17,104.93) -- 	(441.10,118.88) -- 	(490.51,132.33); \definecolor{drawColor}{RGB}{136,136,136}
\path[draw=drawColor,line width= 0.2pt,dash pattern=on 4pt off 4pt ,line join=round] (283.00, 93.11) -- (500.39, 93.11); \definecolor{drawColor}{RGB}{0,0,0}
\node[text=drawColor,anchor=base,inner sep=0pt, outer sep=0pt, scale=  1.10] at (441.10,218.01) {10}; 
\node[text=drawColor,anchor=base,inner sep=0pt, outer sep=0pt, scale=  1.10] at (490.51,127.94) {14}; 
\node[text=drawColor,anchor=base,inner sep=0pt, outer sep=0pt, scale=  1.10] at (327.46,142.34) {12}; \end{scope}
\begin{scope}
\path[clip] (  0.00,  0.00) rectangle (505.89,505.89); \definecolor{drawColor}{gray}{0.30}
\node[text=drawColor,anchor=base east,inner sep=0pt, outer sep=0pt, scale=  0.88] at (278.05, 31.33) {-2}; 
\node[text=drawColor,anchor=base east,inner sep=0pt, outer sep=0pt, scale=  0.88] at (278.05, 90.08) {0}; 
\node[text=drawColor,anchor=base east,inner sep=0pt, outer sep=0pt, scale=  0.88] at (278.05,148.83) {2}; 
\node[text=drawColor,anchor=base east,inner sep=0pt, outer sep=0pt, scale=  0.88] at (278.05,207.58) {4}; \end{scope}
\begin{scope}
\path[clip] (  0.00,  0.00) rectangle (505.89,505.89); \definecolor{drawColor}{gray}{0.20}
\path[draw=drawColor,line width= 0.6pt,line join=round] (280.25, 34.36) -- 	(283.00, 34.36); 
\path[draw=drawColor,line width= 0.6pt,line join=round] (280.25, 93.11) -- 	(283.00, 93.11); 
\path[draw=drawColor,line width= 0.6pt,line join=round] (280.25,151.86) -- 	(283.00,151.86); 
\path[draw=drawColor,line width= 0.6pt,line join=round] (280.25,210.61) -- 	(283.00,210.61); \end{scope}
\begin{scope}
\path[clip] (  0.00,  0.00) rectangle (505.89,505.89); \definecolor{drawColor}{gray}{0.20}
\path[draw=drawColor,line width= 0.6pt,line join=round] (292.88, 27.97) -- 	(292.88, 30.72); 
\path[draw=drawColor,line width= 0.6pt,line join=round] (356.61, 27.97) -- 	(356.61, 30.72); 
\path[draw=drawColor,line width= 0.6pt,line join=round] (420.35, 27.97) -- 	(420.35, 30.72); 
\path[draw=drawColor,line width= 0.6pt,line join=round] (484.09, 27.97) -- 	(484.09, 30.72); \end{scope}
\begin{scope}
\path[clip] (  0.00,  0.00) rectangle (505.89,505.89); \definecolor{drawColor}{gray}{0.30}
\node[text=drawColor,anchor=base,inner sep=0pt, outer sep=0pt, scale=  0.88] at (292.88, 19.71) {0.00}; 
\node[text=drawColor,anchor=base,inner sep=0pt, outer sep=0pt, scale=  0.88] at (356.61, 19.71) {0.05}; 
\node[text=drawColor,anchor=base,inner sep=0pt, outer sep=0pt, scale=  0.88] at (420.35, 19.71) {0.10}; 
\node[text=drawColor,anchor=base,inner sep=0pt, outer sep=0pt, scale=  0.88] at (484.09, 19.71) {0.15}; \end{scope}
\begin{scope}
\path[clip] (  0.00,  0.00) rectangle (505.89,505.89); \definecolor{drawColor}{RGB}{0,0,0}
\node[text=drawColor,anchor=base,inner sep=0pt, outer sep=0pt, scale=  1.10] at (391.69,  7.44) {Leverage}; \end{scope}
\begin{scope}
\path[clip] (  0.00,  0.00) rectangle (505.89,505.89); \definecolor{drawColor}{RGB}{0,0,0}
\node[text=drawColor,rotate= 90.00,anchor=base,inner sep=0pt, outer sep=0pt, scale=  1.10] at (266.02,130.82) {Standardized Residuals}; \end{scope}
\begin{scope}
\path[clip] (  0.00,  0.00) rectangle (505.89,505.89); \definecolor{drawColor}{RGB}{0,0,0}
\node[text=drawColor,anchor=base west,inner sep=0pt, outer sep=0pt, scale=  1.32] at (283.00,238.35) {Residuals vs Leverage}; \end{scope}
\end{tikzpicture}\redeftikzyxratio{1}{1}\rescale{1}{1}\end{figure}

\section{Estimating prediction error}

The Weighted Least Square estimation procedure gives us an estimate $\hat{\sigma}=12400$ with three significant digits.

The expeted value of the squared prediction error of the area for a new value $x$ of counts  is $\mathrm{E}\left((x(\hat\beta-\beta)+\varepsilon)^2\mid X=x\right)=x^2\mathrm{Var}\left(\hat\beta\right)+x\sigma^2$.
It is estimated by $x^2\hat\sigma^2_{\hat\beta}+x\hat\sigma^2$.

The estimated prediction confidence interval for a new value of the number of contacts $x$ is given by the formula:

$$\mathrm{PI}_{1-\alpha}(Y\mid X=x)=\left[x~\hat\beta\mp q_{t,n-1}(1-\alpha/2)\sqrt{x~\hat\sigma^2+x^2~\hat\sigmX_{\hat{\beta}}^2 }\right],$$

where $q_{t,n-1}(1-\alpha/2)$ is the $1-\alpha/2$ quantile of the for a student distribution with $n$ parameters, 
and $\hat\sigmX_{\hat\beta}=535$, with three significant digits, is given by the Weighted Least Square Error procedure.

Figure \ref{fig:oiwuihefowhefoih} represents the 95\% level prediction intervals for different values of $x$.

\begin{figure}[H]\caption{Residual analysis}\label{fig:oiwuihefowhefoih}\rescale{1}{1}
             \redeftikzyxratio{1}{1}
             \begin{tikzpicture}[x=1pt,y=\tikzyxratio pt,scale=\tikzscale]
\definecolor{fillColor}{RGB}{255,255,255}
\path[use as bounding box,fill=fillColor,fill opacity=0.00] (0,0) rectangle (505.89,505.89); \begin{scope}
\path[clip] (  0.00,  0.00) rectangle (505.89,505.89); \definecolor{drawColor}{RGB}{255,255,255}
\definecolor{fillColor}{RGB}{255,255,255}
\path[draw=drawColor,line width= 0.6pt,line join=round,line cap=round,fill=fillColor] (  0.00,  0.00) rectangle (505.89,505.89); \end{scope}
\begin{scope}
\path[clip] ( 46.67, 30.72) rectangle (500.39,500.39); \definecolor{fillColor}{gray}{0.92}
\path[fill=fillColor] ( 46.67, 30.72) rectangle (500.39,500.39); \definecolor{drawColor}{RGB}{255,255,255}
\path[draw=drawColor,line width= 0.3pt,line join=round] ( 46.67,128.35) -- 	(500.39,128.35); 
\path[draw=drawColor,line width= 0.3pt,line join=round] ( 46.67,280.91) -- 	(500.39,280.91); 
\path[draw=drawColor,line width= 0.3pt,line join=round] ( 46.67,433.46) -- 	(500.39,433.46); 
\path[draw=drawColor,line width= 0.3pt,line join=round] (114.28, 30.72) -- 	(114.28,500.39); 
\path[draw=drawColor,line width= 0.3pt,line join=round] (218.71, 30.72) -- 	(218.71,500.39); 
\path[draw=drawColor,line width= 0.3pt,line join=round] (323.13, 30.72) -- 	(323.13,500.39); 
\path[draw=drawColor,line width= 0.3pt,line join=round] (427.55, 30.72) -- 	(427.55,500.39); 
\path[draw=drawColor,line width= 0.6pt,line join=round] ( 46.67, 52.07) -- 	(500.39, 52.07); 
\path[draw=drawColor,line width= 0.6pt,line join=round] ( 46.67,204.63) -- 	(500.39,204.63); 
\path[draw=drawColor,line width= 0.6pt,line join=round] ( 46.67,357.18) -- 	(500.39,357.18); 
\path[draw=drawColor,line width= 0.6pt,line join=round] ( 62.07, 30.72) -- 	( 62.07,500.39); 
\path[draw=drawColor,line width= 0.6pt,line join=round] (166.50, 30.72) -- 	(166.50,500.39); 
\path[draw=drawColor,line width= 0.6pt,line join=round] (270.92, 30.72) -- 	(270.92,500.39); 
\path[draw=drawColor,line width= 0.6pt,line join=round] (375.34, 30.72) -- 	(375.34,500.39); 
\path[draw=drawColor,line width= 0.6pt,line join=round] (479.77, 30.72) -- 	(479.77,500.39); \definecolor{drawColor}{RGB}{0,0,0}
\definecolor{fillColor}{RGB}{0,0,0}
\path[draw=drawColor,line width= 0.4pt,line join=round,line cap=round,fill=fillColor] ( 67.29, 56.06) circle (  1.96); 
\path[draw=drawColor,line width= 0.4pt,line join=round,line cap=round,fill=fillColor] ( 67.29, 56.39) circle (  1.96); 
\path[draw=drawColor,line width= 0.4pt,line join=round,line cap=round,fill=fillColor] ( 67.29, 54.15) circle (  1.96); 
\path[draw=drawColor,line width= 0.4pt,line join=round,line cap=round,fill=fillColor] ( 67.29, 60.08) circle (  1.96); 
\path[draw=drawColor,line width= 0.4pt,line join=round,line cap=round,fill=fillColor] ( 67.29, 58.57) circle (  1.96); 
\path[draw=drawColor,line width= 0.4pt,line join=round,line cap=round,fill=fillColor] ( 67.29, 54.97) circle (  1.96); 
\path[draw=drawColor,line width= 0.4pt,line join=round,line cap=round,fill=fillColor] ( 67.29, 54.67) circle (  1.96); 
\path[draw=drawColor,line width= 0.4pt,line join=round,line cap=round,fill=fillColor] ( 67.29, 62.21) circle (  1.96); 
\path[draw=drawColor,line width= 0.4pt,line join=round,line cap=round,fill=fillColor] ( 67.29, 53.22) circle (  1.96); 
\path[draw=drawColor,line width= 0.4pt,line join=round,line cap=round,fill=fillColor] ( 67.29, 54.04) circle (  1.96); 
\path[draw=drawColor,line width= 0.4pt,line join=round,line cap=round,fill=fillColor] ( 67.29, 55.34) circle (  1.96); 
\path[draw=drawColor,line width= 0.4pt,line join=round,line cap=round,fill=fillColor] ( 67.29, 54.34) circle (  1.96); 
\path[draw=drawColor,line width= 0.4pt,line join=round,line cap=round,fill=fillColor] ( 67.29, 52.93) circle (  1.96); 
\path[draw=drawColor,line width= 0.4pt,line join=round,line cap=round,fill=fillColor] ( 67.29, 54.13) circle (  1.96); 
\path[draw=drawColor,line width= 0.4pt,line join=round,line cap=round,fill=fillColor] ( 67.29, 52.76) circle (  1.96); 
\path[draw=drawColor,line width= 0.4pt,line join=round,line cap=round,fill=fillColor] ( 67.29, 55.19) circle (  1.96); 
\path[draw=drawColor,line width= 0.4pt,line join=round,line cap=round,fill=fillColor] ( 67.29, 58.19) circle (  1.96); 
\path[draw=drawColor,line width= 0.4pt,line join=round,line cap=round,fill=fillColor] ( 72.51, 55.09) circle (  1.96); 
\path[draw=drawColor,line width= 0.4pt,line join=round,line cap=round,fill=fillColor] ( 72.51, 60.80) circle (  1.96); 
\path[draw=drawColor,line width= 0.4pt,line join=round,line cap=round,fill=fillColor] ( 72.51, 57.87) circle (  1.96); 
\path[draw=drawColor,line width= 0.4pt,line join=round,line cap=round,fill=fillColor] ( 72.51, 58.04) circle (  1.96); 
\path[draw=drawColor,line width= 0.4pt,line join=round,line cap=round,fill=fillColor] ( 72.51, 58.72) circle (  1.96); 
\path[draw=drawColor,line width= 0.4pt,line join=round,line cap=round,fill=fillColor] ( 72.51, 65.71) circle (  1.96); 
\path[draw=drawColor,line width= 0.4pt,line join=round,line cap=round,fill=fillColor] ( 72.51, 54.74) circle (  1.96); 
\path[draw=drawColor,line width= 0.4pt,line join=round,line cap=round,fill=fillColor] ( 72.51, 54.21) circle (  1.96); 
\path[draw=drawColor,line width= 0.4pt,line join=round,line cap=round,fill=fillColor] ( 77.74, 86.27) circle (  1.96); 
\path[draw=drawColor,line width= 0.4pt,line join=round,line cap=round,fill=fillColor] ( 77.74, 72.03) circle (  1.96); 
\path[draw=drawColor,line width= 0.4pt,line join=round,line cap=round,fill=fillColor] ( 77.74, 58.68) circle (  1.96); 
\path[draw=drawColor,line width= 0.4pt,line join=round,line cap=round,fill=fillColor] ( 77.74, 55.82) circle (  1.96); 
\path[draw=drawColor,line width= 0.4pt,line join=round,line cap=round,fill=fillColor] ( 77.74, 66.58) circle (  1.96); 
\path[draw=drawColor,line width= 0.4pt,line join=round,line cap=round,fill=fillColor] ( 77.74, 61.28) circle (  1.96); 
\path[draw=drawColor,line width= 0.4pt,line join=round,line cap=round,fill=fillColor] ( 77.74, 66.90) circle (  1.96); 
\path[draw=drawColor,line width= 0.4pt,line join=round,line cap=round,fill=fillColor] ( 77.74, 54.92) circle (  1.96); 
\path[draw=drawColor,line width= 0.4pt,line join=round,line cap=round,fill=fillColor] ( 77.74, 66.64) circle (  1.96); 
\path[draw=drawColor,line width= 0.4pt,line join=round,line cap=round,fill=fillColor] ( 82.96, 56.31) circle (  1.96); 
\path[draw=drawColor,line width= 0.4pt,line join=round,line cap=round,fill=fillColor] ( 82.96, 68.56) circle (  1.96); 
\path[draw=drawColor,line width= 0.4pt,line join=round,line cap=round,fill=fillColor] ( 82.96, 72.38) circle (  1.96); 
\path[draw=drawColor,line width= 0.4pt,line join=round,line cap=round,fill=fillColor] ( 82.96, 68.61) circle (  1.96); 
\path[draw=drawColor,line width= 0.4pt,line join=round,line cap=round,fill=fillColor] ( 82.96, 68.78) circle (  1.96); 
\path[draw=drawColor,line width= 0.4pt,line join=round,line cap=round,fill=fillColor] ( 82.96, 61.79) circle (  1.96); 
\path[draw=drawColor,line width= 0.4pt,line join=round,line cap=round,fill=fillColor] ( 82.96, 67.60) circle (  1.96); 
\path[draw=drawColor,line width= 0.4pt,line join=round,line cap=round,fill=fillColor] ( 82.96, 62.03) circle (  1.96); 
\path[draw=drawColor,line width= 0.4pt,line join=round,line cap=round,fill=fillColor] ( 82.96, 65.12) circle (  1.96); 
\path[draw=drawColor,line width= 0.4pt,line join=round,line cap=round,fill=fillColor] ( 82.96, 65.63) circle (  1.96); 
\path[draw=drawColor,line width= 0.4pt,line join=round,line cap=round,fill=fillColor] ( 82.96, 74.34) circle (  1.96); 
\path[draw=drawColor,line width= 0.4pt,line join=round,line cap=round,fill=fillColor] ( 82.96, 63.98) circle (  1.96); 
\path[draw=drawColor,line width= 0.4pt,line join=round,line cap=round,fill=fillColor] ( 82.96, 70.26) circle (  1.96); 
\path[draw=drawColor,line width= 0.4pt,line join=round,line cap=round,fill=fillColor] ( 82.96, 75.16) circle (  1.96); 
\path[draw=drawColor,line width= 0.4pt,line join=round,line cap=round,fill=fillColor] ( 88.18, 69.16) circle (  1.96); 
\path[draw=drawColor,line width= 0.4pt,line join=round,line cap=round,fill=fillColor] ( 88.18, 68.06) circle (  1.96); 
\path[draw=drawColor,line width= 0.4pt,line join=round,line cap=round,fill=fillColor] ( 88.18, 64.77) circle (  1.96); 
\path[draw=drawColor,line width= 0.4pt,line join=round,line cap=round,fill=fillColor] ( 88.18, 69.94) circle (  1.96); 
\path[draw=drawColor,line width= 0.4pt,line join=round,line cap=round,fill=fillColor] ( 88.18, 70.34) circle (  1.96); 
\path[draw=drawColor,line width= 0.4pt,line join=round,line cap=round,fill=fillColor] ( 93.40, 90.12) circle (  1.96); 
\path[draw=drawColor,line width= 0.4pt,line join=round,line cap=round,fill=fillColor] ( 93.40, 84.45) circle (  1.96); 
\path[draw=drawColor,line width= 0.4pt,line join=round,line cap=round,fill=fillColor] ( 93.40, 78.70) circle (  1.96); 
\path[draw=drawColor,line width= 0.4pt,line join=round,line cap=round,fill=fillColor] ( 98.62, 77.19) circle (  1.96); 
\path[draw=drawColor,line width= 0.4pt,line join=round,line cap=round,fill=fillColor] ( 98.62, 73.32) circle (  1.96); 
\path[draw=drawColor,line width= 0.4pt,line join=round,line cap=round,fill=fillColor] (103.84,101.22) circle (  1.96); 
\path[draw=drawColor,line width= 0.4pt,line join=round,line cap=round,fill=fillColor] (103.84, 85.72) circle (  1.96); 
\path[draw=drawColor,line width= 0.4pt,line join=round,line cap=round,fill=fillColor] (109.06, 83.26) circle (  1.96); 
\path[draw=drawColor,line width= 0.4pt,line join=round,line cap=round,fill=fillColor] (109.06, 85.65) circle (  1.96); 
\path[draw=drawColor,line width= 0.4pt,line join=round,line cap=round,fill=fillColor] (109.06, 85.46) circle (  1.96); 
\path[draw=drawColor,line width= 0.4pt,line join=round,line cap=round,fill=fillColor] (109.06, 88.90) circle (  1.96); 
\path[draw=drawColor,line width= 0.4pt,line join=round,line cap=round,fill=fillColor] (109.06, 83.74) circle (  1.96); 
\path[draw=drawColor,line width= 0.4pt,line join=round,line cap=round,fill=fillColor] (109.06, 80.53) circle (  1.96); 
\path[draw=drawColor,line width= 0.4pt,line join=round,line cap=round,fill=fillColor] (114.28, 79.74) circle (  1.96); 
\path[draw=drawColor,line width= 0.4pt,line join=round,line cap=round,fill=fillColor] (119.51, 83.33) circle (  1.96); 
\path[draw=drawColor,line width= 0.4pt,line join=round,line cap=round,fill=fillColor] (119.51, 86.49) circle (  1.96); 
\path[draw=drawColor,line width= 0.4pt,line join=round,line cap=round,fill=fillColor] (119.51, 92.79) circle (  1.96); 
\path[draw=drawColor,line width= 0.4pt,line join=round,line cap=round,fill=fillColor] (119.51,101.16) circle (  1.96); 
\path[draw=drawColor,line width= 0.4pt,line join=round,line cap=round,fill=fillColor] (124.73, 97.23) circle (  1.96); 
\path[draw=drawColor,line width= 0.4pt,line join=round,line cap=round,fill=fillColor] (124.73,101.85) circle (  1.96); 
\path[draw=drawColor,line width= 0.4pt,line join=round,line cap=round,fill=fillColor] (129.95,106.55) circle (  1.96); 
\path[draw=drawColor,line width= 0.4pt,line join=round,line cap=round,fill=fillColor] (129.95,115.71) circle (  1.96); 
\path[draw=drawColor,line width= 0.4pt,line join=round,line cap=round,fill=fillColor] (135.17,139.98) circle (  1.96); 
\path[draw=drawColor,line width= 0.4pt,line join=round,line cap=round,fill=fillColor] (140.39,110.59) circle (  1.96); 
\path[draw=drawColor,line width= 0.4pt,line join=round,line cap=round,fill=fillColor] (187.38,168.63) circle (  1.96); 
\path[draw=drawColor,line width= 0.4pt,line join=round,line cap=round,fill=fillColor] (375.34,441.49) circle (  1.96); 
\path[draw=drawColor,line width= 0.4pt,line join=round,line cap=round,fill=fillColor] (479.77,451.23) circle (  1.96); 
\path[draw=drawColor,line width= 0.6pt,line join=round] ( 67.29, 52.07) -- ( 67.29, 64.06); 
\path[draw=drawColor,line width= 0.6pt,line join=round] ( 72.51, 52.07) -- ( 72.51, 71.64); 
\path[draw=drawColor,line width= 0.6pt,line join=round] ( 77.74, 52.26) -- ( 77.74, 78.48); 
\path[draw=drawColor,line width= 0.6pt,line join=round] ( 82.96, 54.65) -- ( 82.96, 84.96); 
\path[draw=drawColor,line width= 0.6pt,line join=round] ( 88.18, 57.27) -- ( 88.18, 91.20); 
\path[draw=drawColor,line width= 0.6pt,line join=round] ( 93.40, 60.07) -- ( 93.40, 97.27); 
\path[draw=drawColor,line width= 0.6pt,line join=round] ( 98.62, 63.00) -- ( 98.62,103.21); 
\path[draw=drawColor,line width= 0.6pt,line join=round] (103.84, 66.02) -- (103.84,109.05); 
\path[draw=drawColor,line width= 0.6pt,line join=round] (109.06, 69.13) -- (109.06,114.81); 
\path[draw=drawColor,line width= 0.6pt,line join=round] (114.28, 72.30) -- (114.28,120.50); 
\path[draw=drawColor,line width= 0.6pt,line join=round] (119.51, 75.54) -- (119.51,126.13); 
\path[draw=drawColor,line width= 0.6pt,line join=round] (124.73, 78.82) -- (124.73,131.71); 
\path[draw=drawColor,line width= 0.6pt,line join=round] (129.95, 82.15) -- (129.95,137.25); 
\path[draw=drawColor,line width= 0.6pt,line join=round] (135.17, 85.51) -- (135.17,142.74); 
\path[draw=drawColor,line width= 0.6pt,line join=round] (140.39, 88.92) -- (140.39,148.21); 
\path[draw=drawColor,line width= 0.6pt,line join=round] (145.61, 92.35) -- (145.61,153.64); 
\path[draw=drawColor,line width= 0.6pt,line join=round] (150.83, 95.81) -- (150.83,159.04); 
\path[draw=drawColor,line width= 0.6pt,line join=round] (156.05, 99.30) -- (156.05,164.42); 
\path[draw=drawColor,line width= 0.6pt,line join=round] (161.27,102.81) -- (161.27,169.78); 
\path[draw=drawColor,line width= 0.6pt,line join=round] (166.50,106.34) -- (166.50,175.11); 
\path[draw=drawColor,line width= 0.6pt,line join=round] (171.72,109.89) -- (171.72,180.42); 
\path[draw=drawColor,line width= 0.6pt,line join=round] (176.94,113.46) -- (176.94,185.72); 
\path[draw=drawColor,line width= 0.6pt,line join=round] (182.16,117.05) -- (182.16,191.00); 
\path[draw=drawColor,line width= 0.6pt,line join=round] (187.38,120.65) -- (187.38,196.26); 
\path[draw=drawColor,line width= 0.6pt,line join=round] (192.60,124.27) -- (192.60,201.50); 
\path[draw=drawColor,line width= 0.6pt,line join=round] (197.82,127.90) -- (197.82,206.74); 
\path[draw=drawColor,line width= 0.6pt,line join=round] (203.04,131.55) -- (203.04,211.95); 
\path[draw=drawColor,line width= 0.6pt,line join=round] (208.27,135.21) -- (208.27,217.16); 
\path[draw=drawColor,line width= 0.6pt,line join=round] (213.49,138.88) -- (213.49,222.36); 
\path[draw=drawColor,line width= 0.6pt,line join=round] (218.71,142.56) -- (218.71,227.54); 
\path[draw=drawColor,line width= 0.6pt,line join=round] (223.93,146.25) -- (223.93,232.71); 
\path[draw=drawColor,line width= 0.6pt,line join=round] (229.15,149.96) -- (229.15,237.87); 
\path[draw=drawColor,line width= 0.6pt,line join=round] (234.37,153.67) -- (234.37,243.03); 
\path[draw=drawColor,line width= 0.6pt,line join=round] (239.59,157.39) -- (239.59,248.17); 
\path[draw=drawColor,line width= 0.6pt,line join=round] (244.81,161.12) -- (244.81,253.31); 
\path[draw=drawColor,line width= 0.6pt,line join=round] (250.03,164.86) -- (250.03,258.43); 
\path[draw=drawColor,line width= 0.6pt,line join=round] (255.26,168.60) -- (255.26,263.55); 
\path[draw=drawColor,line width= 0.6pt,line join=round] (260.48,172.36) -- (260.48,268.66); 
\path[draw=drawColor,line width= 0.6pt,line join=round] (265.70,176.12) -- (265.70,273.77); 
\path[draw=drawColor,line width= 0.6pt,line join=round] (270.92,179.88) -- (270.92,278.87); 
\path[draw=drawColor,line width= 0.6pt,line join=round] (276.14,183.66) -- (276.14,283.96); 
\path[draw=drawColor,line width= 0.6pt,line join=round] (281.36,187.44) -- (281.36,289.04); 
\path[draw=drawColor,line width= 0.6pt,line join=round] (286.58,191.23) -- (286.58,294.12); 
\path[draw=drawColor,line width= 0.6pt,line join=round] (291.80,195.02) -- (291.80,299.19); 
\path[draw=drawColor,line width= 0.6pt,line join=round] (297.03,198.82) -- (297.03,304.26); 
\path[draw=drawColor,line width= 0.6pt,line join=round] (302.25,202.62) -- (302.25,309.32); 
\path[draw=drawColor,line width= 0.6pt,line join=round] (307.47,206.43) -- (307.47,314.37); 
\path[draw=drawColor,line width= 0.6pt,line join=round] (312.69,210.25) -- (312.69,319.42); 
\path[draw=drawColor,line width= 0.6pt,line join=round] (317.91,214.07) -- (317.91,324.47); 
\path[draw=drawColor,line width= 0.6pt,line join=round] (323.13,217.89) -- (323.13,329.51); 
\path[draw=drawColor,line width= 0.6pt,line join=round] (328.35,221.72) -- (328.35,334.54); 
\path[draw=drawColor,line width= 0.6pt,line join=round] (333.57,225.56) -- (333.57,339.58); 
\path[draw=drawColor,line width= 0.6pt,line join=round] (338.79,229.40) -- (338.79,344.60); 
\path[draw=drawColor,line width= 0.6pt,line join=round] (344.02,233.24) -- (344.02,349.62); 
\path[draw=drawColor,line width= 0.6pt,line join=round] (349.24,237.09) -- (349.24,354.64); 
\path[draw=drawColor,line width= 0.6pt,line join=round] (354.46,240.94) -- (354.46,359.66); 
\path[draw=drawColor,line width= 0.6pt,line join=round] (359.68,244.79) -- (359.68,364.67); 
\path[draw=drawColor,line width= 0.6pt,line join=round] (364.90,248.65) -- (364.90,369.67); 
\path[draw=drawColor,line width= 0.6pt,line join=round] (370.12,252.51) -- (370.12,374.68); 
\path[draw=drawColor,line width= 0.6pt,line join=round] (375.34,256.38) -- (375.34,379.68); 
\path[draw=drawColor,line width= 0.6pt,line join=round] (380.56,260.25) -- (380.56,384.67); 
\path[draw=drawColor,line width= 0.6pt,line join=round] (385.79,264.12) -- (385.79,389.66); 
\path[draw=drawColor,line width= 0.6pt,line join=round] (391.01,267.99) -- (391.01,394.65); 
\path[draw=drawColor,line width= 0.6pt,line join=round] (396.23,271.87) -- (396.23,399.64); 
\path[draw=drawColor,line width= 0.6pt,line join=round] (401.45,275.76) -- (401.45,404.62); 
\path[draw=drawColor,line width= 0.6pt,line join=round] (406.67,279.64) -- (406.67,409.60); 
\path[draw=drawColor,line width= 0.6pt,line join=round] (411.89,283.53) -- (411.89,414.58); 
\path[draw=drawColor,line width= 0.6pt,line join=round] (417.11,287.42) -- (417.11,419.55); 
\path[draw=drawColor,line width= 0.6pt,line join=round] (422.33,291.31) -- (422.33,424.53); 
\path[draw=drawColor,line width= 0.6pt,line join=round] (427.55,295.21) -- (427.55,429.49); 
\path[draw=drawColor,line width= 0.6pt,line join=round] (432.78,299.11) -- (432.78,434.46); 
\path[draw=drawColor,line width= 0.6pt,line join=round] (438.00,303.01) -- (438.00,439.42); 
\path[draw=drawColor,line width= 0.6pt,line join=round] (443.22,306.92) -- (443.22,444.38); 
\path[draw=drawColor,line width= 0.6pt,line join=round] (448.44,310.82) -- (448.44,449.34); 
\path[draw=drawColor,line width= 0.6pt,line join=round] (453.66,314.73) -- (453.66,454.30); 
\path[draw=drawColor,line width= 0.6pt,line join=round] (458.88,318.64) -- (458.88,459.25); 
\path[draw=drawColor,line width= 0.6pt,line join=round] (464.10,322.56) -- (464.10,464.20); 
\path[draw=drawColor,line width= 0.6pt,line join=round] (469.32,326.47) -- (469.32,469.15); 
\path[draw=drawColor,line width= 0.6pt,line join=round] (474.55,330.39) -- (474.55,474.10); 
\path[draw=drawColor,line width= 0.6pt,line join=round] (479.77,334.31) -- (479.77,479.04); \end{scope}
\begin{scope}
\path[clip] (  0.00,  0.00) rectangle (505.89,505.89); \definecolor{drawColor}{gray}{0.30}
\node[text=drawColor,anchor=base east,inner sep=0pt, outer sep=0pt, scale=  0.88] at ( 41.72, 49.04) {0e+00}; 
\node[text=drawColor,anchor=base east,inner sep=0pt, outer sep=0pt, scale=  0.88] at ( 41.72,201.60) {5e+05}; 
\node[text=drawColor,anchor=base east,inner sep=0pt, outer sep=0pt, scale=  0.88] at ( 41.72,354.15) {1e+06}; \end{scope}
\begin{scope}
\path[clip] (  0.00,  0.00) rectangle (505.89,505.89); \definecolor{drawColor}{gray}{0.20}
\path[draw=drawColor,line width= 0.6pt,line join=round] ( 43.92, 52.07) -- 	( 46.67, 52.07); 
\path[draw=drawColor,line width= 0.6pt,line join=round] ( 43.92,204.63) -- 	( 46.67,204.63); 
\path[draw=drawColor,line width= 0.6pt,line join=round] ( 43.92,357.18) -- 	( 46.67,357.18); \end{scope}
\begin{scope}
\path[clip] (  0.00,  0.00) rectangle (505.89,505.89); \definecolor{drawColor}{gray}{0.20}
\path[draw=drawColor,line width= 0.6pt,line join=round] ( 62.07, 27.97) -- 	( 62.07, 30.72); 
\path[draw=drawColor,line width= 0.6pt,line join=round] (166.50, 27.97) -- 	(166.50, 30.72); 
\path[draw=drawColor,line width= 0.6pt,line join=round] (270.92, 27.97) -- 	(270.92, 30.72); 
\path[draw=drawColor,line width= 0.6pt,line join=round] (375.34, 27.97) -- 	(375.34, 30.72); 
\path[draw=drawColor,line width= 0.6pt,line join=round] (479.77, 27.97) -- 	(479.77, 30.72); \end{scope}
\begin{scope}
\path[clip] (  0.00,  0.00) rectangle (505.89,505.89); \definecolor{drawColor}{gray}{0.30}
\node[text=drawColor,anchor=base,inner sep=0pt, outer sep=0pt, scale=  0.88] at ( 62.07, 19.71) {0}; 
\node[text=drawColor,anchor=base,inner sep=0pt, outer sep=0pt, scale=  0.88] at (166.50, 19.71) {20}; 
\node[text=drawColor,anchor=base,inner sep=0pt, outer sep=0pt, scale=  0.88] at (270.92, 19.71) {40}; 
\node[text=drawColor,anchor=base,inner sep=0pt, outer sep=0pt, scale=  0.88] at (375.34, 19.71) {60}; 
\node[text=drawColor,anchor=base,inner sep=0pt, outer sep=0pt, scale=  0.88] at (479.77, 19.71) {80}; \end{scope}
\begin{scope}
\path[clip] (  0.00,  0.00) rectangle (505.89,505.89); \definecolor{drawColor}{RGB}{0,0,0}
\node[text=drawColor,anchor=base,inner sep=0pt, outer sep=0pt, scale=  1.10] at (273.53,  7.44) {Number of contacts}; \end{scope}
\begin{scope}
\path[clip] (  0.00,  0.00) rectangle (505.89,505.89); \definecolor{drawColor}{RGB}{0,0,0}
\node[text=drawColor,rotate= 90.00,anchor=base,inner sep=0pt, outer sep=0pt, scale=  1.10] at ( 13.08,265.56) {Synaptic Area in $\mathrm{XX}^2$}; \end{scope}
\end{tikzpicture}\redeftikzyxratio{1}{1}\rescale{1}{1}\end{figure}

Figure \ref{fig:oiwulijjih1} and \ref{fig:oiwulijjih2} represents the prediction interval lower and upper boundaries for $\alpha\in\{.9,.95,.99,.999\}$.
\begin{figure}[H]\caption{Residual analysis}\label{fig:oiwulijjih1}\rescale{1}{1}
             \redeftikzyxratio{1}{1}
             \begin{tikzpicture}[x=1pt,y=\tikzyxratio pt,scale=\tikzscale]
\definecolor{fillColor}{RGB}{255,255,255}
\path[use as bounding box,fill=fillColor,fill opacity=0.00] (0,0) rectangle (505.89,505.89); \begin{scope}
\path[clip] (  0.00,  0.00) rectangle (505.89,505.89); \definecolor{drawColor}{RGB}{255,255,255}
\definecolor{fillColor}{RGB}{255,255,255}
\path[draw=drawColor,line width= 0.6pt,line join=round,line cap=round,fill=fillColor] (  0.00,  0.00) rectangle (505.89,505.89); \end{scope}
\begin{scope}
\path[clip] ( 53.51, 30.72) rectangle (500.39,500.39); \definecolor{fillColor}{gray}{0.92}
\path[fill=fillColor] ( 53.51, 30.72) rectangle (500.39,500.39); \definecolor{drawColor}{RGB}{255,255,255}
\path[draw=drawColor,line width= 0.3pt,line join=round] ( 53.51,120.08) -- 	(500.39,120.08); 
\path[draw=drawColor,line width= 0.3pt,line join=round] ( 53.51,256.11) -- 	(500.39,256.11); 
\path[draw=drawColor,line width= 0.3pt,line join=round] ( 53.51,392.13) -- 	(500.39,392.13); 
\path[draw=drawColor,line width= 0.3pt,line join=round] (120.11, 30.72) -- 	(120.11,500.39); 
\path[draw=drawColor,line width= 0.3pt,line join=round] (222.96, 30.72) -- 	(222.96,500.39); 
\path[draw=drawColor,line width= 0.3pt,line join=round] (325.80, 30.72) -- 	(325.80,500.39); 
\path[draw=drawColor,line width= 0.3pt,line join=round] (428.65, 30.72) -- 	(428.65,500.39); 
\path[draw=drawColor,line width= 0.6pt,line join=round] ( 53.51, 52.07) -- 	(500.39, 52.07); 
\path[draw=drawColor,line width= 0.6pt,line join=round] ( 53.51,188.09) -- 	(500.39,188.09); 
\path[draw=drawColor,line width= 0.6pt,line join=round] ( 53.51,324.12) -- 	(500.39,324.12); 
\path[draw=drawColor,line width= 0.6pt,line join=round] ( 53.51,460.14) -- 	(500.39,460.14); 
\path[draw=drawColor,line width= 0.6pt,line join=round] ( 68.68, 30.72) -- 	( 68.68,500.39); 
\path[draw=drawColor,line width= 0.6pt,line join=round] (171.53, 30.72) -- 	(171.53,500.39); 
\path[draw=drawColor,line width= 0.6pt,line join=round] (274.38, 30.72) -- 	(274.38,500.39); 
\path[draw=drawColor,line width= 0.6pt,line join=round] (377.23, 30.72) -- 	(377.23,500.39); 
\path[draw=drawColor,line width= 0.6pt,line join=round] (480.08, 30.72) -- 	(480.08,500.39); \definecolor{drawColor}{RGB}{0,0,0}
\definecolor{fillColor}{RGB}{0,0,0}
\path[draw=drawColor,line width= 0.4pt,line join=round,line cap=round,fill=fillColor] ( 73.83, 55.63) circle (  1.96); 
\path[draw=drawColor,line width= 0.4pt,line join=round,line cap=round,fill=fillColor] ( 73.83, 55.92) circle (  1.96); 
\path[draw=drawColor,line width= 0.4pt,line join=round,line cap=round,fill=fillColor] ( 73.83, 53.92) circle (  1.96); 
\path[draw=drawColor,line width= 0.4pt,line join=round,line cap=round,fill=fillColor] ( 73.83, 59.22) circle (  1.96); 
\path[draw=drawColor,line width= 0.4pt,line join=round,line cap=round,fill=fillColor] ( 73.83, 57.86) circle (  1.96); 
\path[draw=drawColor,line width= 0.4pt,line join=round,line cap=round,fill=fillColor] ( 73.83, 54.66) circle (  1.96); 
\path[draw=drawColor,line width= 0.4pt,line join=round,line cap=round,fill=fillColor] ( 73.83, 54.39) circle (  1.96); 
\path[draw=drawColor,line width= 0.4pt,line join=round,line cap=round,fill=fillColor] ( 73.83, 61.11) circle (  1.96); 
\path[draw=drawColor,line width= 0.4pt,line join=round,line cap=round,fill=fillColor] ( 73.83, 53.10) circle (  1.96); 
\path[draw=drawColor,line width= 0.4pt,line join=round,line cap=round,fill=fillColor] ( 73.83, 53.83) circle (  1.96); 
\path[draw=drawColor,line width= 0.4pt,line join=round,line cap=round,fill=fillColor] ( 73.83, 54.99) circle (  1.96); 
\path[draw=drawColor,line width= 0.4pt,line join=round,line cap=round,fill=fillColor] ( 73.83, 54.09) circle (  1.96); 
\path[draw=drawColor,line width= 0.4pt,line join=round,line cap=round,fill=fillColor] ( 73.83, 52.83) circle (  1.96); 
\path[draw=drawColor,line width= 0.4pt,line join=round,line cap=round,fill=fillColor] ( 73.83, 53.91) circle (  1.96); 
\path[draw=drawColor,line width= 0.4pt,line join=round,line cap=round,fill=fillColor] ( 73.83, 52.69) circle (  1.96); 
\path[draw=drawColor,line width= 0.4pt,line join=round,line cap=round,fill=fillColor] ( 73.83, 54.86) circle (  1.96); 
\path[draw=drawColor,line width= 0.4pt,line join=round,line cap=round,fill=fillColor] ( 73.83, 57.53) circle (  1.96); 
\path[draw=drawColor,line width= 0.4pt,line join=round,line cap=round,fill=fillColor] ( 78.97, 54.76) circle (  1.96); 
\path[draw=drawColor,line width= 0.4pt,line join=round,line cap=round,fill=fillColor] ( 78.97, 59.86) circle (  1.96); 
\path[draw=drawColor,line width= 0.4pt,line join=round,line cap=round,fill=fillColor] ( 78.97, 57.24) circle (  1.96); 
\path[draw=drawColor,line width= 0.4pt,line join=round,line cap=round,fill=fillColor] ( 78.97, 57.40) circle (  1.96); 
\path[draw=drawColor,line width= 0.4pt,line join=round,line cap=round,fill=fillColor] ( 78.97, 58.00) circle (  1.96); 
\path[draw=drawColor,line width= 0.4pt,line join=round,line cap=round,fill=fillColor] ( 78.97, 64.23) circle (  1.96); 
\path[draw=drawColor,line width= 0.4pt,line join=round,line cap=round,fill=fillColor] ( 78.97, 54.45) circle (  1.96); 
\path[draw=drawColor,line width= 0.4pt,line join=round,line cap=round,fill=fillColor] ( 78.97, 53.97) circle (  1.96); 
\path[draw=drawColor,line width= 0.4pt,line join=round,line cap=round,fill=fillColor] ( 84.11, 82.56) circle (  1.96); 
\path[draw=drawColor,line width= 0.4pt,line join=round,line cap=round,fill=fillColor] ( 84.11, 69.87) circle (  1.96); 
\path[draw=drawColor,line width= 0.4pt,line join=round,line cap=round,fill=fillColor] ( 84.11, 57.97) circle (  1.96); 
\path[draw=drawColor,line width= 0.4pt,line join=round,line cap=round,fill=fillColor] ( 84.11, 55.42) circle (  1.96); 
\path[draw=drawColor,line width= 0.4pt,line join=round,line cap=round,fill=fillColor] ( 84.11, 65.01) circle (  1.96); 
\path[draw=drawColor,line width= 0.4pt,line join=round,line cap=round,fill=fillColor] ( 84.11, 60.28) circle (  1.96); 
\path[draw=drawColor,line width= 0.4pt,line join=round,line cap=round,fill=fillColor] ( 84.11, 65.29) circle (  1.96); 
\path[draw=drawColor,line width= 0.4pt,line join=round,line cap=round,fill=fillColor] ( 84.11, 54.61) circle (  1.96); 
\path[draw=drawColor,line width= 0.4pt,line join=round,line cap=round,fill=fillColor] ( 84.11, 65.06) circle (  1.96); 
\path[draw=drawColor,line width= 0.4pt,line join=round,line cap=round,fill=fillColor] ( 89.25, 55.85) circle (  1.96); 
\path[draw=drawColor,line width= 0.4pt,line join=round,line cap=round,fill=fillColor] ( 89.25, 66.78) circle (  1.96); 
\path[draw=drawColor,line width= 0.4pt,line join=round,line cap=round,fill=fillColor] ( 89.25, 70.18) circle (  1.96); 
\path[draw=drawColor,line width= 0.4pt,line join=round,line cap=round,fill=fillColor] ( 89.25, 66.82) circle (  1.96); 
\path[draw=drawColor,line width= 0.4pt,line join=round,line cap=round,fill=fillColor] ( 89.25, 66.97) circle (  1.96); 
\path[draw=drawColor,line width= 0.4pt,line join=round,line cap=round,fill=fillColor] ( 89.25, 60.74) circle (  1.96); 
\path[draw=drawColor,line width= 0.4pt,line join=round,line cap=round,fill=fillColor] ( 89.25, 65.92) circle (  1.96); 
\path[draw=drawColor,line width= 0.4pt,line join=round,line cap=round,fill=fillColor] ( 89.25, 60.95) circle (  1.96); 
\path[draw=drawColor,line width= 0.4pt,line join=round,line cap=round,fill=fillColor] ( 89.25, 63.70) circle (  1.96); 
\path[draw=drawColor,line width= 0.4pt,line join=round,line cap=round,fill=fillColor] ( 89.25, 64.16) circle (  1.96); 
\path[draw=drawColor,line width= 0.4pt,line join=round,line cap=round,fill=fillColor] ( 89.25, 71.93) circle (  1.96); 
\path[draw=drawColor,line width= 0.4pt,line join=round,line cap=round,fill=fillColor] ( 89.25, 62.69) circle (  1.96); 
\path[draw=drawColor,line width= 0.4pt,line join=round,line cap=round,fill=fillColor] ( 89.25, 68.29) circle (  1.96); 
\path[draw=drawColor,line width= 0.4pt,line join=round,line cap=round,fill=fillColor] ( 89.25, 72.65) circle (  1.96); 
\path[draw=drawColor,line width= 0.4pt,line join=round,line cap=round,fill=fillColor] ( 94.39, 67.30) circle (  1.96); 
\path[draw=drawColor,line width= 0.4pt,line join=round,line cap=round,fill=fillColor] ( 94.39, 66.33) circle (  1.96); 
\path[draw=drawColor,line width= 0.4pt,line join=round,line cap=round,fill=fillColor] ( 94.39, 63.39) circle (  1.96); 
\path[draw=drawColor,line width= 0.4pt,line join=round,line cap=round,fill=fillColor] ( 94.39, 68.01) circle (  1.96); 
\path[draw=drawColor,line width= 0.4pt,line join=round,line cap=round,fill=fillColor] ( 94.39, 68.36) circle (  1.96); 
\path[draw=drawColor,line width= 0.4pt,line join=round,line cap=round,fill=fillColor] ( 99.54, 86.00) circle (  1.96); 
\path[draw=drawColor,line width= 0.4pt,line join=round,line cap=round,fill=fillColor] ( 99.54, 80.94) circle (  1.96); 
\path[draw=drawColor,line width= 0.4pt,line join=round,line cap=round,fill=fillColor] ( 99.54, 75.82) circle (  1.96); 
\path[draw=drawColor,line width= 0.4pt,line join=round,line cap=round,fill=fillColor] (104.68, 74.47) circle (  1.96); 
\path[draw=drawColor,line width= 0.4pt,line join=round,line cap=round,fill=fillColor] (104.68, 71.01) circle (  1.96); 
\path[draw=drawColor,line width= 0.4pt,line join=round,line cap=round,fill=fillColor] (109.82, 95.89) circle (  1.96); 
\path[draw=drawColor,line width= 0.4pt,line join=round,line cap=round,fill=fillColor] (109.82, 82.07) circle (  1.96); 
\path[draw=drawColor,line width= 0.4pt,line join=round,line cap=round,fill=fillColor] (114.96, 79.88) circle (  1.96); 
\path[draw=drawColor,line width= 0.4pt,line join=round,line cap=round,fill=fillColor] (114.96, 82.01) circle (  1.96); 
\path[draw=drawColor,line width= 0.4pt,line join=round,line cap=round,fill=fillColor] (114.96, 81.85) circle (  1.96); 
\path[draw=drawColor,line width= 0.4pt,line join=round,line cap=round,fill=fillColor] (114.96, 84.91) circle (  1.96); 
\path[draw=drawColor,line width= 0.4pt,line join=round,line cap=round,fill=fillColor] (114.96, 80.31) circle (  1.96); 
\path[draw=drawColor,line width= 0.4pt,line join=round,line cap=round,fill=fillColor] (114.96, 77.45) circle (  1.96); 
\path[draw=drawColor,line width= 0.4pt,line join=round,line cap=round,fill=fillColor] (120.11, 76.74) circle (  1.96); 
\path[draw=drawColor,line width= 0.4pt,line join=round,line cap=round,fill=fillColor] (125.25, 79.94) circle (  1.96); 
\path[draw=drawColor,line width= 0.4pt,line join=round,line cap=round,fill=fillColor] (125.25, 82.76) circle (  1.96); 
\path[draw=drawColor,line width= 0.4pt,line join=round,line cap=round,fill=fillColor] (125.25, 88.37) circle (  1.96); 
\path[draw=drawColor,line width= 0.4pt,line join=round,line cap=round,fill=fillColor] (125.25, 95.84) circle (  1.96); 
\path[draw=drawColor,line width= 0.4pt,line join=round,line cap=round,fill=fillColor] (130.39, 92.34) circle (  1.96); 
\path[draw=drawColor,line width= 0.4pt,line join=round,line cap=round,fill=fillColor] (130.39, 96.46) circle (  1.96); 
\path[draw=drawColor,line width= 0.4pt,line join=round,line cap=round,fill=fillColor] (135.53,100.65) circle (  1.96); 
\path[draw=drawColor,line width= 0.4pt,line join=round,line cap=round,fill=fillColor] (135.53,108.82) circle (  1.96); 
\path[draw=drawColor,line width= 0.4pt,line join=round,line cap=round,fill=fillColor] (140.68,130.45) circle (  1.96); 
\path[draw=drawColor,line width= 0.4pt,line join=round,line cap=round,fill=fillColor] (145.82,104.25) circle (  1.96); 
\path[draw=drawColor,line width= 0.4pt,line join=round,line cap=round,fill=fillColor] (192.10,156.00) circle (  1.96); 
\path[draw=drawColor,line width= 0.4pt,line join=round,line cap=round,fill=fillColor] (377.23,399.29) circle (  1.96); 
\path[draw=drawColor,line width= 0.4pt,line join=round,line cap=round,fill=fillColor] (480.08,407.97) circle (  1.96); \definecolor{drawColor}{RGB}{19,43,67}
\path[draw=drawColor,line width= 0.6pt,line join=round] ( 73.83, 52.07) -- 	( 78.97, 52.07) -- 	( 84.11, 54.15) -- 	( 89.25, 56.58) -- 	( 94.39, 59.19) -- 	( 99.54, 61.92) -- 	(104.68, 64.75) -- 	(109.82, 67.65) -- 	(114.96, 70.61) -- 	(120.11, 73.63) -- 	(125.25, 76.69) -- 	(130.39, 79.78) -- 	(135.53, 82.91) -- 	(140.68, 86.07) -- 	(145.82, 89.25) -- 	(150.96, 92.46) -- 	(156.10, 95.69) -- 	(161.25, 98.93) -- 	(166.39,102.20) -- 	(171.53,105.48) -- 	(176.67,108.78) -- 	(181.82,112.08) -- 	(186.96,115.41) -- 	(192.10,118.74) -- 	(197.24,122.09) -- 	(202.39,125.44) -- 	(207.53,128.81) -- 	(212.67,132.18) -- 	(217.81,135.57) -- 	(222.96,138.96) -- 	(228.10,142.36) -- 	(233.24,145.77) -- 	(238.38,149.18) -- 	(243.53,152.60) -- 	(248.67,156.03) -- 	(253.81,159.47) -- 	(258.95,162.91) -- 	(264.10,166.35) -- 	(269.24,169.81) -- 	(274.38,173.26) -- 	(279.52,176.72) -- 	(284.66,180.19) -- 	(289.81,183.66) -- 	(294.95,187.14) -- 	(300.09,190.62) -- 	(305.23,194.10) -- 	(310.38,197.59) -- 	(315.52,201.08) -- 	(320.66,204.58) -- 	(325.80,208.07) -- 	(330.95,211.58) -- 	(336.09,215.08) -- 	(341.23,218.59) -- 	(346.37,222.10) -- 	(351.52,225.62) -- 	(356.66,229.14) -- 	(361.80,232.66) -- 	(366.94,236.18) -- 	(372.09,239.71) -- 	(377.23,243.24) -- 	(382.37,246.77) -- 	(387.51,250.31) -- 	(392.66,253.84) -- 	(397.80,257.38) -- 	(402.94,260.93) -- 	(408.08,264.47) -- 	(413.23,268.02) -- 	(418.37,271.56) -- 	(423.51,275.11) -- 	(428.65,278.67) -- 	(433.80,282.22) -- 	(438.94,285.78) -- 	(444.08,289.34) -- 	(449.22,292.90) -- 	(454.37,296.46) -- 	(459.51,300.02) -- 	(464.65,303.59) -- 	(469.79,307.16) -- 	(474.93,310.72) -- 	(480.08,314.30); \definecolor{drawColor}{RGB}{51,107,153}
\path[draw=drawColor,line width= 0.6pt,line join=round] ( 73.83, 52.07) -- 	( 78.97, 52.07) -- 	( 84.11, 52.24) -- 	( 89.25, 54.37) -- 	( 94.39, 56.71) -- 	( 99.54, 59.20) -- 	(104.68, 61.81) -- 	(109.82, 64.51) -- 	(114.96, 67.28) -- 	(120.11, 70.11) -- 	(125.25, 72.99) -- 	(130.39, 75.92) -- 	(135.53, 78.89) -- 	(140.68, 81.89) -- 	(145.82, 84.92) -- 	(150.96, 87.98) -- 	(156.10, 91.07) -- 	(161.25, 94.18) -- 	(166.39, 97.31) -- 	(171.53,100.46) -- 	(176.67,103.62) -- 	(181.82,106.81) -- 	(186.96,110.01) -- 	(192.10,113.22) -- 	(197.24,116.45) -- 	(202.39,119.69) -- 	(207.53,122.94) -- 	(212.67,126.20) -- 	(217.81,129.47) -- 	(222.96,132.75) -- 	(228.10,136.05) -- 	(233.24,139.35) -- 	(238.38,142.66) -- 	(243.53,145.97) -- 	(248.67,149.30) -- 	(253.81,152.63) -- 	(258.95,155.97) -- 	(264.10,159.32) -- 	(269.24,162.67) -- 	(274.38,166.03) -- 	(279.52,169.40) -- 	(284.66,172.77) -- 	(289.81,176.15) -- 	(294.95,179.53) -- 	(300.09,182.92) -- 	(305.23,186.31) -- 	(310.38,189.70) -- 	(315.52,193.11) -- 	(320.66,196.51) -- 	(325.80,199.92) -- 	(330.95,203.34) -- 	(336.09,206.76) -- 	(341.23,210.18) -- 	(346.37,213.60) -- 	(351.52,217.03) -- 	(356.66,220.47) -- 	(361.80,223.90) -- 	(366.94,227.34) -- 	(372.09,230.79) -- 	(377.23,234.23) -- 	(382.37,237.68) -- 	(387.51,241.14) -- 	(392.66,244.59) -- 	(397.80,248.05) -- 	(402.94,251.51) -- 	(408.08,254.98) -- 	(413.23,258.44) -- 	(418.37,261.91) -- 	(423.51,265.39) -- 	(428.65,268.86) -- 	(433.80,272.34) -- 	(438.94,275.82) -- 	(444.08,279.30) -- 	(449.22,282.78) -- 	(454.37,286.27) -- 	(459.51,289.75) -- 	(464.65,293.24) -- 	(469.79,296.74) -- 	(474.93,300.23) -- 	(480.08,303.73); \definecolor{drawColor}{RGB}{79,164,229}
\path[draw=drawColor,line width= 0.6pt,line join=round] ( 73.83, 52.07) -- 	( 78.97, 52.07) -- 	( 84.11, 52.07) -- 	( 89.25, 52.07) -- 	( 94.39, 52.07) -- 	( 99.54, 53.80) -- 	(104.68, 55.97) -- 	(109.82, 58.25) -- 	(114.96, 60.64) -- 	(120.11, 63.10) -- 	(125.25, 65.64) -- 	(130.39, 68.23) -- 	(135.53, 70.88) -- 	(140.68, 73.57) -- 	(145.82, 76.30) -- 	(150.96, 79.07) -- 	(156.10, 81.88) -- 	(161.25, 84.71) -- 	(166.39, 87.57) -- 	(171.53, 90.46) -- 	(176.67, 93.37) -- 	(181.82, 96.30) -- 	(186.96, 99.26) -- 	(192.10,102.23) -- 	(197.24,105.22) -- 	(202.39,108.23) -- 	(207.53,111.25) -- 	(212.67,114.28) -- 	(217.81,117.34) -- 	(222.96,120.40) -- 	(228.10,123.48) -- 	(233.24,126.57) -- 	(238.38,129.67) -- 	(243.53,132.78) -- 	(248.67,135.90) -- 	(253.81,139.03) -- 	(258.95,142.17) -- 	(264.10,145.32) -- 	(269.24,148.48) -- 	(274.38,151.64) -- 	(279.52,154.82) -- 	(284.66,158.00) -- 	(289.81,161.19) -- 	(294.95,164.39) -- 	(300.09,167.59) -- 	(305.23,170.80) -- 	(310.38,174.01) -- 	(315.52,177.24) -- 	(320.66,180.46) -- 	(325.80,183.70) -- 	(330.95,186.94) -- 	(336.09,190.18) -- 	(341.23,193.43) -- 	(346.37,196.68) -- 	(351.52,199.94) -- 	(356.66,203.21) -- 	(361.80,206.48) -- 	(366.94,209.75) -- 	(372.09,213.03) -- 	(377.23,216.31) -- 	(382.37,219.60) -- 	(387.51,222.89) -- 	(392.66,226.18) -- 	(397.80,229.48) -- 	(402.94,232.78) -- 	(408.08,236.08) -- 	(413.23,239.39) -- 	(418.37,242.70) -- 	(423.51,246.02) -- 	(428.65,249.34) -- 	(433.80,252.66) -- 	(438.94,255.98) -- 	(444.08,259.31) -- 	(449.22,262.64) -- 	(454.37,265.98) -- 	(459.51,269.31) -- 	(464.65,272.65) -- 	(469.79,275.99) -- 	(474.93,279.34) -- 	(480.08,282.69); \definecolor{drawColor}{RGB}{86,177,247}
\path[draw=drawColor,line width= 0.6pt,line join=round] ( 73.83, 52.07) -- 	( 78.97, 52.07) -- 	( 84.11, 52.07) -- 	( 89.25, 52.07) -- 	( 94.39, 52.07) -- 	( 99.54, 52.07) -- 	(104.68, 52.07) -- 	(109.82, 52.07) -- 	(114.96, 52.67) -- 	(120.11, 54.70) -- 	(125.25, 56.82) -- 	(130.39, 59.01) -- 	(135.53, 61.27) -- 	(140.68, 63.59) -- 	(145.82, 65.96) -- 	(150.96, 68.39) -- 	(156.10, 70.85) -- 	(161.25, 73.35) -- 	(166.39, 75.89) -- 	(171.53, 78.47) -- 	(176.67, 81.07) -- 	(181.82, 83.70) -- 	(186.96, 86.36) -- 	(192.10, 89.05) -- 	(197.24, 91.75) -- 	(202.39, 94.48) -- 	(207.53, 97.23) -- 	(212.67,100.00) -- 	(217.81,102.78) -- 	(222.96,105.58) -- 	(228.10,108.40) -- 	(233.24,111.24) -- 	(238.38,114.09) -- 	(243.53,116.95) -- 	(248.67,119.82) -- 	(253.81,122.71) -- 	(258.95,125.61) -- 	(264.10,128.53) -- 	(269.24,131.45) -- 	(274.38,134.39) -- 	(279.52,137.33) -- 	(284.66,140.28) -- 	(289.81,143.25) -- 	(294.95,146.22) -- 	(300.09,149.20) -- 	(305.23,152.19) -- 	(310.38,155.19) -- 	(315.52,158.20) -- 	(320.66,161.21) -- 	(325.80,164.24) -- 	(330.95,167.26) -- 	(336.09,170.30) -- 	(341.23,173.34) -- 	(346.37,176.39) -- 	(351.52,179.45) -- 	(356.66,182.51) -- 	(361.80,185.58) -- 	(366.94,188.65) -- 	(372.09,191.73) -- 	(377.23,194.81) -- 	(382.37,197.90) -- 	(387.51,201.00) -- 	(392.66,204.10) -- 	(397.80,207.20) -- 	(402.94,210.31) -- 	(408.08,213.42) -- 	(413.23,216.54) -- 	(418.37,219.67) -- 	(423.51,222.79) -- 	(428.65,225.92) -- 	(433.80,229.06) -- 	(438.94,232.20) -- 	(444.08,235.34) -- 	(449.22,238.49) -- 	(454.37,241.64) -- 	(459.51,244.80) -- 	(464.65,247.96) -- 	(469.79,251.12) -- 	(474.93,254.28) -- 	(480.08,257.45); \definecolor{drawColor}{RGB}{19,43,67}
\path[draw=drawColor,line width= 0.6pt,line join=round] ( 73.83, 61.66) -- 	( 78.97, 67.95) -- 	( 84.11, 73.71) -- 	( 89.25, 79.18) -- 	( 94.39, 84.48) -- 	( 99.54, 89.65) -- 	(104.68, 94.73) -- 	(109.82, 99.73) -- 	(114.96,104.67) -- 	(120.11,109.56) -- 	(125.25,114.41) -- 	(130.39,119.22) -- 	(135.53,123.99) -- 	(140.68,128.74) -- 	(145.82,133.46) -- 	(150.96,138.16) -- 	(156.10,142.83) -- 	(161.25,147.49) -- 	(166.39,152.13) -- 	(171.53,156.75) -- 	(176.67,161.36) -- 	(181.82,165.96) -- 	(186.96,170.54) -- 	(192.10,175.11) -- 	(197.24,179.67) -- 	(202.39,184.22) -- 	(207.53,188.75) -- 	(212.67,193.28) -- 	(217.81,197.80) -- 	(222.96,202.32) -- 	(228.10,206.82) -- 	(233.24,211.32) -- 	(238.38,215.81) -- 	(243.53,220.29) -- 	(248.67,224.76) -- 	(253.81,229.23) -- 	(258.95,233.70) -- 	(264.10,238.16) -- 	(269.24,242.61) -- 	(274.38,247.06) -- 	(279.52,251.50) -- 	(284.66,255.94) -- 	(289.81,260.37) -- 	(294.95,264.80) -- 	(300.09,269.23) -- 	(305.23,273.65) -- 	(310.38,278.06) -- 	(315.52,282.47) -- 	(320.66,286.88) -- 	(325.80,291.29) -- 	(330.95,295.69) -- 	(336.09,300.09) -- 	(341.23,304.48) -- 	(346.37,308.88) -- 	(351.52,313.27) -- 	(356.66,317.65) -- 	(361.80,322.03) -- 	(366.94,326.41) -- 	(372.09,330.79) -- 	(377.23,335.17) -- 	(382.37,339.54) -- 	(387.51,343.91) -- 	(392.66,348.28) -- 	(397.80,352.64) -- 	(402.94,357.00) -- 	(408.08,361.36) -- 	(413.23,365.72) -- 	(418.37,370.08) -- 	(423.51,374.43) -- 	(428.65,378.78) -- 	(433.80,383.13) -- 	(438.94,387.48) -- 	(444.08,391.83) -- 	(449.22,396.17) -- 	(454.37,400.51) -- 	(459.51,404.85) -- 	(464.65,409.19) -- 	(469.79,413.53) -- 	(474.93,417.86) -- 	(480.08,422.20); \definecolor{drawColor}{RGB}{51,107,153}
\path[draw=drawColor,line width= 0.6pt,line join=round] ( 73.83, 62.76) -- 	( 78.97, 69.52) -- 	( 84.11, 75.62) -- 	( 89.25, 81.40) -- 	( 94.39, 86.96) -- 	( 99.54, 92.37) -- 	(104.68, 97.67) -- 	(109.82,102.87) -- 	(114.96,108.01) -- 	(120.11,113.08) -- 	(125.25,118.10) -- 	(130.39,123.08) -- 	(135.53,128.02) -- 	(140.68,132.92) -- 	(145.82,137.79) -- 	(150.96,142.63) -- 	(156.10,147.45) -- 	(161.25,152.25) -- 	(166.39,157.02) -- 	(171.53,161.78) -- 	(176.67,166.51) -- 	(181.82,171.23) -- 	(186.96,175.94) -- 	(192.10,180.63) -- 	(197.24,185.31) -- 	(202.39,189.97) -- 	(207.53,194.63) -- 	(212.67,199.27) -- 	(217.81,203.90) -- 	(222.96,208.52) -- 	(228.10,213.13) -- 	(233.24,217.74) -- 	(238.38,222.33) -- 	(243.53,226.92) -- 	(248.67,231.50) -- 	(253.81,236.07) -- 	(258.95,240.63) -- 	(264.10,245.19) -- 	(269.24,249.74) -- 	(274.38,254.29) -- 	(279.52,258.83) -- 	(284.66,263.36) -- 	(289.81,267.89) -- 	(294.95,272.41) -- 	(300.09,276.93) -- 	(305.23,281.44) -- 	(310.38,285.95) -- 	(315.52,290.45) -- 	(320.66,294.95) -- 	(325.80,299.44) -- 	(330.95,303.93) -- 	(336.09,308.42) -- 	(341.23,312.90) -- 	(346.37,317.38) -- 	(351.52,321.85) -- 	(356.66,326.32) -- 	(361.80,330.79) -- 	(366.94,335.25) -- 	(372.09,339.71) -- 	(377.23,344.17) -- 	(382.37,348.63) -- 	(387.51,353.08) -- 	(392.66,357.53) -- 	(397.80,361.97) -- 	(402.94,366.41) -- 	(408.08,370.85) -- 	(413.23,375.29) -- 	(418.37,379.73) -- 	(423.51,384.16) -- 	(428.65,388.59) -- 	(433.80,393.02) -- 	(438.94,397.44) -- 	(444.08,401.87) -- 	(449.22,406.29) -- 	(454.37,410.71) -- 	(459.51,415.12) -- 	(464.65,419.54) -- 	(469.79,423.95) -- 	(474.93,428.36) -- 	(480.08,432.77); \definecolor{drawColor}{RGB}{79,164,229}
\path[draw=drawColor,line width= 0.6pt,line join=round] ( 73.83, 64.96) -- 	( 78.97, 72.63) -- 	( 84.11, 79.44) -- 	( 89.25, 85.80) -- 	( 94.39, 91.89) -- 	( 99.54, 97.78) -- 	(104.68,103.51) -- 	(109.82,109.13) -- 	(114.96,114.65) -- 	(120.11,120.09) -- 	(125.25,125.46) -- 	(130.39,130.77) -- 	(135.53,136.02) -- 	(140.68,141.24) -- 	(145.82,146.41) -- 	(150.96,151.54) -- 	(156.10,156.64) -- 	(161.25,161.71) -- 	(166.39,166.76) -- 	(171.53,171.77) -- 	(176.67,176.77) -- 	(181.82,181.74) -- 	(186.96,186.69) -- 	(192.10,191.62) -- 	(197.24,196.54) -- 	(202.39,201.43) -- 	(207.53,206.32) -- 	(212.67,211.18) -- 	(217.81,216.04) -- 	(222.96,220.88) -- 	(228.10,225.70) -- 	(233.24,230.52) -- 	(238.38,235.32) -- 	(243.53,240.12) -- 	(248.67,244.90) -- 	(253.81,249.67) -- 	(258.95,254.44) -- 	(264.10,259.19) -- 	(269.24,263.94) -- 	(274.38,268.68) -- 	(279.52,273.41) -- 	(284.66,278.13) -- 	(289.81,282.84) -- 	(294.95,287.55) -- 	(300.09,292.25) -- 	(305.23,296.95) -- 	(310.38,301.64) -- 	(315.52,306.32) -- 	(320.66,311.00) -- 	(325.80,315.67) -- 	(330.95,320.33) -- 	(336.09,324.99) -- 	(341.23,329.65) -- 	(346.37,334.30) -- 	(351.52,338.94) -- 	(356.66,343.58) -- 	(361.80,348.22) -- 	(366.94,352.85) -- 	(372.09,357.47) -- 	(377.23,362.10) -- 	(382.37,366.71) -- 	(387.51,371.33) -- 	(392.66,375.94) -- 	(397.80,380.55) -- 	(402.94,385.15) -- 	(408.08,389.75) -- 	(413.23,394.34) -- 	(418.37,398.94) -- 	(423.51,403.53) -- 	(428.65,408.11) -- 	(433.80,412.69) -- 	(438.94,417.27) -- 	(444.08,421.85) -- 	(449.22,426.42) -- 	(454.37,430.99) -- 	(459.51,435.56) -- 	(464.65,440.13) -- 	(469.79,444.69) -- 	(474.93,449.25) -- 	(480.08,453.81); \definecolor{drawColor}{RGB}{86,177,247}
\path[draw=drawColor,line width= 0.6pt,line join=round] ( 73.83, 67.60) -- 	( 78.97, 76.36) -- 	( 84.11, 84.01) -- 	( 89.25, 91.09) -- 	( 94.39, 97.80) -- 	( 99.54,104.26) -- 	(104.68,110.52) -- 	(109.82,116.63) -- 	(114.96,122.61) -- 	(120.11,128.49) -- 	(125.25,134.28) -- 	(130.39,139.99) -- 	(135.53,145.63) -- 	(140.68,151.22) -- 	(145.82,156.75) -- 	(150.96,162.23) -- 	(156.10,167.67) -- 	(161.25,173.07) -- 	(166.39,178.43) -- 	(171.53,183.77) -- 	(176.67,189.07) -- 	(181.82,194.34) -- 	(186.96,199.58) -- 	(192.10,204.80) -- 	(197.24,210.00) -- 	(202.39,215.18) -- 	(207.53,220.34) -- 	(212.67,225.47) -- 	(217.81,230.59) -- 	(222.96,235.69) -- 	(228.10,240.78) -- 	(233.24,245.85) -- 	(238.38,250.90) -- 	(243.53,255.95) -- 	(248.67,260.97) -- 	(253.81,265.99) -- 	(258.95,270.99) -- 	(264.10,275.98) -- 	(269.24,280.96) -- 	(274.38,285.93) -- 	(279.52,290.89) -- 	(284.66,295.84) -- 	(289.81,300.78) -- 	(294.95,305.72) -- 	(300.09,310.64) -- 	(305.23,315.55) -- 	(310.38,320.46) -- 	(315.52,325.35) -- 	(320.66,330.24) -- 	(325.80,335.13) -- 	(330.95,340.00) -- 	(336.09,344.87) -- 	(341.23,349.73) -- 	(346.37,354.59) -- 	(351.52,359.44) -- 	(356.66,364.28) -- 	(361.80,369.12) -- 	(366.94,373.95) -- 	(372.09,378.77) -- 	(377.23,383.59) -- 	(382.37,388.41) -- 	(387.51,393.22) -- 	(392.66,398.02) -- 	(397.80,402.82) -- 	(402.94,407.62) -- 	(408.08,412.41) -- 	(413.23,417.19) -- 	(418.37,421.98) -- 	(423.51,426.75) -- 	(428.65,431.52) -- 	(433.80,436.29) -- 	(438.94,441.06) -- 	(444.08,445.82) -- 	(449.22,450.58) -- 	(454.37,455.33) -- 	(459.51,460.08) -- 	(464.65,464.82) -- 	(469.79,469.57) -- 	(474.93,474.31) -- 	(480.08,479.04); \end{scope}
\begin{scope}
\path[clip] ( 53.51, 30.72) rectangle (500.39,500.39); \definecolor{drawColor}{RGB}{86,177,247}
\node[text=drawColor,anchor=base west,inner sep=0pt, outer sep=0pt, scale=  0.89] at (480.08,254.38) {0.999}; \definecolor{drawColor}{RGB}{79,164,229}
\node[text=drawColor,anchor=base west,inner sep=0pt, outer sep=0pt, scale=  1.00] at (480.08,279.24) {0.99}; \definecolor{drawColor}{RGB}{51,107,153}
\node[text=drawColor,anchor=base west,inner sep=0pt, outer sep=0pt, scale=  1.00] at (480.08,300.28) {0.95}; \definecolor{drawColor}{RGB}{19,43,67}
\node[text=drawColor,anchor=base west,inner sep=0pt, outer sep=0pt, scale=  1.00] at (480.08,310.85) {0.9}; \end{scope}
\begin{scope}
\path[clip] (  0.00,  0.00) rectangle (505.89,505.89); \definecolor{drawColor}{gray}{0.30}
\node[text=drawColor,anchor=base east,inner sep=0pt, outer sep=0pt, scale=  0.88] at ( 48.56, 49.04) {0}; 
\node[text=drawColor,anchor=base east,inner sep=0pt, outer sep=0pt, scale=  0.88] at ( 48.56,185.06) {500000}; 
\node[text=drawColor,anchor=base east,inner sep=0pt, outer sep=0pt, scale=  0.88] at ( 48.56,321.09) {1000000}; 
\node[text=drawColor,anchor=base east,inner sep=0pt, outer sep=0pt, scale=  0.88] at ( 48.56,457.11) {1500000}; \end{scope}
\begin{scope}
\path[clip] (  0.00,  0.00) rectangle (505.89,505.89); \definecolor{drawColor}{gray}{0.20}
\path[draw=drawColor,line width= 0.6pt,line join=round] ( 50.76, 52.07) -- 	( 53.51, 52.07); 
\path[draw=drawColor,line width= 0.6pt,line join=round] ( 50.76,188.09) -- 	( 53.51,188.09); 
\path[draw=drawColor,line width= 0.6pt,line join=round] ( 50.76,324.12) -- 	( 53.51,324.12); 
\path[draw=drawColor,line width= 0.6pt,line join=round] ( 50.76,460.14) -- 	( 53.51,460.14); \end{scope}
\begin{scope}
\path[clip] (  0.00,  0.00) rectangle (505.89,505.89); \definecolor{drawColor}{gray}{0.20}
\path[draw=drawColor,line width= 0.6pt,line join=round] ( 68.68, 27.97) -- 	( 68.68, 30.72); 
\path[draw=drawColor,line width= 0.6pt,line join=round] (171.53, 27.97) -- 	(171.53, 30.72); 
\path[draw=drawColor,line width= 0.6pt,line join=round] (274.38, 27.97) -- 	(274.38, 30.72); 
\path[draw=drawColor,line width= 0.6pt,line join=round] (377.23, 27.97) -- 	(377.23, 30.72); 
\path[draw=drawColor,line width= 0.6pt,line join=round] (480.08, 27.97) -- 	(480.08, 30.72); \end{scope}
\begin{scope}
\path[clip] (  0.00,  0.00) rectangle (505.89,505.89); \definecolor{drawColor}{gray}{0.30}
\node[text=drawColor,anchor=base,inner sep=0pt, outer sep=0pt, scale=  0.88] at ( 68.68, 19.71) {0}; 
\node[text=drawColor,anchor=base,inner sep=0pt, outer sep=0pt, scale=  0.88] at (171.53, 19.71) {20}; 
\node[text=drawColor,anchor=base,inner sep=0pt, outer sep=0pt, scale=  0.88] at (274.38, 19.71) {40}; 
\node[text=drawColor,anchor=base,inner sep=0pt, outer sep=0pt, scale=  0.88] at (377.23, 19.71) {60}; 
\node[text=drawColor,anchor=base,inner sep=0pt, outer sep=0pt, scale=  0.88] at (480.08, 19.71) {80}; \end{scope}
\begin{scope}
\path[clip] (  0.00,  0.00) rectangle (505.89,505.89); \definecolor{drawColor}{RGB}{0,0,0}
\node[text=drawColor,anchor=base,inner sep=0pt, outer sep=0pt, scale=  1.10] at (276.95,  7.44) {Number of contacts}; \end{scope}
\begin{scope}
\path[clip] (  0.00,  0.00) rectangle (505.89,505.89); \definecolor{drawColor}{RGB}{0,0,0}
\node[text=drawColor,rotate= 90.00,anchor=base,inner sep=0pt, outer sep=0pt, scale=  1.10] at ( 13.08,265.56) {Synaptic Area in $\mathrm{XX}^2$}; \end{scope}
\end{tikzpicture}\redeftikzyxratio{1}{1}\rescale{1}{1}\end{figure}
\begin{figure}[H]\caption{Residual analysis}\label{fig:oiwulijjih2}\rescale{1}{1}
             \redeftikzyxratio{1}{1}
             \begin{tikzpicture}[x=1pt,y=\tikzyxratio pt,scale=\tikzscale]
\definecolor{fillColor}{RGB}{255,255,255}
\path[use as bounding box,fill=fillColor,fill opacity=0.00] (0,0) rectangle (505.89,505.89); \begin{scope}
\path[clip] (  0.00,  0.00) rectangle (505.89,505.89); \definecolor{drawColor}{RGB}{255,255,255}
\definecolor{fillColor}{RGB}{255,255,255}
\path[draw=drawColor,line width= 0.6pt,line join=round,line cap=round,fill=fillColor] (  0.00,  0.00) rectangle (505.89,505.89); \end{scope}
\begin{scope}
\path[clip] ( 46.67, 30.72) rectangle (500.39,500.39); \definecolor{fillColor}{gray}{0.92}
\path[fill=fillColor] ( 46.67, 30.72) rectangle (500.39,500.39); \definecolor{drawColor}{RGB}{255,255,255}
\path[draw=drawColor,line width= 0.3pt,line join=round] ( 46.67,100.07) -- 	(500.39,100.07); 
\path[draw=drawColor,line width= 0.3pt,line join=round] ( 46.67,196.07) -- 	(500.39,196.07); 
\path[draw=drawColor,line width= 0.3pt,line join=round] ( 46.67,292.07) -- 	(500.39,292.07); 
\path[draw=drawColor,line width= 0.3pt,line join=round] ( 46.67,388.06) -- 	(500.39,388.06); 
\path[draw=drawColor,line width= 0.3pt,line join=round] ( 46.67,484.06) -- 	(500.39,484.06); 
\path[draw=drawColor,line width= 0.3pt,line join=round] (103.69, 30.72) -- 	(103.69,500.39); 
\path[draw=drawColor,line width= 0.3pt,line join=round] (225.00, 30.72) -- 	(225.00,500.39); 
\path[draw=drawColor,line width= 0.3pt,line join=round] (346.32, 30.72) -- 	(346.32,500.39); 
\path[draw=drawColor,line width= 0.3pt,line join=round] (467.63, 30.72) -- 	(467.63,500.39); 
\path[draw=drawColor,line width= 0.6pt,line join=round] ( 46.67, 52.07) -- 	(500.39, 52.07); 
\path[draw=drawColor,line width= 0.6pt,line join=round] ( 46.67,148.07) -- 	(500.39,148.07); 
\path[draw=drawColor,line width= 0.6pt,line join=round] ( 46.67,244.07) -- 	(500.39,244.07); 
\path[draw=drawColor,line width= 0.6pt,line join=round] ( 46.67,340.07) -- 	(500.39,340.07); 
\path[draw=drawColor,line width= 0.6pt,line join=round] ( 46.67,436.06) -- 	(500.39,436.06); 
\path[draw=drawColor,line width= 0.6pt,line join=round] (164.35, 30.72) -- 	(164.35,500.39); 
\path[draw=drawColor,line width= 0.6pt,line join=round] (285.66, 30.72) -- 	(285.66,500.39); 
\path[draw=drawColor,line width= 0.6pt,line join=round] (406.98, 30.72) -- 	(406.98,500.39); \definecolor{drawColor}{RGB}{0,0,0}
\definecolor{fillColor}{RGB}{0,0,0}
\path[draw=drawColor,line width= 0.4pt,line join=round,line cap=round,fill=fillColor] ( 67.29, 64.63) circle (  1.96); 
\path[draw=drawColor,line width= 0.4pt,line join=round,line cap=round,fill=fillColor] ( 67.29, 65.65) circle (  1.96); 
\path[draw=drawColor,line width= 0.4pt,line join=round,line cap=round,fill=fillColor] ( 67.29, 58.60) circle (  1.96); 
\path[draw=drawColor,line width= 0.4pt,line join=round,line cap=round,fill=fillColor] ( 67.29, 77.28) circle (  1.96); 
\path[draw=drawColor,line width= 0.4pt,line join=round,line cap=round,fill=fillColor] ( 67.29, 72.51) circle (  1.96); 
\path[draw=drawColor,line width= 0.4pt,line join=round,line cap=round,fill=fillColor] ( 67.29, 61.20) circle (  1.96); 
\path[draw=drawColor,line width= 0.4pt,line join=round,line cap=round,fill=fillColor] ( 67.29, 60.25) circle (  1.96); 
\path[draw=drawColor,line width= 0.4pt,line join=round,line cap=round,fill=fillColor] ( 67.29, 83.98) circle (  1.96); 
\path[draw=drawColor,line width= 0.4pt,line join=round,line cap=round,fill=fillColor] ( 67.29, 55.69) circle (  1.96); 
\path[draw=drawColor,line width= 0.4pt,line join=round,line cap=round,fill=fillColor] ( 67.29, 58.26) circle (  1.96); 
\path[draw=drawColor,line width= 0.4pt,line join=round,line cap=round,fill=fillColor] ( 67.29, 62.36) circle (  1.96); 
\path[draw=drawColor,line width= 0.4pt,line join=round,line cap=round,fill=fillColor] ( 67.29, 59.20) circle (  1.96); 
\path[draw=drawColor,line width= 0.4pt,line join=round,line cap=round,fill=fillColor] ( 67.29, 54.76) circle (  1.96); 
\path[draw=drawColor,line width= 0.4pt,line join=round,line cap=round,fill=fillColor] ( 67.29, 58.55) circle (  1.96); 
\path[draw=drawColor,line width= 0.4pt,line join=round,line cap=round,fill=fillColor] ( 67.29, 54.25) circle (  1.96); 
\path[draw=drawColor,line width= 0.4pt,line join=round,line cap=round,fill=fillColor] ( 67.29, 61.89) circle (  1.96); 
\path[draw=drawColor,line width= 0.4pt,line join=round,line cap=round,fill=fillColor] ( 67.29, 71.33) circle (  1.96); 
\path[draw=drawColor,line width= 0.4pt,line join=round,line cap=round,fill=fillColor] ( 91.56, 61.55) circle (  1.96); 
\path[draw=drawColor,line width= 0.4pt,line join=round,line cap=round,fill=fillColor] ( 91.56, 79.54) circle (  1.96); 
\path[draw=drawColor,line width= 0.4pt,line join=round,line cap=round,fill=fillColor] ( 91.56, 70.31) circle (  1.96); 
\path[draw=drawColor,line width= 0.4pt,line join=round,line cap=round,fill=fillColor] ( 91.56, 70.85) circle (  1.96); 
\path[draw=drawColor,line width= 0.4pt,line join=round,line cap=round,fill=fillColor] ( 91.56, 73.00) circle (  1.96); 
\path[draw=drawColor,line width= 0.4pt,line join=round,line cap=round,fill=fillColor] ( 91.56, 94.97) circle (  1.96); 
\path[draw=drawColor,line width= 0.4pt,line join=round,line cap=round,fill=fillColor] ( 91.56, 60.45) circle (  1.96); 
\path[draw=drawColor,line width= 0.4pt,line join=round,line cap=round,fill=fillColor] ( 91.56, 58.78) circle (  1.96); 
\path[draw=drawColor,line width= 0.4pt,line join=round,line cap=round,fill=fillColor] (115.82,159.67) circle (  1.96); 
\path[draw=drawColor,line width= 0.4pt,line join=round,line cap=round,fill=fillColor] (115.82,114.87) circle (  1.96); 
\path[draw=drawColor,line width= 0.4pt,line join=round,line cap=round,fill=fillColor] (115.82, 72.87) circle (  1.96); 
\path[draw=drawColor,line width= 0.4pt,line join=round,line cap=round,fill=fillColor] (115.82, 63.87) circle (  1.96); 
\path[draw=drawColor,line width= 0.4pt,line join=round,line cap=round,fill=fillColor] (115.82, 97.71) circle (  1.96); 
\path[draw=drawColor,line width= 0.4pt,line join=round,line cap=round,fill=fillColor] (115.82, 81.04) circle (  1.96); 
\path[draw=drawColor,line width= 0.4pt,line join=round,line cap=round,fill=fillColor] (115.82, 98.72) circle (  1.96); 
\path[draw=drawColor,line width= 0.4pt,line join=round,line cap=round,fill=fillColor] (115.82, 61.04) circle (  1.96); 
\path[draw=drawColor,line width= 0.4pt,line join=round,line cap=round,fill=fillColor] (115.82, 97.91) circle (  1.96); 
\path[draw=drawColor,line width= 0.4pt,line join=round,line cap=round,fill=fillColor] (140.08, 65.39) circle (  1.96); 
\path[draw=drawColor,line width= 0.4pt,line join=round,line cap=round,fill=fillColor] (140.08,103.96) circle (  1.96); 
\path[draw=drawColor,line width= 0.4pt,line join=round,line cap=round,fill=fillColor] (140.08,115.97) circle (  1.96); 
\path[draw=drawColor,line width= 0.4pt,line join=round,line cap=round,fill=fillColor] (140.08,104.12) circle (  1.96); 
\path[draw=drawColor,line width= 0.4pt,line join=round,line cap=round,fill=fillColor] (140.08,104.63) circle (  1.96); 
\path[draw=drawColor,line width= 0.4pt,line join=round,line cap=round,fill=fillColor] (140.08, 82.65) circle (  1.96); 
\path[draw=drawColor,line width= 0.4pt,line join=round,line cap=round,fill=fillColor] (140.08,100.94) circle (  1.96); 
\path[draw=drawColor,line width= 0.4pt,line join=round,line cap=round,fill=fillColor] (140.08, 83.41) circle (  1.96); 
\path[draw=drawColor,line width= 0.4pt,line join=round,line cap=round,fill=fillColor] (140.08, 93.11) circle (  1.96); 
\path[draw=drawColor,line width= 0.4pt,line join=round,line cap=round,fill=fillColor] (140.08, 94.72) circle (  1.96); 
\path[draw=drawColor,line width= 0.4pt,line join=round,line cap=round,fill=fillColor] (140.08,122.13) circle (  1.96); 
\path[draw=drawColor,line width= 0.4pt,line join=round,line cap=round,fill=fillColor] (140.08, 89.53) circle (  1.96); 
\path[draw=drawColor,line width= 0.4pt,line join=round,line cap=round,fill=fillColor] (140.08,109.31) circle (  1.96); 
\path[draw=drawColor,line width= 0.4pt,line join=round,line cap=round,fill=fillColor] (140.08,124.70) circle (  1.96); 
\path[draw=drawColor,line width= 0.4pt,line join=round,line cap=round,fill=fillColor] (164.35,105.82) circle (  1.96); 
\path[draw=drawColor,line width= 0.4pt,line join=round,line cap=round,fill=fillColor] (164.35,102.36) circle (  1.96); 
\path[draw=drawColor,line width= 0.4pt,line join=round,line cap=round,fill=fillColor] (164.35, 92.01) circle (  1.96); 
\path[draw=drawColor,line width= 0.4pt,line join=round,line cap=round,fill=fillColor] (164.35,108.30) circle (  1.96); 
\path[draw=drawColor,line width= 0.4pt,line join=round,line cap=round,fill=fillColor] (164.35,109.55) circle (  1.96); 
\path[draw=drawColor,line width= 0.4pt,line join=round,line cap=round,fill=fillColor] (188.61,171.79) circle (  1.96); 
\path[draw=drawColor,line width= 0.4pt,line join=round,line cap=round,fill=fillColor] (188.61,153.95) circle (  1.96); 
\path[draw=drawColor,line width= 0.4pt,line join=round,line cap=round,fill=fillColor] (188.61,135.86) circle (  1.96); 
\path[draw=drawColor,line width= 0.4pt,line join=round,line cap=round,fill=fillColor] (212.87,131.11) circle (  1.96); 
\path[draw=drawColor,line width= 0.4pt,line join=round,line cap=round,fill=fillColor] (212.87,118.91) circle (  1.96); 
\path[draw=drawColor,line width= 0.4pt,line join=round,line cap=round,fill=fillColor] (237.14,206.69) circle (  1.96); 
\path[draw=drawColor,line width= 0.4pt,line join=round,line cap=round,fill=fillColor] (237.14,157.93) circle (  1.96); 
\path[draw=drawColor,line width= 0.4pt,line join=round,line cap=round,fill=fillColor] (261.40,150.20) circle (  1.96); 
\path[draw=drawColor,line width= 0.4pt,line join=round,line cap=round,fill=fillColor] (261.40,157.72) circle (  1.96); 
\path[draw=drawColor,line width= 0.4pt,line join=round,line cap=round,fill=fillColor] (261.40,157.13) circle (  1.96); 
\path[draw=drawColor,line width= 0.4pt,line join=round,line cap=round,fill=fillColor] (261.40,167.94) circle (  1.96); 
\path[draw=drawColor,line width= 0.4pt,line join=round,line cap=round,fill=fillColor] (261.40,151.70) circle (  1.96); 
\path[draw=drawColor,line width= 0.4pt,line join=round,line cap=round,fill=fillColor] (261.40,141.61) circle (  1.96); 
\path[draw=drawColor,line width= 0.4pt,line join=round,line cap=round,fill=fillColor] (285.66,139.13) circle (  1.96); 
\path[draw=drawColor,line width= 0.4pt,line join=round,line cap=round,fill=fillColor] (309.92,150.42) circle (  1.96); 
\path[draw=drawColor,line width= 0.4pt,line join=round,line cap=round,fill=fillColor] (309.92,160.36) circle (  1.96); 
\path[draw=drawColor,line width= 0.4pt,line join=round,line cap=round,fill=fillColor] (309.92,180.17) circle (  1.96); 
\path[draw=drawColor,line width= 0.4pt,line join=round,line cap=round,fill=fillColor] (309.92,206.52) circle (  1.96); 
\path[draw=drawColor,line width= 0.4pt,line join=round,line cap=round,fill=fillColor] (334.19,194.15) circle (  1.96); 
\path[draw=drawColor,line width= 0.4pt,line join=round,line cap=round,fill=fillColor] (334.19,208.69) circle (  1.96); 
\path[draw=drawColor,line width= 0.4pt,line join=round,line cap=round,fill=fillColor] (358.45,223.48) circle (  1.96); 
\path[draw=drawColor,line width= 0.4pt,line join=round,line cap=round,fill=fillColor] (358.45,252.31) circle (  1.96); 
\path[draw=drawColor,line width= 0.4pt,line join=round,line cap=round,fill=fillColor] (382.71,328.66) circle (  1.96); 
\path[draw=drawColor,line width= 0.4pt,line join=round,line cap=round,fill=fillColor] (406.98,236.18) circle (  1.96); \definecolor{drawColor}{RGB}{19,43,67}
\path[draw=drawColor,line width= 0.6pt,line join=round] ( 67.29, 52.07) -- 	( 91.56, 52.07) -- 	(115.82, 59.41) -- 	(140.08, 67.98) -- 	(164.35, 77.18) -- 	(188.61, 86.82) -- 	(212.87, 96.80) -- 	(237.14,107.04) -- 	(261.40,117.50) -- 	(285.66,128.14) -- 	(309.92,138.93) -- 	(334.19,149.85) -- 	(358.45,160.89) -- 	(382.71,172.04) -- 	(406.98,183.27) -- 	(431.24,194.59) -- 	(455.50,205.98) -- 	(479.77,217.43); \definecolor{drawColor}{RGB}{51,107,153}
\path[draw=drawColor,line width= 0.6pt,line join=round] ( 67.29, 52.07) -- 	( 91.56, 52.07) -- 	(115.82, 52.65) -- 	(140.08, 60.17) -- 	(164.35, 68.44) -- 	(188.61, 77.24) -- 	(212.87, 86.44) -- 	(237.14, 95.95) -- 	(261.40,105.73) -- 	(285.66,115.72) -- 	(309.92,125.89) -- 	(334.19,136.22) -- 	(358.45,146.69) -- 	(382.71,157.29) -- 	(406.98,167.99) -- 	(431.24,178.79) -- 	(455.50,189.68) -- 	(479.77,200.65); \definecolor{drawColor}{RGB}{79,164,229}
\path[draw=drawColor,line width= 0.6pt,line join=round] ( 67.29, 52.07) -- 	( 91.56, 52.07) -- 	(115.82, 52.07) -- 	(140.08, 52.07) -- 	(164.35, 52.07) -- 	(188.61, 58.16) -- 	(212.87, 65.81) -- 	(237.14, 73.88) -- 	(261.40, 82.30) -- 	(285.66, 91.00) -- 	(309.92, 99.94) -- 	(334.19,109.09) -- 	(358.45,118.43) -- 	(382.71,127.93) -- 	(406.98,137.57) -- 	(431.24,147.35) -- 	(455.50,157.24) -- 	(479.77,167.24); \definecolor{drawColor}{RGB}{86,177,247}
\path[draw=drawColor,line width= 0.6pt,line join=round] ( 67.29, 52.07) -- 	( 91.56, 52.07) -- 	(115.82, 52.07) -- 	(140.08, 52.07) -- 	(164.35, 52.07) -- 	(188.61, 52.07) -- 	(212.87, 52.07) -- 	(237.14, 52.07) -- 	(261.40, 54.19) -- 	(285.66, 61.34) -- 	(309.92, 68.81) -- 	(334.19, 76.55) -- 	(358.45, 84.53) -- 	(382.71, 92.72) -- 	(406.98,101.09) -- 	(431.24,109.64) -- 	(455.50,118.33) -- 	(479.77,127.17); \definecolor{drawColor}{RGB}{19,43,67}
\path[draw=drawColor,line width= 0.6pt,line join=round] ( 67.29, 85.90) -- 	( 91.56,108.11) -- 	(115.82,128.41) -- 	(140.08,147.73) -- 	(164.35,166.43) -- 	(188.61,184.68) -- 	(212.87,202.59) -- 	(237.14,220.24) -- 	(261.40,237.68) -- 	(285.66,254.93) -- 	(309.92,272.03) -- 	(334.19,289.00) -- 	(358.45,305.85) -- 	(382.71,322.60) -- 	(406.98,339.26) -- 	(431.24,355.84) -- 	(455.50,372.34) -- 	(479.77,388.78); \definecolor{drawColor}{RGB}{51,107,153}
\path[draw=drawColor,line width= 0.6pt,line join=round] ( 67.29, 89.80) -- 	( 91.56,113.62) -- 	(115.82,135.17) -- 	(140.08,155.55) -- 	(164.35,175.17) -- 	(188.61,194.26) -- 	(212.87,212.96) -- 	(237.14,231.33) -- 	(261.40,249.45) -- 	(285.66,267.35) -- 	(309.92,285.07) -- 	(334.19,302.63) -- 	(358.45,320.05) -- 	(382.71,337.35) -- 	(406.98,354.54) -- 	(431.24,371.64) -- 	(455.50,388.64) -- 	(479.77,405.56); \definecolor{drawColor}{RGB}{79,164,229}
\path[draw=drawColor,line width= 0.6pt,line join=round] ( 67.29, 97.55) -- 	( 91.56,124.60) -- 	(115.82,148.63) -- 	(140.08,171.10) -- 	(164.35,192.57) -- 	(188.61,213.34) -- 	(212.87,233.58) -- 	(237.14,253.40) -- 	(261.40,272.88) -- 	(285.66,292.07) -- 	(309.92,311.02) -- 	(334.19,329.76) -- 	(358.45,348.32) -- 	(382.71,366.71) -- 	(406.98,384.96) -- 	(431.24,403.08) -- 	(455.50,421.08) -- 	(479.77,438.97); \definecolor{drawColor}{RGB}{86,177,247}
\path[draw=drawColor,line width= 0.6pt,line join=round] ( 67.29,106.85) -- 	( 91.56,137.76) -- 	(115.82,164.77) -- 	(140.08,189.75) -- 	(164.35,213.44) -- 	(188.61,236.23) -- 	(212.87,258.33) -- 	(237.14,279.88) -- 	(261.40,300.99) -- 	(285.66,321.73) -- 	(309.92,342.15) -- 	(334.19,362.30) -- 	(358.45,382.22) -- 	(382.71,401.92) -- 	(406.98,421.44) -- 	(431.24,440.79) -- 	(455.50,459.99) -- 	(479.77,479.04); \end{scope}
\begin{scope}
\path[clip] ( 46.67, 30.72) rectangle (500.39,500.39); \definecolor{drawColor}{RGB}{86,177,247}
\node[text=drawColor,anchor=base west,inner sep=0pt, outer sep=0pt, scale=  0.91] at (479.77,124.05) {0.999}; \definecolor{drawColor}{RGB}{79,164,229}
\node[text=drawColor,anchor=base west,inner sep=0pt, outer sep=0pt, scale=  1.00] at (479.77,163.80) {0.99}; \definecolor{drawColor}{RGB}{51,107,153}
\node[text=drawColor,anchor=base west,inner sep=0pt, outer sep=0pt, scale=  1.00] at (479.77,197.21) {0.95}; \definecolor{drawColor}{RGB}{19,43,67}
\node[text=drawColor,anchor=base west,inner sep=0pt, outer sep=0pt, scale=  1.00] at (479.77,213.99) {0.9}; \end{scope}
\begin{scope}
\path[clip] (  0.00,  0.00) rectangle (505.89,505.89); \definecolor{drawColor}{gray}{0.30}
\node[text=drawColor,anchor=base east,inner sep=0pt, outer sep=0pt, scale=  0.88] at ( 41.72, 49.04) {0e+00}; 
\node[text=drawColor,anchor=base east,inner sep=0pt, outer sep=0pt, scale=  0.88] at ( 41.72,145.04) {1e+05}; 
\node[text=drawColor,anchor=base east,inner sep=0pt, outer sep=0pt, scale=  0.88] at ( 41.72,241.04) {2e+05}; 
\node[text=drawColor,anchor=base east,inner sep=0pt, outer sep=0pt, scale=  0.88] at ( 41.72,337.03) {3e+05}; 
\node[text=drawColor,anchor=base east,inner sep=0pt, outer sep=0pt, scale=  0.88] at ( 41.72,433.03) {4e+05}; \end{scope}
\begin{scope}
\path[clip] (  0.00,  0.00) rectangle (505.89,505.89); \definecolor{drawColor}{gray}{0.20}
\path[draw=drawColor,line width= 0.6pt,line join=round] ( 43.92, 52.07) -- 	( 46.67, 52.07); 
\path[draw=drawColor,line width= 0.6pt,line join=round] ( 43.92,148.07) -- 	( 46.67,148.07); 
\path[draw=drawColor,line width= 0.6pt,line join=round] ( 43.92,244.07) -- 	( 46.67,244.07); 
\path[draw=drawColor,line width= 0.6pt,line join=round] ( 43.92,340.07) -- 	( 46.67,340.07); 
\path[draw=drawColor,line width= 0.6pt,line join=round] ( 43.92,436.06) -- 	( 46.67,436.06); \end{scope}
\begin{scope}
\path[clip] (  0.00,  0.00) rectangle (505.89,505.89); \definecolor{drawColor}{gray}{0.20}
\path[draw=drawColor,line width= 0.6pt,line join=round] (164.35, 27.97) -- 	(164.35, 30.72); 
\path[draw=drawColor,line width= 0.6pt,line join=round] (285.66, 27.97) -- 	(285.66, 30.72); 
\path[draw=drawColor,line width= 0.6pt,line join=round] (406.98, 27.97) -- 	(406.98, 30.72); \end{scope}
\begin{scope}
\path[clip] (  0.00,  0.00) rectangle (505.89,505.89); \definecolor{drawColor}{gray}{0.30}
\node[text=drawColor,anchor=base,inner sep=0pt, outer sep=0pt, scale=  0.88] at (164.35, 19.71) {5}; 
\node[text=drawColor,anchor=base,inner sep=0pt, outer sep=0pt, scale=  0.88] at (285.66, 19.71) {10}; 
\node[text=drawColor,anchor=base,inner sep=0pt, outer sep=0pt, scale=  0.88] at (406.98, 19.71) {15}; \end{scope}
\begin{scope}
\path[clip] (  0.00,  0.00) rectangle (505.89,505.89); \definecolor{drawColor}{RGB}{0,0,0}
\node[text=drawColor,anchor=base,inner sep=0pt, outer sep=0pt, scale=  1.10] at (273.53,  7.44) {Number of contacts}; \end{scope}
\begin{scope}
\path[clip] (  0.00,  0.00) rectangle (505.89,505.89); \definecolor{drawColor}{RGB}{0,0,0}
\node[text=drawColor,rotate= 90.00,anchor=base,inner sep=0pt, outer sep=0pt, scale=  1.10] at ( 13.08,265.56) {Synaptic Area in $\mathrm{XX}^2$}; \end{scope}
\end{tikzpicture}\redeftikzyxratio{1}{1}\rescale{1}{1}\end{figure}

%When $x~\hat\beta\mp q_{t,n-1}(1-\alpha/2)\mathrm{sd}[\mathrm{error}]<0$, a refinement is to compute $a=P(\mahtrm(Student)_{N-1}\left(\left]-\infty,\frac{x\hat\beta}}{\mathrm{sd}[\mathrm{error}]}\right]\right)$, and use the confidence interval
%$\mathrm{PI}_{1-\alpha}(Y\mid X=x)=\left[0,x~\hat\beta+ q_{t,n-1}(1-\alpha+a)\mathrm{sd}[mathrm{error}]$.
%The general forumla is then 

%$$\mathrm{PI}_{1-\alpha}(Y\mid X=x)=\left[x~\hat\beta\mp q_{t,n-1}(1-\alpha/2)\sqrt{x~\hat\sigma^2+x^2~\hat\sigmX_{\hat{\beta}}^2 }\right],$$

\section{Refinements}

\subsection{Hierachical model}

The goal of the study is just to measure how good a proxy for the total surface is the number of connections. The prediction intervals obtained from a simple linear model above are an accurate way to measure this. Nevertheless, one may want to obtain more refined prediction intervals.
The different leverages for this goal are the following: 1. Using the auxiliary information brought by the type of neuron, 2. Modeling the surface with a Gamma distribution, as the areas are positive variables.), 3. Use all the information at the contact level, not the aggregated information at the pair level (for a Gamma distribution, the sufficient information is the sum over the sample and the sum over the log-transformed sample.

For this goal we use the following hierarchical model:

\begin{enumerate}[{Level }1.]
\item $Y_{i,j,k}\mid n_{i,j},X_{i,j},\mathrm{scale}_{0,(i,j)},\mathrm{rate}_{0,(i,j)}\sim\Gamma_{\mathrm{scale}_{0,(i,j)},\mathrm{shape}_{0}}$ and conditionnally on $\mathrm{scale}_{0,.},\mathrm{shape}_{0}$ the $Y_{i,j,k}$ are  independent accross $i,~j,~k$. It means that for each pair, the distribution of the areas for each contact point follows the same distribution. This allows to take into account that between two pairs, the distribution of surfaces can be the output of different distributions.
\item $\mathrm{scale}_{0,(i,j)}\mid X_{(i,j)}=x\sim \Gamma_{\mathrm{scale}_{1,x},\mathrm{shape}_{1}}$:conditionnally on $\mathrm{scale}_{1,.}$ and $\mathrm{rate}_1$, the scale parameters for the first level (the pair level) are distributed according to a Gamma distribution, whose parameters depend on the circuit only. This allows to say that the parameters for each pair are the output of a random process, and that a different process is at work for different types of neurons. Doing so, the fitted model is more likely to apply to another kind of circuit that was not in the data when the model was fitted.
\item $\mathrm{scale}_{1,x}\sim \Gamma_{\mathrm{scale}_{2},\mathrm{shape}_{2}}$: For each circuit, the scale parameters of the distribution of the pair of parameters follow a gamma di$P^{Y\mid i,j,X_{i,j},n_{i,j}}=P^{Y\mid X,A}$. 
\item We use a flat prior for all the hyperparameters $\mathrm{scale}_2$, $\mathrm{rate}_0$, $\mathrm{rate}_1$, $\mathrm{rate}_2$.
\end{enumerate}

By using this model, we will take into account the variability accross circuits and the variability accross pairs.
The total variability can be decomposed between the extra circuit, intra-circuit, intra pair variability. 
By fitting the simple model $Y\sim\Gamma_{sc,sh}$ on the whole population, the variability that we will measure will be an average of the total variability, but for a certain selection of circuits and pairs only. This simple model would fit the data it has been fitted on better than the hierarchical model. But one should trust the hierarchical model better for a pair of neuron that was not present in the training dataset. 

\subsection{results}

In this section, we plot the 95\% confidence prediction intervals for the total connection surface given a number $x$ of connections in "$pm^2$ ?" knowing the circuit, or not knowing the circuit.
%$$q_{\gamma,\widehat{\mathrm{scale}},\widehat{\mathrm{shape}}}([0.025,0.975]),$$

%where $q_{\gamma,\alpha,\beta}(x)$ is the quantile of level $x$ for a Gamma distribution of shape and rate parameters $\alpha$ and $\beta$,
%and $\mathrm{scale}=0.114$ and $\mathrm{shape}=120000$ with 3 significant digits.

Figure \ref{fig:BPIMCMC1} and  \ref{fig:BPIMCMC2} are the confidence intervals obtained via MCMC derived from the hierarchical model. 
\begin{figure}[H]\label{fig:BPIMCMC1}\rescale{1}{1}
             \redeftikzyxratio{1}{1}
             \begin{tikzpicture}[x=1pt,y=\tikzyxratio pt,scale=\tikzscale]
\definecolor{fillColor}{RGB}{255,255,255}
\path[use as bounding box,fill=fillColor,fill opacity=0.00] (0,0) rectangle (505.89,505.89); \begin{scope}
\path[clip] (  0.00,  0.00) rectangle (505.89,505.89); \definecolor{drawColor}{RGB}{255,255,255}
\definecolor{fillColor}{RGB}{255,255,255}
\path[draw=drawColor,line width= 0.6pt,line join=round,line cap=round,fill=fillColor] (  0.00,  0.00) rectangle (505.89,505.89); \end{scope}
\begin{scope}
\path[clip] ( 49.11, 30.72) rectangle (500.39,500.39); \definecolor{fillColor}{gray}{0.92}
\path[fill=fillColor] ( 49.11, 30.72) rectangle (500.39,500.39); \definecolor{drawColor}{RGB}{255,255,255}
\path[draw=drawColor,line width= 0.3pt,line join=round] ( 49.11,118.35) -- 	(500.39,118.35); 
\path[draw=drawColor,line width= 0.3pt,line join=round] ( 49.11,250.89) -- 	(500.39,250.89); 
\path[draw=drawColor,line width= 0.3pt,line join=round] ( 49.11,383.43) -- 	(500.39,383.43); 
\path[draw=drawColor,line width= 0.3pt,line join=round] (120.91, 30.72) -- 	(120.91,500.39); 
\path[draw=drawColor,line width= 0.3pt,line join=round] (223.47, 30.72) -- 	(223.47,500.39); 
\path[draw=drawColor,line width= 0.3pt,line join=round] (326.03, 30.72) -- 	(326.03,500.39); 
\path[draw=drawColor,line width= 0.3pt,line join=round] (428.60, 30.72) -- 	(428.60,500.39); 
\path[draw=drawColor,line width= 0.6pt,line join=round] ( 49.11, 52.07) -- 	(500.39, 52.07); 
\path[draw=drawColor,line width= 0.6pt,line join=round] ( 49.11,184.62) -- 	(500.39,184.62); 
\path[draw=drawColor,line width= 0.6pt,line join=round] ( 49.11,317.16) -- 	(500.39,317.16); 
\path[draw=drawColor,line width= 0.6pt,line join=round] ( 49.11,449.71) -- 	(500.39,449.71); 
\path[draw=drawColor,line width= 0.6pt,line join=round] ( 69.63, 30.72) -- 	( 69.63,500.39); 
\path[draw=drawColor,line width= 0.6pt,line join=round] (172.19, 30.72) -- 	(172.19,500.39); 
\path[draw=drawColor,line width= 0.6pt,line join=round] (274.75, 30.72) -- 	(274.75,500.39); 
\path[draw=drawColor,line width= 0.6pt,line join=round] (377.31, 30.72) -- 	(377.31,500.39); 
\path[draw=drawColor,line width= 0.6pt,line join=round] (479.88, 30.72) -- 	(479.88,500.39); \definecolor{drawColor}{RGB}{0,0,0}
\definecolor{fillColor}{RGB}{0,0,0}
\path[draw=drawColor,line width= 0.4pt,line join=round,line cap=round,fill=fillColor] (110.65, 86.74) circle (  1.96); 
\path[draw=drawColor,line width= 0.4pt,line join=round,line cap=round,fill=fillColor] (110.65, 89.57) circle (  1.96); 
\path[draw=drawColor,line width= 0.4pt,line join=round,line cap=round,fill=fillColor] (110.65, 70.11) circle (  1.96); 
\path[draw=drawColor,line width= 0.4pt,line join=round,line cap=round,fill=fillColor] (110.65,121.67) circle (  1.96); 
\path[draw=drawColor,line width= 0.4pt,line join=round,line cap=round,fill=fillColor] (110.65,108.51) circle (  1.96); 
\path[draw=drawColor,line width= 0.4pt,line join=round,line cap=round,fill=fillColor] (110.65, 77.28) circle (  1.96); 
\path[draw=drawColor,line width= 0.4pt,line join=round,line cap=round,fill=fillColor] (110.65, 74.65) circle (  1.96); 
\path[draw=drawColor,line width= 0.4pt,line join=round,line cap=round,fill=fillColor] (110.65,140.17) circle (  1.96); 
\path[draw=drawColor,line width= 0.4pt,line join=round,line cap=round,fill=fillColor] (110.65, 62.06) circle (  1.96); 
\path[draw=drawColor,line width= 0.4pt,line join=round,line cap=round,fill=fillColor] (110.65, 69.15) circle (  1.96); 
\path[draw=drawColor,line width= 0.4pt,line join=round,line cap=round,fill=fillColor] (110.65, 80.47) circle (  1.96); 
\path[draw=drawColor,line width= 0.4pt,line join=round,line cap=round,fill=fillColor] (110.65, 71.75) circle (  1.96); 
\path[draw=drawColor,line width= 0.4pt,line join=round,line cap=round,fill=fillColor] (110.65, 59.49) circle (  1.96); 
\path[draw=drawColor,line width= 0.4pt,line join=round,line cap=round,fill=fillColor] (110.65, 69.96) circle (  1.96); 
\path[draw=drawColor,line width= 0.4pt,line join=round,line cap=round,fill=fillColor] (110.65, 58.08) circle (  1.96); 
\path[draw=drawColor,line width= 0.4pt,line join=round,line cap=round,fill=fillColor] (110.65, 79.18) circle (  1.96); 
\path[draw=drawColor,line width= 0.4pt,line join=round,line cap=round,fill=fillColor] (110.65,105.24) circle (  1.96); 
\path[draw=drawColor,line width= 0.4pt,line join=round,line cap=round,fill=fillColor] (151.68, 78.26) circle (  1.96); 
\path[draw=drawColor,line width= 0.4pt,line join=round,line cap=round,fill=fillColor] (151.68,127.91) circle (  1.96); 
\path[draw=drawColor,line width= 0.4pt,line join=round,line cap=round,fill=fillColor] (151.68,102.44) circle (  1.96); 
\path[draw=drawColor,line width= 0.4pt,line join=round,line cap=round,fill=fillColor] (151.68,103.93) circle (  1.96); 
\path[draw=drawColor,line width= 0.4pt,line join=round,line cap=round,fill=fillColor] (151.68,109.86) circle (  1.96); 
\path[draw=drawColor,line width= 0.4pt,line join=round,line cap=round,fill=fillColor] (151.68,170.54) circle (  1.96); 
\path[draw=drawColor,line width= 0.4pt,line join=round,line cap=round,fill=fillColor] (151.68, 75.22) circle (  1.96); 
\path[draw=drawColor,line width= 0.4pt,line join=round,line cap=round,fill=fillColor] (151.68, 70.61) circle (  1.96); 
\path[draw=drawColor,line width= 0.4pt,line join=round,line cap=round,fill=fillColor] (192.70,349.20) circle (  1.96); 
\path[draw=drawColor,line width= 0.4pt,line join=round,line cap=round,fill=fillColor] (192.70,225.48) circle (  1.96); 
\path[draw=drawColor,line width= 0.4pt,line join=round,line cap=round,fill=fillColor] (192.70,109.51) circle (  1.96); 
\path[draw=drawColor,line width= 0.4pt,line join=round,line cap=round,fill=fillColor] (192.70, 84.64) circle (  1.96); 
\path[draw=drawColor,line width= 0.4pt,line join=round,line cap=round,fill=fillColor] (192.70,178.10) circle (  1.96); 
\path[draw=drawColor,line width= 0.4pt,line join=round,line cap=round,fill=fillColor] (192.70,132.05) circle (  1.96); 
\path[draw=drawColor,line width= 0.4pt,line join=round,line cap=round,fill=fillColor] (192.70,180.89) circle (  1.96); 
\path[draw=drawColor,line width= 0.4pt,line join=round,line cap=round,fill=fillColor] (192.70, 76.83) circle (  1.96); 
\path[draw=drawColor,line width= 0.4pt,line join=round,line cap=round,fill=fillColor] (192.70,178.66) circle (  1.96); 
\path[draw=drawColor,line width= 0.4pt,line join=round,line cap=round,fill=fillColor] (233.73, 88.85) circle (  1.96); 
\path[draw=drawColor,line width= 0.4pt,line join=round,line cap=round,fill=fillColor] (233.73,195.35) circle (  1.96); 
\path[draw=drawColor,line width= 0.4pt,line join=round,line cap=round,fill=fillColor] (233.73,228.51) circle (  1.96); 
\path[draw=drawColor,line width= 0.4pt,line join=round,line cap=round,fill=fillColor] (233.73,195.78) circle (  1.96); 
\path[draw=drawColor,line width= 0.4pt,line join=round,line cap=round,fill=fillColor] (233.73,197.21) circle (  1.96); 
\path[draw=drawColor,line width= 0.4pt,line join=round,line cap=round,fill=fillColor] (233.73,136.51) circle (  1.96); 
\path[draw=drawColor,line width= 0.4pt,line join=round,line cap=round,fill=fillColor] (233.73,187.01) circle (  1.96); 
\path[draw=drawColor,line width= 0.4pt,line join=round,line cap=round,fill=fillColor] (233.73,138.61) circle (  1.96); 
\path[draw=drawColor,line width= 0.4pt,line join=round,line cap=round,fill=fillColor] (233.73,165.40) circle (  1.96); 
\path[draw=drawColor,line width= 0.4pt,line join=round,line cap=round,fill=fillColor] (233.73,169.83) circle (  1.96); 
\path[draw=drawColor,line width= 0.4pt,line join=round,line cap=round,fill=fillColor] (233.73,245.54) circle (  1.96); 
\path[draw=drawColor,line width= 0.4pt,line join=round,line cap=round,fill=fillColor] (233.73,155.51) circle (  1.96); 
\path[draw=drawColor,line width= 0.4pt,line join=round,line cap=round,fill=fillColor] (233.73,210.12) circle (  1.96); 
\path[draw=drawColor,line width= 0.4pt,line join=round,line cap=round,fill=fillColor] (233.73,252.63) circle (  1.96); 
\path[draw=drawColor,line width= 0.4pt,line join=round,line cap=round,fill=fillColor] (274.75,200.49) circle (  1.96); 
\path[draw=drawColor,line width= 0.4pt,line join=round,line cap=round,fill=fillColor] (274.75,190.95) circle (  1.96); 
\path[draw=drawColor,line width= 0.4pt,line join=round,line cap=round,fill=fillColor] (274.75,162.34) circle (  1.96); 
\path[draw=drawColor,line width= 0.4pt,line join=round,line cap=round,fill=fillColor] (274.75,207.33) circle (  1.96); 
\path[draw=drawColor,line width= 0.4pt,line join=round,line cap=round,fill=fillColor] (274.75,210.79) circle (  1.96); 
\path[draw=drawColor,line width= 0.4pt,line join=round,line cap=round,fill=fillColor] (315.78,382.67) circle (  1.96); 
\path[draw=drawColor,line width= 0.4pt,line join=round,line cap=round,fill=fillColor] (315.78,333.39) circle (  1.96); 
\path[draw=drawColor,line width= 0.4pt,line join=round,line cap=round,fill=fillColor] (315.78,283.44) circle (  1.96); 
\path[draw=drawColor,line width= 0.4pt,line join=round,line cap=round,fill=fillColor] (356.80,270.32) circle (  1.96); 
\path[draw=drawColor,line width= 0.4pt,line join=round,line cap=round,fill=fillColor] (356.80,236.63) circle (  1.96); 
\path[draw=drawColor,line width= 0.4pt,line join=round,line cap=round,fill=fillColor] (397.83,479.04) circle (  1.96); 
\path[draw=drawColor,line width= 0.4pt,line join=round,line cap=round,fill=fillColor] (397.83,344.40) circle (  1.96); 
\path[draw=drawColor,line width= 0.4pt,line join=round,line cap=round,fill=fillColor] (438.85,323.04) circle (  1.96); 
\path[draw=drawColor,line width= 0.4pt,line join=round,line cap=round,fill=fillColor] (438.85,343.80) circle (  1.96); 
\path[draw=drawColor,line width= 0.4pt,line join=round,line cap=round,fill=fillColor] (438.85,342.18) circle (  1.96); 
\path[draw=drawColor,line width= 0.4pt,line join=round,line cap=round,fill=fillColor] (438.85,372.04) circle (  1.96); 
\path[draw=drawColor,line width= 0.4pt,line join=round,line cap=round,fill=fillColor] (438.85,327.18) circle (  1.96); 
\path[draw=drawColor,line width= 0.4pt,line join=round,line cap=round,fill=fillColor] (438.85,299.32) circle (  1.96); 
\path[draw=drawColor,line width= 0.4pt,line join=round,line cap=round,fill=fillColor] (479.88,292.47) circle (  1.96); \definecolor{drawColor}{RGB}{19,43,67}
\path[draw=drawColor,line width= 0.6pt,line join=round] (110.65, 59.56) -- 	(151.68, 75.98) -- 	(192.70, 94.42) -- 	(233.73,114.21) -- 	(274.75,133.79) -- 	(315.78,153.57) -- 	(356.80,173.65) -- 	(397.83,193.62) -- 	(438.85,214.20) -- 	(479.88,234.98); \definecolor{drawColor}{RGB}{55,114,162}
\path[draw=drawColor,line width= 0.6pt,line join=round] (110.65, 57.62) -- 	(151.68, 71.28) -- 	(192.70, 87.48) -- 	(233.73,104.72) -- 	(274.75,121.82) -- 	(315.78,139.03) -- 	(356.80,156.95) -- 	(397.83,174.72) -- 	(438.85,190.89) -- 	(479.88,210.95); \definecolor{drawColor}{RGB}{86,177,247}
\path[draw=drawColor,line width= 0.6pt,line join=round] (110.65, 54.93) -- 	(151.68, 64.19) -- 	(192.70, 76.10) -- 	(233.73, 87.82) -- 	(274.75,101.14) -- 	(315.78,113.77) -- 	(356.80,127.65) -- 	(397.83,139.11) -- 	(438.85,152.36) -- 	(479.88,165.49); \definecolor{drawColor}{RGB}{19,43,67}
\path[draw=drawColor,line width= 0.6pt,line join=round] (110.65,138.59) -- 	(151.68,200.02) -- 	(192.70,259.54) -- 	(233.73,318.57) -- 	(274.75,379.63) -- 	(315.78,433.53); \definecolor{drawColor}{RGB}{55,114,162}
\path[draw=drawColor,line width= 0.6pt,line join=round] (110.65,155.87) -- 	(151.68,225.22) -- 	(192.70,292.64) -- 	(233.73,354.80) -- 	(274.75,423.95); \definecolor{drawColor}{RGB}{86,177,247}
\path[draw=drawColor,line width= 0.6pt,line join=round] (110.65,200.41) -- 	(151.68,286.06) -- 	(192.70,376.28) -- 	(233.73,452.02); \end{scope}
\begin{scope}
\path[clip] ( 49.11, 30.72) rectangle (500.39,500.39); \definecolor{drawColor}{RGB}{86,177,247}
\node[text=drawColor,anchor=base west,inner sep=0pt, outer sep=0pt, scale=  1.00] at (479.88,162.05) {0.99}; \definecolor{drawColor}{RGB}{55,114,162}
\node[text=drawColor,anchor=base west,inner sep=0pt, outer sep=0pt, scale=  1.00] at (479.88,207.50) {0.95}; \definecolor{drawColor}{RGB}{19,43,67}
\node[text=drawColor,anchor=base west,inner sep=0pt, outer sep=0pt, scale=  1.00] at (479.88,231.54) {0.9}; \end{scope}
\begin{scope}
\path[clip] (  0.00,  0.00) rectangle (505.89,505.89); \definecolor{drawColor}{gray}{0.30}
\node[text=drawColor,anchor=base east,inner sep=0pt, outer sep=0pt, scale=  0.88] at ( 44.16, 49.04) {0}; 
\node[text=drawColor,anchor=base east,inner sep=0pt, outer sep=0pt, scale=  0.88] at ( 44.16,181.59) {50000}; 
\node[text=drawColor,anchor=base east,inner sep=0pt, outer sep=0pt, scale=  0.88] at ( 44.16,314.13) {100000}; 
\node[text=drawColor,anchor=base east,inner sep=0pt, outer sep=0pt, scale=  0.88] at ( 44.16,446.68) {150000}; \end{scope}
\begin{scope}
\path[clip] (  0.00,  0.00) rectangle (505.89,505.89); \definecolor{drawColor}{gray}{0.20}
\path[draw=drawColor,line width= 0.6pt,line join=round] ( 46.36, 52.07) -- 	( 49.11, 52.07); 
\path[draw=drawColor,line width= 0.6pt,line join=round] ( 46.36,184.62) -- 	( 49.11,184.62); 
\path[draw=drawColor,line width= 0.6pt,line join=round] ( 46.36,317.16) -- 	( 49.11,317.16); 
\path[draw=drawColor,line width= 0.6pt,line join=round] ( 46.36,449.71) -- 	( 49.11,449.71); \end{scope}
\begin{scope}
\path[clip] (  0.00,  0.00) rectangle (505.89,505.89); \definecolor{drawColor}{gray}{0.20}
\path[draw=drawColor,line width= 0.6pt,line join=round] ( 69.63, 27.97) -- 	( 69.63, 30.72); 
\path[draw=drawColor,line width= 0.6pt,line join=round] (172.19, 27.97) -- 	(172.19, 30.72); 
\path[draw=drawColor,line width= 0.6pt,line join=round] (274.75, 27.97) -- 	(274.75, 30.72); 
\path[draw=drawColor,line width= 0.6pt,line join=round] (377.31, 27.97) -- 	(377.31, 30.72); 
\path[draw=drawColor,line width= 0.6pt,line join=round] (479.88, 27.97) -- 	(479.88, 30.72); \end{scope}
\begin{scope}
\path[clip] (  0.00,  0.00) rectangle (505.89,505.89); \definecolor{drawColor}{gray}{0.30}
\node[text=drawColor,anchor=base,inner sep=0pt, outer sep=0pt, scale=  0.88] at ( 69.63, 19.71) {0.0}; 
\node[text=drawColor,anchor=base,inner sep=0pt, outer sep=0pt, scale=  0.88] at (172.19, 19.71) {2.5}; 
\node[text=drawColor,anchor=base,inner sep=0pt, outer sep=0pt, scale=  0.88] at (274.75, 19.71) {5.0}; 
\node[text=drawColor,anchor=base,inner sep=0pt, outer sep=0pt, scale=  0.88] at (377.31, 19.71) {7.5}; 
\node[text=drawColor,anchor=base,inner sep=0pt, outer sep=0pt, scale=  0.88] at (479.88, 19.71) {10.0}; \end{scope}
\begin{scope}
\path[clip] (  0.00,  0.00) rectangle (505.89,505.89); \definecolor{drawColor}{RGB}{0,0,0}
\node[text=drawColor,anchor=base,inner sep=0pt, outer sep=0pt, scale=  1.10] at (274.75,  7.44) {Number of contacts}; \end{scope}
\begin{scope}
\path[clip] (  0.00,  0.00) rectangle (505.89,505.89); \definecolor{drawColor}{RGB}{0,0,0}
\node[text=drawColor,rotate= 90.00,anchor=base,inner sep=0pt, outer sep=0pt, scale=  1.10] at ( 13.08,265.56) {Synaptic Area in $\mathrm{XX}^2$}; \end{scope}
\end{tikzpicture}\redeftikzyxratio{1}{1}\rescale{1}{1}\end{figure}
\begin{figure}[H]\label{fig:BPIMCMC2}\rescale{1}{1}
             \redeftikzyxratio{1}{1}
             \begin{tikzpicture}[x=1pt,y=\tikzyxratio pt,scale=\tikzscale]
\definecolor{fillColor}{RGB}{255,255,255}
\path[use as bounding box,fill=fillColor,fill opacity=0.00] (0,0) rectangle (505.89,505.89); \begin{scope}
\path[clip] (  0.00,  0.00) rectangle (505.89,505.89); \definecolor{drawColor}{RGB}{255,255,255}
\definecolor{fillColor}{RGB}{255,255,255}
\path[draw=drawColor,line width= 0.6pt,line join=round,line cap=round,fill=fillColor] (  0.00,  0.00) rectangle (505.89,505.89); \end{scope}
\begin{scope}
\path[clip] ( 53.51, 30.72) rectangle (500.39,500.39); \definecolor{fillColor}{gray}{0.92}
\path[fill=fillColor] ( 53.51, 30.72) rectangle (500.39,500.39); \definecolor{drawColor}{RGB}{255,255,255}
\path[draw=drawColor,line width= 0.3pt,line join=round] ( 53.51, 94.84) -- 	(500.39, 94.84); 
\path[draw=drawColor,line width= 0.3pt,line join=round] ( 53.51,180.75) -- 	(500.39,180.75); 
\path[draw=drawColor,line width= 0.3pt,line join=round] ( 53.51,266.66) -- 	(500.39,266.66); 
\path[draw=drawColor,line width= 0.3pt,line join=round] ( 53.51,352.57) -- 	(500.39,352.57); 
\path[draw=drawColor,line width= 0.3pt,line join=round] ( 53.51,438.48) -- 	(500.39,438.48); 
\path[draw=drawColor,line width= 0.3pt,line join=round] (120.11, 30.72) -- 	(120.11,500.39); 
\path[draw=drawColor,line width= 0.3pt,line join=round] (222.96, 30.72) -- 	(222.96,500.39); 
\path[draw=drawColor,line width= 0.3pt,line join=round] (325.80, 30.72) -- 	(325.80,500.39); 
\path[draw=drawColor,line width= 0.3pt,line join=round] (428.65, 30.72) -- 	(428.65,500.39); 
\path[draw=drawColor,line width= 0.6pt,line join=round] ( 53.51, 51.89) -- 	(500.39, 51.89); 
\path[draw=drawColor,line width= 0.6pt,line join=round] ( 53.51,137.80) -- 	(500.39,137.80); 
\path[draw=drawColor,line width= 0.6pt,line join=round] ( 53.51,223.71) -- 	(500.39,223.71); 
\path[draw=drawColor,line width= 0.6pt,line join=round] ( 53.51,309.61) -- 	(500.39,309.61); 
\path[draw=drawColor,line width= 0.6pt,line join=round] ( 53.51,395.52) -- 	(500.39,395.52); 
\path[draw=drawColor,line width= 0.6pt,line join=round] ( 53.51,481.43) -- 	(500.39,481.43); 
\path[draw=drawColor,line width= 0.6pt,line join=round] ( 68.68, 30.72) -- 	( 68.68,500.39); 
\path[draw=drawColor,line width= 0.6pt,line join=round] (171.53, 30.72) -- 	(171.53,500.39); 
\path[draw=drawColor,line width= 0.6pt,line join=round] (274.38, 30.72) -- 	(274.38,500.39); 
\path[draw=drawColor,line width= 0.6pt,line join=round] (377.23, 30.72) -- 	(377.23,500.39); 
\path[draw=drawColor,line width= 0.6pt,line join=round] (480.08, 30.72) -- 	(480.08,500.39); \definecolor{drawColor}{RGB}{0,0,0}
\definecolor{fillColor}{RGB}{0,0,0}
\path[draw=drawColor,line width= 0.4pt,line join=round,line cap=round,fill=fillColor] ( 73.83, 54.13) circle (  1.96); 
\path[draw=drawColor,line width= 0.4pt,line join=round,line cap=round,fill=fillColor] ( 73.83, 54.32) circle (  1.96); 
\path[draw=drawColor,line width= 0.4pt,line join=round,line cap=round,fill=fillColor] ( 73.83, 53.06) circle (  1.96); 
\path[draw=drawColor,line width= 0.4pt,line join=round,line cap=round,fill=fillColor] ( 73.83, 56.40) circle (  1.96); 
\path[draw=drawColor,line width= 0.4pt,line join=round,line cap=round,fill=fillColor] ( 73.83, 55.55) circle (  1.96); 
\path[draw=drawColor,line width= 0.4pt,line join=round,line cap=round,fill=fillColor] ( 73.83, 53.52) circle (  1.96); 
\path[draw=drawColor,line width= 0.4pt,line join=round,line cap=round,fill=fillColor] ( 73.83, 53.35) circle (  1.96); 
\path[draw=drawColor,line width= 0.4pt,line join=round,line cap=round,fill=fillColor] ( 73.83, 57.60) circle (  1.96); 
\path[draw=drawColor,line width= 0.4pt,line join=round,line cap=round,fill=fillColor] ( 73.83, 52.54) circle (  1.96); 
\path[draw=drawColor,line width= 0.4pt,line join=round,line cap=round,fill=fillColor] ( 73.83, 53.00) circle (  1.96); 
\path[draw=drawColor,line width= 0.4pt,line join=round,line cap=round,fill=fillColor] ( 73.83, 53.73) circle (  1.96); 
\path[draw=drawColor,line width= 0.4pt,line join=round,line cap=round,fill=fillColor] ( 73.83, 53.16) circle (  1.96); 
\path[draw=drawColor,line width= 0.4pt,line join=round,line cap=round,fill=fillColor] ( 73.83, 52.37) circle (  1.96); 
\path[draw=drawColor,line width= 0.4pt,line join=round,line cap=round,fill=fillColor] ( 73.83, 53.05) circle (  1.96); 
\path[draw=drawColor,line width= 0.4pt,line join=round,line cap=round,fill=fillColor] ( 73.83, 52.28) circle (  1.96); 
\path[draw=drawColor,line width= 0.4pt,line join=round,line cap=round,fill=fillColor] ( 73.83, 53.65) circle (  1.96); 
\path[draw=drawColor,line width= 0.4pt,line join=round,line cap=round,fill=fillColor] ( 73.83, 55.33) circle (  1.96); 
\path[draw=drawColor,line width= 0.4pt,line join=round,line cap=round,fill=fillColor] ( 78.97, 53.58) circle (  1.96); 
\path[draw=drawColor,line width= 0.4pt,line join=round,line cap=round,fill=fillColor] ( 78.97, 56.80) circle (  1.96); 
\path[draw=drawColor,line width= 0.4pt,line join=round,line cap=round,fill=fillColor] ( 78.97, 55.15) circle (  1.96); 
\path[draw=drawColor,line width= 0.4pt,line join=round,line cap=round,fill=fillColor] ( 78.97, 55.25) circle (  1.96); 
\path[draw=drawColor,line width= 0.4pt,line join=round,line cap=round,fill=fillColor] ( 78.97, 55.63) circle (  1.96); 
\path[draw=drawColor,line width= 0.4pt,line join=round,line cap=round,fill=fillColor] ( 78.97, 59.57) circle (  1.96); 
\path[draw=drawColor,line width= 0.4pt,line join=round,line cap=round,fill=fillColor] ( 78.97, 53.39) circle (  1.96); 
\path[draw=drawColor,line width= 0.4pt,line join=round,line cap=round,fill=fillColor] ( 78.97, 53.09) circle (  1.96); 
\path[draw=drawColor,line width= 0.4pt,line join=round,line cap=round,fill=fillColor] ( 84.11, 71.15) circle (  1.96); 
\path[draw=drawColor,line width= 0.4pt,line join=round,line cap=round,fill=fillColor] ( 84.11, 63.13) circle (  1.96); 
\path[draw=drawColor,line width= 0.4pt,line join=round,line cap=round,fill=fillColor] ( 84.11, 55.61) circle (  1.96); 
\path[draw=drawColor,line width= 0.4pt,line join=round,line cap=round,fill=fillColor] ( 84.11, 54.00) circle (  1.96); 
\path[draw=drawColor,line width= 0.4pt,line join=round,line cap=round,fill=fillColor] ( 84.11, 60.06) circle (  1.96); 
\path[draw=drawColor,line width= 0.4pt,line join=round,line cap=round,fill=fillColor] ( 84.11, 57.07) circle (  1.96); 
\path[draw=drawColor,line width= 0.4pt,line join=round,line cap=round,fill=fillColor] ( 84.11, 60.24) circle (  1.96); 
\path[draw=drawColor,line width= 0.4pt,line join=round,line cap=round,fill=fillColor] ( 84.11, 53.49) circle (  1.96); 
\path[draw=drawColor,line width= 0.4pt,line join=round,line cap=round,fill=fillColor] ( 84.11, 60.09) circle (  1.96); 
\path[draw=drawColor,line width= 0.4pt,line join=round,line cap=round,fill=fillColor] ( 89.25, 54.27) circle (  1.96); 
\path[draw=drawColor,line width= 0.4pt,line join=round,line cap=round,fill=fillColor] ( 89.25, 61.17) circle (  1.96); 
\path[draw=drawColor,line width= 0.4pt,line join=round,line cap=round,fill=fillColor] ( 89.25, 63.32) circle (  1.96); 
\path[draw=drawColor,line width= 0.4pt,line join=round,line cap=round,fill=fillColor] ( 89.25, 61.20) circle (  1.96); 
\path[draw=drawColor,line width= 0.4pt,line join=round,line cap=round,fill=fillColor] ( 89.25, 61.29) circle (  1.96); 
\path[draw=drawColor,line width= 0.4pt,line join=round,line cap=round,fill=fillColor] ( 89.25, 57.36) circle (  1.96); 
\path[draw=drawColor,line width= 0.4pt,line join=round,line cap=round,fill=fillColor] ( 89.25, 60.63) circle (  1.96); 
\path[draw=drawColor,line width= 0.4pt,line join=round,line cap=round,fill=fillColor] ( 89.25, 57.50) circle (  1.96); 
\path[draw=drawColor,line width= 0.4pt,line join=round,line cap=round,fill=fillColor] ( 89.25, 59.23) circle (  1.96); 
\path[draw=drawColor,line width= 0.4pt,line join=round,line cap=round,fill=fillColor] ( 89.25, 59.52) circle (  1.96); 
\path[draw=drawColor,line width= 0.4pt,line join=round,line cap=round,fill=fillColor] ( 89.25, 64.43) circle (  1.96); 
\path[draw=drawColor,line width= 0.4pt,line join=round,line cap=round,fill=fillColor] ( 89.25, 58.59) circle (  1.96); 
\path[draw=drawColor,line width= 0.4pt,line join=round,line cap=round,fill=fillColor] ( 89.25, 62.13) circle (  1.96); 
\path[draw=drawColor,line width= 0.4pt,line join=round,line cap=round,fill=fillColor] ( 89.25, 64.89) circle (  1.96); 
\path[draw=drawColor,line width= 0.4pt,line join=round,line cap=round,fill=fillColor] ( 94.39, 61.51) circle (  1.96); 
\path[draw=drawColor,line width= 0.4pt,line join=round,line cap=round,fill=fillColor] ( 94.39, 60.89) circle (  1.96); 
\path[draw=drawColor,line width= 0.4pt,line join=round,line cap=round,fill=fillColor] ( 94.39, 59.04) circle (  1.96); 
\path[draw=drawColor,line width= 0.4pt,line join=round,line cap=round,fill=fillColor] ( 94.39, 61.95) circle (  1.96); 
\path[draw=drawColor,line width= 0.4pt,line join=round,line cap=round,fill=fillColor] ( 94.39, 62.18) circle (  1.96); 
\path[draw=drawColor,line width= 0.4pt,line join=round,line cap=round,fill=fillColor] ( 99.54, 73.32) circle (  1.96); 
\path[draw=drawColor,line width= 0.4pt,line join=round,line cap=round,fill=fillColor] ( 99.54, 70.12) circle (  1.96); 
\path[draw=drawColor,line width= 0.4pt,line join=round,line cap=round,fill=fillColor] ( 99.54, 66.88) circle (  1.96); 
\path[draw=drawColor,line width= 0.4pt,line join=round,line cap=round,fill=fillColor] (104.68, 66.03) circle (  1.96); 
\path[draw=drawColor,line width= 0.4pt,line join=round,line cap=round,fill=fillColor] (104.68, 63.85) circle (  1.96); 
\path[draw=drawColor,line width= 0.4pt,line join=round,line cap=round,fill=fillColor] (109.82, 79.56) circle (  1.96); 
\path[draw=drawColor,line width= 0.4pt,line join=round,line cap=round,fill=fillColor] (109.82, 70.84) circle (  1.96); 
\path[draw=drawColor,line width= 0.4pt,line join=round,line cap=round,fill=fillColor] (114.96, 69.45) circle (  1.96); 
\path[draw=drawColor,line width= 0.4pt,line join=round,line cap=round,fill=fillColor] (114.96, 70.80) circle (  1.96); 
\path[draw=drawColor,line width= 0.4pt,line join=round,line cap=round,fill=fillColor] (114.96, 70.69) circle (  1.96); 
\path[draw=drawColor,line width= 0.4pt,line join=round,line cap=round,fill=fillColor] (114.96, 72.63) circle (  1.96); 
\path[draw=drawColor,line width= 0.4pt,line join=round,line cap=round,fill=fillColor] (114.96, 69.72) circle (  1.96); 
\path[draw=drawColor,line width= 0.4pt,line join=round,line cap=round,fill=fillColor] (114.96, 67.91) circle (  1.96); 
\path[draw=drawColor,line width= 0.4pt,line join=round,line cap=round,fill=fillColor] (120.11, 67.47) circle (  1.96); 
\path[draw=drawColor,line width= 0.4pt,line join=round,line cap=round,fill=fillColor] (125.25, 69.49) circle (  1.96); 
\path[draw=drawColor,line width= 0.4pt,line join=round,line cap=round,fill=fillColor] (125.25, 71.27) circle (  1.96); 
\path[draw=drawColor,line width= 0.4pt,line join=round,line cap=round,fill=fillColor] (125.25, 74.82) circle (  1.96); 
\path[draw=drawColor,line width= 0.4pt,line join=round,line cap=round,fill=fillColor] (125.25, 79.53) circle (  1.96); 
\path[draw=drawColor,line width= 0.4pt,line join=round,line cap=round,fill=fillColor] (130.39, 77.32) circle (  1.96); 
\path[draw=drawColor,line width= 0.4pt,line join=round,line cap=round,fill=fillColor] (130.39, 79.92) circle (  1.96); 
\path[draw=drawColor,line width= 0.4pt,line join=round,line cap=round,fill=fillColor] (135.53, 82.57) circle (  1.96); 
\path[draw=drawColor,line width= 0.4pt,line join=round,line cap=round,fill=fillColor] (135.53, 87.73) circle (  1.96); 
\path[draw=drawColor,line width= 0.4pt,line join=round,line cap=round,fill=fillColor] (140.68,101.39) circle (  1.96); 
\path[draw=drawColor,line width= 0.4pt,line join=round,line cap=round,fill=fillColor] (145.82, 84.84) circle (  1.96); 
\path[draw=drawColor,line width= 0.4pt,line join=round,line cap=round,fill=fillColor] (192.10,117.53) circle (  1.96); 
\path[draw=drawColor,line width= 0.4pt,line join=round,line cap=round,fill=fillColor] (377.23,271.18) circle (  1.96); 
\path[draw=drawColor,line width= 0.4pt,line join=round,line cap=round,fill=fillColor] (480.08,276.67) circle (  1.96); \definecolor{drawColor}{RGB}{19,43,67}
\path[draw=drawColor,line width= 0.6pt,line join=round] ( 73.83, 52.37) -- 	( 78.97, 53.44) -- 	( 84.11, 54.63) -- 	( 89.25, 55.92) -- 	( 94.39, 57.18) -- 	( 99.54, 58.47) -- 	(104.68, 59.77) -- 	(109.82, 61.06) -- 	(114.96, 62.40) -- 	(120.11, 63.74) -- 	(125.25, 64.99) -- 	(130.39, 66.40) -- 	(135.53, 67.72) -- 	(140.68, 69.06) -- 	(145.82, 70.22) -- 	(150.96, 71.68) -- 	(156.10, 73.04) -- 	(161.25, 74.34) -- 	(166.39, 75.58) -- 	(171.53, 77.06) -- 	(176.67, 78.37) -- 	(181.82, 79.61) -- 	(186.96, 80.96) -- 	(192.10, 82.21) -- 	(197.24, 83.58) -- 	(202.39, 84.82) -- 	(207.53, 86.19) -- 	(212.67, 87.50) -- 	(217.81, 88.68) -- 	(222.96, 90.24) -- 	(228.10, 91.38) -- 	(233.24, 92.79) -- 	(238.38, 94.15) -- 	(243.53, 95.30) -- 	(248.67, 96.94) -- 	(253.81, 98.11) -- 	(258.95, 99.45) -- 	(264.10,100.62) -- 	(269.24,102.16) -- 	(274.38,103.42) -- 	(279.52,104.80) -- 	(284.66,106.14) -- 	(289.81,107.37) -- 	(294.95,108.63) -- 	(300.09,109.98) -- 	(305.23,111.50) -- 	(310.38,112.60) -- 	(315.52,113.83) -- 	(320.66,115.24) -- 	(325.80,116.81) -- 	(330.95,118.02) -- 	(336.09,119.51) -- 	(341.23,120.59) -- 	(346.37,121.99) -- 	(351.52,123.25) -- 	(356.66,124.54) -- 	(361.80,125.82) -- 	(366.94,127.42) -- 	(372.09,128.86) -- 	(377.23,129.76) -- 	(382.37,131.34) -- 	(387.51,132.72) -- 	(392.66,133.75) -- 	(397.80,135.20) -- 	(402.94,136.65) -- 	(408.08,137.84) -- 	(413.23,138.91) -- 	(418.37,140.70) -- 	(423.51,141.84) -- 	(428.65,143.04) -- 	(433.80,144.76) -- 	(438.94,145.48) -- 	(444.08,147.37) -- 	(449.22,148.81) -- 	(454.37,149.90) -- 	(459.51,151.08) -- 	(464.65,152.80) -- 	(469.79,153.80) -- 	(474.93,155.03) -- 	(480.08,156.57); \definecolor{drawColor}{RGB}{55,114,162}
\path[draw=drawColor,line width= 0.6pt,line join=round] ( 73.83, 52.25) -- 	( 78.97, 53.13) -- 	( 84.11, 54.18) -- 	( 89.25, 55.30) -- 	( 94.39, 56.41) -- 	( 99.54, 57.52) -- 	(104.68, 58.69) -- 	(109.82, 59.84) -- 	(114.96, 60.89) -- 	(120.11, 62.19) -- 	(125.25, 63.27) -- 	(130.39, 64.52) -- 	(135.53, 65.63) -- 	(140.68, 66.83) -- 	(145.82, 67.76) -- 	(150.96, 69.16) -- 	(156.10, 70.26) -- 	(161.25, 71.38) -- 	(166.39, 72.56) -- 	(171.53, 73.80) -- 	(176.67, 74.98) -- 	(181.82, 76.01) -- 	(186.96, 77.18) -- 	(192.10, 78.23) -- 	(197.24, 79.56) -- 	(202.39, 80.58) -- 	(207.53, 81.92) -- 	(212.67, 82.85) -- 	(217.81, 84.28) -- 	(222.96, 85.58) -- 	(228.10, 86.60) -- 	(233.24, 87.78) -- 	(238.38, 88.75) -- 	(243.53, 89.96) -- 	(248.67, 91.37) -- 	(253.81, 92.42) -- 	(258.95, 93.63) -- 	(264.10, 94.45) -- 	(269.24, 95.77) -- 	(274.38, 96.94) -- 	(279.52, 97.75) -- 	(284.66, 99.32) -- 	(289.81,100.48) -- 	(294.95,101.79) -- 	(300.09,102.86) -- 	(305.23,104.00) -- 	(310.38,104.98) -- 	(315.52,106.05) -- 	(320.66,107.36) -- 	(325.80,108.71) -- 	(330.95,110.16) -- 	(336.09,110.83) -- 	(341.23,112.35) -- 	(346.37,113.50) -- 	(351.52,114.37) -- 	(356.66,115.64) -- 	(361.80,116.98) -- 	(366.94,118.03) -- 	(372.09,119.14) -- 	(377.23,120.11) -- 	(382.37,121.55) -- 	(387.51,122.33) -- 	(392.66,123.68) -- 	(397.80,124.77) -- 	(402.94,126.05) -- 	(408.08,127.38) -- 	(413.23,128.90) -- 	(418.37,129.35) -- 	(423.51,130.40) -- 	(428.65,131.62) -- 	(433.80,133.14) -- 	(438.94,133.88) -- 	(444.08,135.35) -- 	(449.22,136.42) -- 	(454.37,137.46) -- 	(459.51,138.48) -- 	(464.65,139.98) -- 	(469.79,141.03) -- 	(474.93,142.27) -- 	(480.08,143.27); \definecolor{drawColor}{RGB}{86,177,247}
\path[draw=drawColor,line width= 0.6pt,line join=round] ( 73.83, 52.07) -- 	( 78.97, 52.67) -- 	( 84.11, 53.45) -- 	( 89.25, 54.20) -- 	( 94.39, 55.07) -- 	( 99.54, 55.89) -- 	(104.68, 56.79) -- 	(109.82, 57.53) -- 	(114.96, 58.39) -- 	(120.11, 59.24) -- 	(125.25, 60.02) -- 	(130.39, 61.04) -- 	(135.53, 61.83) -- 	(140.68, 62.44) -- 	(145.82, 63.41) -- 	(150.96, 64.30) -- 	(156.10, 65.27) -- 	(161.25, 66.00) -- 	(166.39, 66.80) -- 	(171.53, 67.73) -- 	(176.67, 68.58) -- 	(181.82, 69.46) -- 	(186.96, 70.03) -- 	(192.10, 71.09) -- 	(197.24, 71.63) -- 	(202.39, 72.77) -- 	(207.53, 73.60) -- 	(212.67, 74.43) -- 	(217.81, 75.48) -- 	(222.96, 76.27) -- 	(228.10, 76.72) -- 	(233.24, 77.94) -- 	(238.38, 78.76) -- 	(243.53, 79.12) -- 	(248.67, 80.23) -- 	(253.81, 81.36) -- 	(258.95, 81.65) -- 	(264.10, 83.01) -- 	(269.24, 83.67) -- 	(274.38, 84.35) -- 	(279.52, 85.37) -- 	(284.66, 85.88) -- 	(289.81, 86.98) -- 	(294.95, 87.99) -- 	(300.09, 88.53) -- 	(305.23, 89.74) -- 	(310.38, 90.35) -- 	(315.52, 91.42) -- 	(320.66, 92.93) -- 	(325.80, 92.73) -- 	(330.95, 93.89) -- 	(336.09, 94.50) -- 	(341.23, 95.27) -- 	(346.37, 96.00) -- 	(351.52, 96.98) -- 	(356.66, 97.55) -- 	(361.80, 98.79) -- 	(366.94, 99.71) -- 	(372.09,100.47) -- 	(377.23,101.81) -- 	(382.37,102.42) -- 	(387.51,103.12) -- 	(392.66,104.08) -- 	(397.80,104.48) -- 	(402.94,105.67) -- 	(408.08,106.13) -- 	(413.23,107.15) -- 	(418.37,107.54) -- 	(423.51,108.45) -- 	(428.65,109.80) -- 	(433.80,110.05) -- 	(438.94,111.51) -- 	(444.08,111.72) -- 	(449.22,112.59) -- 	(454.37,114.38) -- 	(459.51,114.37) -- 	(464.65,115.85) -- 	(469.79,116.55) -- 	(474.93,116.93) -- 	(480.08,118.18); \definecolor{drawColor}{RGB}{19,43,67}
\path[draw=drawColor,line width= 0.6pt,line join=round] ( 73.83, 57.50) -- 	( 78.97, 61.48) -- 	( 84.11, 65.33) -- 	( 89.25, 69.16) -- 	( 94.39, 73.12) -- 	( 99.54, 76.61) -- 	(104.68, 80.43) -- 	(109.82, 84.07) -- 	(114.96, 87.70) -- 	(120.11, 91.11) -- 	(125.25, 95.07) -- 	(130.39, 98.88) -- 	(135.53,102.61) -- 	(140.68,106.23) -- 	(145.82,109.90) -- 	(150.96,113.59) -- 	(156.10,117.08) -- 	(161.25,120.74) -- 	(166.39,124.76) -- 	(171.53,128.05) -- 	(176.67,131.77) -- 	(181.82,135.37) -- 	(186.96,139.04) -- 	(192.10,142.77) -- 	(197.24,146.41) -- 	(202.39,149.87) -- 	(207.53,153.45) -- 	(212.67,157.01) -- 	(217.81,160.76) -- 	(222.96,164.88) -- 	(228.10,167.90) -- 	(233.24,172.07) -- 	(238.38,175.01) -- 	(243.53,179.33) -- 	(248.67,182.91) -- 	(253.81,186.56) -- 	(258.95,189.67) -- 	(264.10,193.52) -- 	(269.24,197.46) -- 	(274.38,200.79) -- 	(279.52,204.76) -- 	(284.66,208.61) -- 	(289.81,212.31) -- 	(294.95,215.52) -- 	(300.09,220.01) -- 	(305.23,222.91) -- 	(310.38,226.16) -- 	(315.52,229.72) -- 	(320.66,233.65) -- 	(325.80,237.38) -- 	(330.95,241.49) -- 	(336.09,245.23) -- 	(341.23,248.34) -- 	(346.37,252.32) -- 	(351.52,255.86) -- 	(356.66,259.53) -- 	(361.80,262.87) -- 	(366.94,266.65) -- 	(372.09,269.74) -- 	(377.23,274.59) -- 	(382.37,277.85) -- 	(387.51,281.18) -- 	(392.66,284.99) -- 	(397.80,288.50) -- 	(402.94,292.30) -- 	(408.08,295.83) -- 	(413.23,300.00) -- 	(418.37,303.02) -- 	(423.51,307.26) -- 	(428.65,310.94) -- 	(433.80,314.76) -- 	(438.94,317.56) -- 	(444.08,321.63) -- 	(449.22,325.24) -- 	(454.37,328.25) -- 	(459.51,332.98) -- 	(464.65,335.95) -- 	(469.79,339.42) -- 	(474.93,343.69) -- 	(480.08,346.64); \definecolor{drawColor}{RGB}{55,114,162}
\path[draw=drawColor,line width= 0.6pt,line join=round] ( 73.83, 58.62) -- 	( 78.97, 63.11) -- 	( 84.11, 67.48) -- 	( 89.25, 71.51) -- 	( 94.39, 75.99) -- 	( 99.54, 79.98) -- 	(104.68, 84.09) -- 	(109.82, 88.07) -- 	(114.96, 92.27) -- 	(120.11, 96.25) -- 	(125.25,100.50) -- 	(130.39,104.66) -- 	(135.53,108.72) -- 	(140.68,112.80) -- 	(145.82,116.76) -- 	(150.96,120.83) -- 	(156.10,124.99) -- 	(161.25,129.02) -- 	(166.39,133.39) -- 	(171.53,137.00) -- 	(176.67,140.70) -- 	(181.82,144.96) -- 	(186.96,149.68) -- 	(192.10,153.82) -- 	(197.24,157.14) -- 	(202.39,161.29) -- 	(207.53,165.15) -- 	(212.67,168.49) -- 	(217.81,173.87) -- 	(222.96,177.37) -- 	(228.10,181.37) -- 	(233.24,185.51) -- 	(238.38,189.86) -- 	(243.53,193.96) -- 	(248.67,197.89) -- 	(253.81,202.36) -- 	(258.95,206.08) -- 	(264.10,209.87) -- 	(269.24,213.99) -- 	(274.38,218.10) -- 	(279.52,222.20) -- 	(284.66,226.50) -- 	(289.81,230.40) -- 	(294.95,234.30) -- 	(300.09,239.05) -- 	(305.23,243.12) -- 	(310.38,245.46) -- 	(315.52,250.81) -- 	(320.66,253.70) -- 	(325.80,257.97) -- 	(330.95,263.15) -- 	(336.09,267.66) -- 	(341.23,271.54) -- 	(346.37,275.99) -- 	(351.52,279.07) -- 	(356.66,283.28) -- 	(361.80,287.44) -- 	(366.94,290.49) -- 	(372.09,294.60) -- 	(377.23,298.70) -- 	(382.37,303.72) -- 	(387.51,307.69) -- 	(392.66,312.41) -- 	(397.80,315.05) -- 	(402.94,319.28) -- 	(408.08,323.86) -- 	(413.23,329.00) -- 	(418.37,332.14) -- 	(423.51,336.39) -- 	(428.65,340.55) -- 	(433.80,343.74) -- 	(438.94,349.22) -- 	(444.08,352.97) -- 	(449.22,356.26) -- 	(454.37,360.11) -- 	(459.51,364.40) -- 	(464.65,369.33) -- 	(469.79,371.78) -- 	(474.93,375.32) -- 	(480.08,379.94); \definecolor{drawColor}{RGB}{86,177,247}
\path[draw=drawColor,line width= 0.6pt,line join=round] ( 73.83, 61.50) -- 	( 78.97, 67.05) -- 	( 84.11, 72.90) -- 	( 89.25, 77.81) -- 	( 94.39, 83.53) -- 	( 99.54, 88.07) -- 	(104.68, 94.09) -- 	(109.82, 99.62) -- 	(114.96,104.75) -- 	(120.11,109.59) -- 	(125.25,114.80) -- 	(130.39,120.00) -- 	(135.53,124.88) -- 	(140.68,129.63) -- 	(145.82,134.81) -- 	(150.96,140.78) -- 	(156.10,146.43) -- 	(161.25,149.47) -- 	(166.39,157.40) -- 	(171.53,162.11) -- 	(176.67,166.48) -- 	(181.82,173.24) -- 	(186.96,177.39) -- 	(192.10,181.94) -- 	(197.24,189.27) -- 	(202.39,193.27) -- 	(207.53,198.42) -- 	(212.67,204.09) -- 	(217.81,208.52) -- 	(222.96,213.64) -- 	(228.10,217.94) -- 	(233.24,227.28) -- 	(238.38,229.99) -- 	(243.53,233.81) -- 	(248.67,239.21) -- 	(253.81,244.48) -- 	(258.95,252.43) -- 	(264.10,255.82) -- 	(269.24,263.13) -- 	(274.38,265.93) -- 	(279.52,271.12) -- 	(284.66,274.71) -- 	(289.81,282.55) -- 	(294.95,286.12) -- 	(300.09,292.30) -- 	(305.23,298.75) -- 	(310.38,302.11) -- 	(315.52,308.17) -- 	(320.66,313.76) -- 	(325.80,318.23) -- 	(330.95,324.03) -- 	(336.09,328.68) -- 	(341.23,334.94) -- 	(346.37,339.92) -- 	(351.52,344.95) -- 	(356.66,350.61) -- 	(361.80,353.86) -- 	(366.94,362.07) -- 	(372.09,368.40) -- 	(377.23,367.01) -- 	(382.37,378.54) -- 	(387.51,383.52) -- 	(392.66,386.02) -- 	(397.80,390.70) -- 	(402.94,398.57) -- 	(408.08,400.10) -- 	(413.23,407.47) -- 	(418.37,411.10) -- 	(423.51,418.63) -- 	(428.65,422.80) -- 	(433.80,428.78) -- 	(438.94,437.56) -- 	(444.08,440.12) -- 	(449.22,443.43) -- 	(454.37,449.73) -- 	(459.51,453.54) -- 	(464.65,464.33) -- 	(469.79,469.54) -- 	(474.93,466.65) -- 	(480.08,479.04); \end{scope}
\begin{scope}
\path[clip] ( 53.51, 30.72) rectangle (500.39,500.39); \definecolor{drawColor}{RGB}{86,177,247}
\node[text=drawColor,anchor=base west,inner sep=0pt, outer sep=0pt, scale=  1.00] at (480.08,114.74) {0.99}; \definecolor{drawColor}{RGB}{55,114,162}
\node[text=drawColor,anchor=base west,inner sep=0pt, outer sep=0pt, scale=  1.00] at (480.08,139.82) {0.95}; \definecolor{drawColor}{RGB}{19,43,67}
\node[text=drawColor,anchor=base west,inner sep=0pt, outer sep=0pt, scale=  1.00] at (480.08,153.13) {0.9}; \end{scope}
\begin{scope}
\path[clip] (  0.00,  0.00) rectangle (505.89,505.89); \definecolor{drawColor}{gray}{0.30}
\node[text=drawColor,anchor=base east,inner sep=0pt, outer sep=0pt, scale=  0.88] at ( 48.56, 48.86) {0}; 
\node[text=drawColor,anchor=base east,inner sep=0pt, outer sep=0pt, scale=  0.88] at ( 48.56,134.77) {500000}; 
\node[text=drawColor,anchor=base east,inner sep=0pt, outer sep=0pt, scale=  0.88] at ( 48.56,220.68) {1000000}; 
\node[text=drawColor,anchor=base east,inner sep=0pt, outer sep=0pt, scale=  0.88] at ( 48.56,306.58) {1500000}; 
\node[text=drawColor,anchor=base east,inner sep=0pt, outer sep=0pt, scale=  0.88] at ( 48.56,392.49) {2000000}; 
\node[text=drawColor,anchor=base east,inner sep=0pt, outer sep=0pt, scale=  0.88] at ( 48.56,478.40) {2500000}; \end{scope}
\begin{scope}
\path[clip] (  0.00,  0.00) rectangle (505.89,505.89); \definecolor{drawColor}{gray}{0.20}
\path[draw=drawColor,line width= 0.6pt,line join=round] ( 50.76, 51.89) -- 	( 53.51, 51.89); 
\path[draw=drawColor,line width= 0.6pt,line join=round] ( 50.76,137.80) -- 	( 53.51,137.80); 
\path[draw=drawColor,line width= 0.6pt,line join=round] ( 50.76,223.71) -- 	( 53.51,223.71); 
\path[draw=drawColor,line width= 0.6pt,line join=round] ( 50.76,309.61) -- 	( 53.51,309.61); 
\path[draw=drawColor,line width= 0.6pt,line join=round] ( 50.76,395.52) -- 	( 53.51,395.52); 
\path[draw=drawColor,line width= 0.6pt,line join=round] ( 50.76,481.43) -- 	( 53.51,481.43); \end{scope}
\begin{scope}
\path[clip] (  0.00,  0.00) rectangle (505.89,505.89); \definecolor{drawColor}{gray}{0.20}
\path[draw=drawColor,line width= 0.6pt,line join=round] ( 68.68, 27.97) -- 	( 68.68, 30.72); 
\path[draw=drawColor,line width= 0.6pt,line join=round] (171.53, 27.97) -- 	(171.53, 30.72); 
\path[draw=drawColor,line width= 0.6pt,line join=round] (274.38, 27.97) -- 	(274.38, 30.72); 
\path[draw=drawColor,line width= 0.6pt,line join=round] (377.23, 27.97) -- 	(377.23, 30.72); 
\path[draw=drawColor,line width= 0.6pt,line join=round] (480.08, 27.97) -- 	(480.08, 30.72); \end{scope}
\begin{scope}
\path[clip] (  0.00,  0.00) rectangle (505.89,505.89); \definecolor{drawColor}{gray}{0.30}
\node[text=drawColor,anchor=base,inner sep=0pt, outer sep=0pt, scale=  0.88] at ( 68.68, 19.71) {0}; 
\node[text=drawColor,anchor=base,inner sep=0pt, outer sep=0pt, scale=  0.88] at (171.53, 19.71) {20}; 
\node[text=drawColor,anchor=base,inner sep=0pt, outer sep=0pt, scale=  0.88] at (274.38, 19.71) {40}; 
\node[text=drawColor,anchor=base,inner sep=0pt, outer sep=0pt, scale=  0.88] at (377.23, 19.71) {60}; 
\node[text=drawColor,anchor=base,inner sep=0pt, outer sep=0pt, scale=  0.88] at (480.08, 19.71) {80}; \end{scope}
\begin{scope}
\path[clip] (  0.00,  0.00) rectangle (505.89,505.89); \definecolor{drawColor}{RGB}{0,0,0}
\node[text=drawColor,anchor=base,inner sep=0pt, outer sep=0pt, scale=  1.10] at (276.95,  7.44) {Number of contacts}; \end{scope}
\begin{scope}
\path[clip] (  0.00,  0.00) rectangle (505.89,505.89); \definecolor{drawColor}{RGB}{0,0,0}
\node[text=drawColor,rotate= 90.00,anchor=base,inner sep=0pt, outer sep=0pt, scale=  1.10] at ( 13.08,265.56) {Synaptic Area in $\mathrm{XX}^2$}; \end{scope}
\end{tikzpicture}\redeftikzyxratio{1}{1}\rescale{1}{1}\end{figure}}
\begin{figure}[H]\label{fig:BPIMCMC2}\rescale{1}{1}
             \redeftikzyxratio{1}{1}
             \begin{tikzpicture}[x=1pt,y=\tikzyxratio pt,scale=\tikzscale]
\definecolor{fillColor}{RGB}{255,255,255}
\path[use as bounding box,fill=fillColor,fill opacity=0.00] (0,0) rectangle (505.89,505.89); \begin{scope}
\path[clip] (  0.00,  0.00) rectangle (505.89,505.89); \definecolor{drawColor}{RGB}{255,255,255}
\definecolor{fillColor}{RGB}{255,255,255}
\path[draw=drawColor,line width= 0.6pt,line join=round,line cap=round,fill=fillColor] (  0.00,  0.00) rectangle (505.89,505.89); \end{scope}
\begin{scope}
\path[clip] ( 49.11,387.10) rectangle (404.09,500.39); \definecolor{fillColor}{gray}{0.92}
\path[fill=fillColor] ( 49.11,387.10) rectangle (404.09,500.39); \definecolor{drawColor}{RGB}{255,255,255}
\path[draw=drawColor,line width= 0.3pt,line join=round] ( 49.11,408.23) -- 	(404.09,408.23); 
\path[draw=drawColor,line width= 0.3pt,line join=round] ( 49.11,440.21) -- 	(404.09,440.21); 
\path[draw=drawColor,line width= 0.3pt,line join=round] ( 49.11,472.18) -- 	(404.09,472.18); 
\path[draw=drawColor,line width= 0.3pt,line join=round] (105.59,387.10) -- 	(105.59,500.39); 
\path[draw=drawColor,line width= 0.3pt,line join=round] (186.26,387.10) -- 	(186.26,500.39); 
\path[draw=drawColor,line width= 0.3pt,line join=round] (266.94,387.10) -- 	(266.94,500.39); 
\path[draw=drawColor,line width= 0.3pt,line join=round] (347.62,387.10) -- 	(347.62,500.39); 
\path[draw=drawColor,line width= 0.6pt,line join=round] ( 49.11,392.25) -- 	(404.09,392.25); 
\path[draw=drawColor,line width= 0.6pt,line join=round] ( 49.11,424.22) -- 	(404.09,424.22); 
\path[draw=drawColor,line width= 0.6pt,line join=round] ( 49.11,456.19) -- 	(404.09,456.19); 
\path[draw=drawColor,line width= 0.6pt,line join=round] ( 49.11,488.16) -- 	(404.09,488.16); 
\path[draw=drawColor,line width= 0.6pt,line join=round] ( 65.25,387.10) -- 	( 65.25,500.39); 
\path[draw=drawColor,line width= 0.6pt,line join=round] (145.93,387.10) -- 	(145.93,500.39); 
\path[draw=drawColor,line width= 0.6pt,line join=round] (226.60,387.10) -- 	(226.60,500.39); 
\path[draw=drawColor,line width= 0.6pt,line join=round] (307.28,387.10) -- 	(307.28,500.39); 
\path[draw=drawColor,line width= 0.6pt,line join=round] (387.96,387.10) -- 	(387.96,500.39); \definecolor{drawColor}{RGB}{163,165,0}
\definecolor{fillColor}{RGB}{163,165,0}
\path[draw=drawColor,line width= 0.4pt,line join=round,line cap=round,fill=fillColor] ( 97.52,400.61) circle (  1.96); 
\path[draw=drawColor,line width= 0.4pt,line join=round,line cap=round,fill=fillColor] (129.79,398.56) circle (  1.96); 
\path[draw=drawColor,line width= 0.4pt,line join=round,line cap=round,fill=fillColor] (194.33,401.12) circle (  1.96); 
\path[draw=drawColor,line width= 0.4pt,line join=round,line cap=round,fill=fillColor] (226.60,428.05) circle (  1.96); 
\path[draw=drawColor,line width= 0.4pt,line join=round,line cap=round,fill=fillColor] (291.15,444.89) circle (  1.96); 
\path[draw=drawColor,line width= 0.4pt,line join=round,line cap=round,fill=fillColor] (355.69,457.61) circle (  1.96); 
\path[draw=drawColor,line width= 0.6pt,line join=round] ( 97.52,393.52) -- 	(129.79,396.84) -- 	(162.06,400.89) -- 	(194.33,404.91) -- 	(226.60,409.30) -- 	(258.87,413.44) -- 	(291.15,417.91) -- 	(323.42,422.42) -- 	(355.69,426.89) -- 	(387.96,431.32); 
\path[draw=drawColor,line width= 0.6pt,line join=round] ( 97.52,414.51) -- 	(129.79,429.03) -- 	(162.06,442.77) -- 	(194.33,456.60) -- 	(226.60,469.89) -- 	(258.87,482.70); \definecolor{drawColor}{RGB}{248,118,109}
\path[draw=drawColor,line width= 0.6pt,line join=round] ( 97.52,393.59) -- 	(129.79,396.88) -- 	(162.06,400.79) -- 	(194.33,404.95) -- 	(226.60,409.07) -- 	(258.87,413.22) -- 	(291.15,417.55) -- 	(323.42,421.83) -- 	(355.69,425.73) -- 	(387.96,430.57); 
\path[draw=drawColor,line width= 0.6pt,line join=round] ( 97.52,417.29) -- 	(129.79,434.01) -- 	(162.06,450.28) -- 	(194.33,465.27) -- 	(226.60,481.95); \end{scope}
\begin{scope}
\path[clip] ( 49.11,268.31) rectangle (404.09,381.60); \definecolor{fillColor}{gray}{0.92}
\path[fill=fillColor] ( 49.11,268.31) rectangle (404.09,381.60); \definecolor{drawColor}{RGB}{255,255,255}
\path[draw=drawColor,line width= 0.3pt,line join=round] ( 49.11,289.44) -- 	(404.09,289.44); 
\path[draw=drawColor,line width= 0.3pt,line join=round] ( 49.11,321.41) -- 	(404.09,321.41); 
\path[draw=drawColor,line width= 0.3pt,line join=round] ( 49.11,353.39) -- 	(404.09,353.39); 
\path[draw=drawColor,line width= 0.3pt,line join=round] (105.59,268.31) -- 	(105.59,381.60); 
\path[draw=drawColor,line width= 0.3pt,line join=round] (186.26,268.31) -- 	(186.26,381.60); 
\path[draw=drawColor,line width= 0.3pt,line join=round] (266.94,268.31) -- 	(266.94,381.60); 
\path[draw=drawColor,line width= 0.3pt,line join=round] (347.62,268.31) -- 	(347.62,381.60); 
\path[draw=drawColor,line width= 0.6pt,line join=round] ( 49.11,273.46) -- 	(404.09,273.46); 
\path[draw=drawColor,line width= 0.6pt,line join=round] ( 49.11,305.43) -- 	(404.09,305.43); 
\path[draw=drawColor,line width= 0.6pt,line join=round] ( 49.11,337.40) -- 	(404.09,337.40); 
\path[draw=drawColor,line width= 0.6pt,line join=round] ( 49.11,369.37) -- 	(404.09,369.37); 
\path[draw=drawColor,line width= 0.6pt,line join=round] ( 65.25,268.31) -- 	( 65.25,381.60); 
\path[draw=drawColor,line width= 0.6pt,line join=round] (145.93,268.31) -- 	(145.93,381.60); 
\path[draw=drawColor,line width= 0.6pt,line join=round] (226.60,268.31) -- 	(226.60,381.60); 
\path[draw=drawColor,line width= 0.6pt,line join=round] (307.28,268.31) -- 	(307.28,381.60); 
\path[draw=drawColor,line width= 0.6pt,line join=round] (387.96,268.31) -- 	(387.96,381.60); \definecolor{drawColor}{RGB}{0,191,125}
\definecolor{fillColor}{RGB}{0,191,125}
\path[draw=drawColor,line width= 0.4pt,line join=round,line cap=round,fill=fillColor] ( 97.52,275.24) circle (  1.96); 
\path[draw=drawColor,line width= 0.4pt,line join=round,line cap=round,fill=fillColor] ( 97.52,277.77) circle (  1.96); 
\path[draw=drawColor,line width= 0.4pt,line join=round,line cap=round,fill=fillColor] ( 97.52,274.91) circle (  1.96); 
\path[draw=drawColor,line width= 0.4pt,line join=round,line cap=round,fill=fillColor] ( 97.52,280.00) circle (  1.96); 
\path[draw=drawColor,line width= 0.4pt,line join=round,line cap=round,fill=fillColor] ( 97.52,286.28) circle (  1.96); 
\path[draw=drawColor,line width= 0.4pt,line join=round,line cap=round,fill=fillColor] (129.79,279.04) circle (  1.96); 
\path[draw=drawColor,line width= 0.4pt,line join=round,line cap=round,fill=fillColor] (129.79,277.93) circle (  1.96); 
\path[draw=drawColor,line width= 0.4pt,line join=round,line cap=round,fill=fillColor] (162.06,303.86) circle (  1.96); 
\path[draw=drawColor,line width= 0.4pt,line join=round,line cap=round,fill=fillColor] (162.06,292.75) circle (  1.96); 
\path[draw=drawColor,line width= 0.4pt,line join=round,line cap=round,fill=fillColor] (162.06,304.53) circle (  1.96); 
\path[draw=drawColor,line width= 0.4pt,line join=round,line cap=round,fill=fillColor] (162.06,279.43) circle (  1.96); 
\path[draw=drawColor,line width= 0.4pt,line join=round,line cap=round,fill=fillColor] (162.06,303.99) circle (  1.96); 
\path[draw=drawColor,line width= 0.4pt,line join=round,line cap=round,fill=fillColor] (194.33,300.79) circle (  1.96); 
\path[draw=drawColor,line width= 0.4pt,line join=round,line cap=round,fill=fillColor] (194.33,301.86) circle (  1.96); 
\path[draw=drawColor,line width= 0.4pt,line join=round,line cap=round,fill=fillColor] (194.33,320.12) circle (  1.96); 
\path[draw=drawColor,line width= 0.4pt,line join=round,line cap=round,fill=fillColor] (194.33,298.41) circle (  1.96); 
\path[draw=drawColor,line width= 0.4pt,line join=round,line cap=round,fill=fillColor] (194.33,311.58) circle (  1.96); 
\path[draw=drawColor,line width= 0.4pt,line join=round,line cap=round,fill=fillColor] (194.33,321.83) circle (  1.96); 
\path[draw=drawColor,line width= 0.4pt,line join=round,line cap=round,fill=fillColor] (226.60,300.06) circle (  1.96); 
\path[draw=drawColor,line width= 0.4pt,line join=round,line cap=round,fill=fillColor] (226.60,310.91) circle (  1.96); 
\path[draw=drawColor,line width= 0.4pt,line join=round,line cap=round,fill=fillColor] (226.60,311.74) circle (  1.96); 
\path[draw=drawColor,line width= 0.4pt,line join=round,line cap=round,fill=fillColor] (258.87,329.27) circle (  1.96); 
\path[draw=drawColor,line width= 0.4pt,line join=round,line cap=round,fill=fillColor] (323.42,343.97) circle (  1.96); 
\path[draw=drawColor,line width= 0.4pt,line join=round,line cap=round,fill=fillColor] (355.69,343.83) circle (  1.96); 
\path[draw=drawColor,line width= 0.4pt,line join=round,line cap=round,fill=fillColor] (355.69,343.44) circle (  1.96); 
\path[draw=drawColor,line width= 0.4pt,line join=round,line cap=round,fill=fillColor] (355.69,350.64) circle (  1.96); 
\path[draw=drawColor,line width= 0.4pt,line join=round,line cap=round,fill=fillColor] (355.69,339.82) circle (  1.96); 
\path[draw=drawColor,line width= 0.4pt,line join=round,line cap=round,fill=fillColor] (355.69,333.10) circle (  1.96); 
\path[draw=drawColor,line width= 0.4pt,line join=round,line cap=round,fill=fillColor] (387.96,331.45) circle (  1.96); 
\path[draw=drawColor,line width= 0.6pt,line join=round] ( 97.52,274.74) -- 	(129.79,278.13) -- 	(162.06,282.03) -- 	(194.33,286.35) -- 	(226.60,290.72) -- 	(258.87,295.04) -- 	(291.15,299.72) -- 	(323.42,304.22) -- 	(355.69,308.75) -- 	(387.96,313.39); 
\path[draw=drawColor,line width= 0.6pt,line join=round] ( 97.52,295.43) -- 	(129.79,309.33) -- 	(162.06,322.78) -- 	(194.33,335.49) -- 	(226.60,348.73) -- 	(258.87,361.74) -- 	(291.15,373.54); \definecolor{drawColor}{RGB}{248,118,109}
\path[draw=drawColor,line width= 0.6pt,line join=round] ( 97.52,274.80) -- 	(129.79,278.09) -- 	(162.06,282.00) -- 	(194.33,286.16) -- 	(226.60,290.28) -- 	(258.87,294.43) -- 	(291.15,298.76) -- 	(323.42,303.04) -- 	(355.69,306.94) -- 	(387.96,311.78); 
\path[draw=drawColor,line width= 0.6pt,line join=round] ( 97.52,298.49) -- 	(129.79,315.22) -- 	(162.06,331.49) -- 	(194.33,346.48) -- 	(226.60,363.16); \end{scope}
\begin{scope}
\path[clip] ( 49.11,149.52) rectangle (404.09,262.81); \definecolor{fillColor}{gray}{0.92}
\path[fill=fillColor] ( 49.11,149.52) rectangle (404.09,262.81); \definecolor{drawColor}{RGB}{255,255,255}
\path[draw=drawColor,line width= 0.3pt,line join=round] ( 49.11,170.65) -- 	(404.09,170.65); 
\path[draw=drawColor,line width= 0.3pt,line join=round] ( 49.11,202.62) -- 	(404.09,202.62); 
\path[draw=drawColor,line width= 0.3pt,line join=round] ( 49.11,234.60) -- 	(404.09,234.60); 
\path[draw=drawColor,line width= 0.3pt,line join=round] (105.59,149.52) -- 	(105.59,262.81); 
\path[draw=drawColor,line width= 0.3pt,line join=round] (186.26,149.52) -- 	(186.26,262.81); 
\path[draw=drawColor,line width= 0.3pt,line join=round] (266.94,149.52) -- 	(266.94,262.81); 
\path[draw=drawColor,line width= 0.3pt,line join=round] (347.62,149.52) -- 	(347.62,262.81); 
\path[draw=drawColor,line width= 0.6pt,line join=round] ( 49.11,154.67) -- 	(404.09,154.67); 
\path[draw=drawColor,line width= 0.6pt,line join=round] ( 49.11,186.64) -- 	(404.09,186.64); 
\path[draw=drawColor,line width= 0.6pt,line join=round] ( 49.11,218.61) -- 	(404.09,218.61); 
\path[draw=drawColor,line width= 0.6pt,line join=round] ( 49.11,250.58) -- 	(404.09,250.58); 
\path[draw=drawColor,line width= 0.6pt,line join=round] ( 65.25,149.52) -- 	( 65.25,262.81); 
\path[draw=drawColor,line width= 0.6pt,line join=round] (145.93,149.52) -- 	(145.93,262.81); 
\path[draw=drawColor,line width= 0.6pt,line join=round] (226.60,149.52) -- 	(226.60,262.81); 
\path[draw=drawColor,line width= 0.6pt,line join=round] (307.28,149.52) -- 	(307.28,262.81); 
\path[draw=drawColor,line width= 0.6pt,line join=round] (387.96,149.52) -- 	(387.96,262.81); \definecolor{drawColor}{RGB}{0,176,246}
\definecolor{fillColor}{RGB}{0,176,246}
\path[draw=drawColor,line width= 0.4pt,line join=round,line cap=round,fill=fillColor] ( 97.52,163.71) circle (  1.96); 
\path[draw=drawColor,line width= 0.4pt,line join=round,line cap=round,fill=fillColor] ( 97.52,159.02) circle (  1.96); 
\path[draw=drawColor,line width= 0.4pt,line join=round,line cap=round,fill=fillColor] ( 97.52,171.45) circle (  1.96); 
\path[draw=drawColor,line width= 0.4pt,line join=round,line cap=round,fill=fillColor] ( 97.52,168.28) circle (  1.96); 
\path[draw=drawColor,line width= 0.4pt,line join=round,line cap=round,fill=fillColor] ( 97.52,160.75) circle (  1.96); 
\path[draw=drawColor,line width= 0.4pt,line join=round,line cap=round,fill=fillColor] ( 97.52,160.11) circle (  1.96); 
\path[draw=drawColor,line width= 0.4pt,line join=round,line cap=round,fill=fillColor] ( 97.52,175.92) circle (  1.96); 
\path[draw=drawColor,line width= 0.4pt,line join=round,line cap=round,fill=fillColor] ( 97.52,157.07) circle (  1.96); 
\path[draw=drawColor,line width= 0.4pt,line join=round,line cap=round,fill=fillColor] ( 97.52,158.79) circle (  1.96); 
\path[draw=drawColor,line width= 0.4pt,line join=round,line cap=round,fill=fillColor] ( 97.52,161.51) circle (  1.96); 
\path[draw=drawColor,line width= 0.4pt,line join=round,line cap=round,fill=fillColor] ( 97.52,159.41) circle (  1.96); 
\path[draw=drawColor,line width= 0.4pt,line join=round,line cap=round,fill=fillColor] (129.79,172.96) circle (  1.96); 
\path[draw=drawColor,line width= 0.4pt,line join=round,line cap=round,fill=fillColor] (129.79,166.82) circle (  1.96); 
\path[draw=drawColor,line width= 0.4pt,line join=round,line cap=round,fill=fillColor] (129.79,167.17) circle (  1.96); 
\path[draw=drawColor,line width= 0.4pt,line join=round,line cap=round,fill=fillColor] (129.79,168.60) circle (  1.96); 
\path[draw=drawColor,line width= 0.4pt,line join=round,line cap=round,fill=fillColor] (129.79,183.24) circle (  1.96); 
\path[draw=drawColor,line width= 0.4pt,line join=round,line cap=round,fill=fillColor] (162.06,226.34) circle (  1.96); 
\path[draw=drawColor,line width= 0.4pt,line join=round,line cap=round,fill=fillColor] (162.06,196.49) circle (  1.96); 
\path[draw=drawColor,line width= 0.4pt,line join=round,line cap=round,fill=fillColor] (162.06,168.52) circle (  1.96); 
\path[draw=drawColor,line width= 0.4pt,line join=round,line cap=round,fill=fillColor] (162.06,162.52) circle (  1.96); 
\path[draw=drawColor,line width= 0.4pt,line join=round,line cap=round,fill=fillColor] (194.33,189.67) circle (  1.96); 
\path[draw=drawColor,line width= 0.4pt,line join=round,line cap=round,fill=fillColor] (194.33,175.03) circle (  1.96); 
\path[draw=drawColor,line width= 0.4pt,line join=round,line cap=round,fill=fillColor] (194.33,187.22) circle (  1.96); 
\path[draw=drawColor,line width= 0.4pt,line join=round,line cap=round,fill=fillColor] (194.33,175.54) circle (  1.96); 
\path[draw=drawColor,line width= 0.4pt,line join=round,line cap=round,fill=fillColor] (226.60,188.16) circle (  1.96); 
\path[draw=drawColor,line width= 0.4pt,line join=round,line cap=round,fill=fillColor] (258.87,234.41) circle (  1.96); 
\path[draw=drawColor,line width= 0.4pt,line join=round,line cap=round,fill=fillColor] (258.87,222.52) circle (  1.96); 
\path[draw=drawColor,line width= 0.4pt,line join=round,line cap=round,fill=fillColor] (291.15,199.18) circle (  1.96); 
\path[draw=drawColor,line width= 0.4pt,line join=round,line cap=round,fill=fillColor] (323.42,257.66) circle (  1.96); 
\path[draw=drawColor,line width= 0.6pt,line join=round] ( 97.52,156.07) -- 	(129.79,159.82) -- 	(162.06,164.29) -- 	(194.33,168.93) -- 	(226.60,173.82) -- 	(258.87,178.60) -- 	(291.15,183.92) -- 	(323.42,188.86) -- 	(355.69,194.15) -- 	(387.96,198.64); 
\path[draw=drawColor,line width= 0.6pt,line join=round] ( 97.52,179.43) -- 	(129.79,194.79) -- 	(162.06,210.24) -- 	(194.33,224.04) -- 	(226.60,239.08) -- 	(258.87,253.40); \definecolor{drawColor}{RGB}{248,118,109}
\path[draw=drawColor,line width= 0.6pt,line join=round] ( 97.52,156.00) -- 	(129.79,159.30) -- 	(162.06,163.21) -- 	(194.33,167.36) -- 	(226.60,171.49) -- 	(258.87,175.64) -- 	(291.15,179.96) -- 	(323.42,184.25) -- 	(355.69,188.15) -- 	(387.96,192.99); 
\path[draw=drawColor,line width= 0.6pt,line join=round] ( 97.52,179.70) -- 	(129.79,196.43) -- 	(162.06,212.69) -- 	(194.33,227.69) -- 	(226.60,244.37); \end{scope}
\begin{scope}
\path[clip] ( 49.11, 30.72) rectangle (404.09,144.02); \definecolor{fillColor}{gray}{0.92}
\path[fill=fillColor] ( 49.11, 30.72) rectangle (404.09,144.02); \definecolor{drawColor}{RGB}{255,255,255}
\path[draw=drawColor,line width= 0.3pt,line join=round] ( 49.11, 51.86) -- 	(404.09, 51.86); 
\path[draw=drawColor,line width= 0.3pt,line join=round] ( 49.11, 83.83) -- 	(404.09, 83.83); 
\path[draw=drawColor,line width= 0.3pt,line join=round] ( 49.11,115.80) -- 	(404.09,115.80); 
\path[draw=drawColor,line width= 0.3pt,line join=round] (105.59, 30.72) -- 	(105.59,144.02); 
\path[draw=drawColor,line width= 0.3pt,line join=round] (186.26, 30.72) -- 	(186.26,144.02); 
\path[draw=drawColor,line width= 0.3pt,line join=round] (266.94, 30.72) -- 	(266.94,144.02); 
\path[draw=drawColor,line width= 0.3pt,line join=round] (347.62, 30.72) -- 	(347.62,144.02); 
\path[draw=drawColor,line width= 0.6pt,line join=round] ( 49.11, 35.87) -- 	(404.09, 35.87); 
\path[draw=drawColor,line width= 0.6pt,line join=round] ( 49.11, 67.85) -- 	(404.09, 67.85); 
\path[draw=drawColor,line width= 0.6pt,line join=round] ( 49.11, 99.82) -- 	(404.09, 99.82); 
\path[draw=drawColor,line width= 0.6pt,line join=round] ( 49.11,131.79) -- 	(404.09,131.79); 
\path[draw=drawColor,line width= 0.6pt,line join=round] ( 65.25, 30.72) -- 	( 65.25,144.02); 
\path[draw=drawColor,line width= 0.6pt,line join=round] (145.93, 30.72) -- 	(145.93,144.02); 
\path[draw=drawColor,line width= 0.6pt,line join=round] (226.60, 30.72) -- 	(226.60,144.02); 
\path[draw=drawColor,line width= 0.6pt,line join=round] (307.28, 30.72) -- 	(307.28,144.02); 
\path[draw=drawColor,line width= 0.6pt,line join=round] (387.96, 30.72) -- 	(387.96,144.02); \definecolor{drawColor}{RGB}{231,107,243}
\definecolor{fillColor}{RGB}{231,107,243}
\path[draw=drawColor,line width= 0.4pt,line join=round,line cap=round,fill=fillColor] (194.33, 70.44) circle (  1.96); 
\path[draw=drawColor,line width= 0.4pt,line join=round,line cap=round,fill=fillColor] (194.33, 78.43) circle (  1.96); 
\path[draw=drawColor,line width= 0.4pt,line join=round,line cap=round,fill=fillColor] (194.33, 70.54) circle (  1.96); 
\path[draw=drawColor,line width= 0.6pt,line join=round] ( 97.52, 37.33) -- 	(129.79, 41.35) -- 	(162.06, 45.80) -- 	(194.33, 50.79) -- 	(226.60, 55.75) -- 	(258.87, 60.78) -- 	(291.15, 66.00) -- 	(323.42, 71.09) -- 	(355.69, 76.24) -- 	(387.96, 81.32); 
\path[draw=drawColor,line width= 0.6pt,line join=round] ( 97.52, 61.95) -- 	(129.79, 78.76) -- 	(162.06, 95.02) -- 	(194.33,110.86) -- 	(226.60,125.51); \definecolor{drawColor}{RGB}{248,118,109}
\path[draw=drawColor,line width= 0.6pt,line join=round] ( 97.52, 37.21) -- 	(129.79, 40.51) -- 	(162.06, 44.42) -- 	(194.33, 48.57) -- 	(226.60, 52.70) -- 	(258.87, 56.85) -- 	(291.15, 61.17) -- 	(323.42, 65.46) -- 	(355.69, 69.36) -- 	(387.96, 74.20); 
\path[draw=drawColor,line width= 0.6pt,line join=round] ( 97.52, 60.91) -- 	(129.79, 77.64) -- 	(162.06, 93.90) -- 	(194.33,108.90) -- 	(226.60,125.58); \end{scope}
\begin{scope}
\path[clip] (404.09,387.10) rectangle (420.90,500.39); \definecolor{fillColor}{gray}{0.85}
\path[fill=fillColor] (404.09,387.10) rectangle (420.90,500.39); \definecolor{drawColor}{gray}{0.10}
\node[text=drawColor,rotate=-90.00,anchor=base,inner sep=0pt, outer sep=0pt, scale=  0.88] at (409.47,443.74) {broad-PN}; \end{scope}
\begin{scope}
\path[clip] (404.09,268.31) rectangle (420.90,381.60); \definecolor{fillColor}{gray}{0.85}
\path[fill=fillColor] (404.09,268.31) rectangle (420.90,381.60); \definecolor{drawColor}{gray}{0.10}
\node[text=drawColor,rotate=-90.00,anchor=base,inner sep=0pt, outer sep=0pt, scale=  0.88] at (409.47,324.95) {cho-Basin}; \end{scope}
\begin{scope}
\path[clip] (404.09,149.52) rectangle (420.90,262.81); \definecolor{fillColor}{gray}{0.85}
\path[fill=fillColor] (404.09,149.52) rectangle (420.90,262.81); \definecolor{drawColor}{gray}{0.10}
\node[text=drawColor,rotate=-90.00,anchor=base,inner sep=0pt, outer sep=0pt, scale=  0.88] at (409.47,206.16) {LN-Basin}; \end{scope}
\begin{scope}
\path[clip] (404.09, 30.72) rectangle (420.90,144.02); \definecolor{fillColor}{gray}{0.85}
\path[fill=fillColor] (404.09, 30.72) rectangle (420.90,144.02); \definecolor{drawColor}{gray}{0.10}
\node[text=drawColor,rotate=-90.00,anchor=base,inner sep=0pt, outer sep=0pt, scale=  0.88] at (409.47, 87.37) {ORN-PN}; \end{scope}
\begin{scope}
\path[clip] (  0.00,  0.00) rectangle (505.89,505.89); \definecolor{drawColor}{gray}{0.20}
\path[draw=drawColor,line width= 0.6pt,line join=round] ( 65.25, 27.97) -- 	( 65.25, 30.72); 
\path[draw=drawColor,line width= 0.6pt,line join=round] (145.93, 27.97) -- 	(145.93, 30.72); 
\path[draw=drawColor,line width= 0.6pt,line join=round] (226.60, 27.97) -- 	(226.60, 30.72); 
\path[draw=drawColor,line width= 0.6pt,line join=round] (307.28, 27.97) -- 	(307.28, 30.72); 
\path[draw=drawColor,line width= 0.6pt,line join=round] (387.96, 27.97) -- 	(387.96, 30.72); \end{scope}
\begin{scope}
\path[clip] (  0.00,  0.00) rectangle (505.89,505.89); \definecolor{drawColor}{gray}{0.30}
\node[text=drawColor,anchor=base,inner sep=0pt, outer sep=0pt, scale=  0.88] at ( 65.25, 19.71) {0.0}; 
\node[text=drawColor,anchor=base,inner sep=0pt, outer sep=0pt, scale=  0.88] at (145.93, 19.71) {2.5}; 
\node[text=drawColor,anchor=base,inner sep=0pt, outer sep=0pt, scale=  0.88] at (226.60, 19.71) {5.0}; 
\node[text=drawColor,anchor=base,inner sep=0pt, outer sep=0pt, scale=  0.88] at (307.28, 19.71) {7.5}; 
\node[text=drawColor,anchor=base,inner sep=0pt, outer sep=0pt, scale=  0.88] at (387.96, 19.71) {10.0}; \end{scope}
\begin{scope}
\path[clip] (  0.00,  0.00) rectangle (505.89,505.89); \definecolor{drawColor}{gray}{0.30}
\node[text=drawColor,anchor=base east,inner sep=0pt, outer sep=0pt, scale=  0.88] at ( 44.16,389.22) {0}; 
\node[text=drawColor,anchor=base east,inner sep=0pt, outer sep=0pt, scale=  0.88] at ( 44.16,421.19) {50000}; 
\node[text=drawColor,anchor=base east,inner sep=0pt, outer sep=0pt, scale=  0.88] at ( 44.16,453.16) {100000}; 
\node[text=drawColor,anchor=base east,inner sep=0pt, outer sep=0pt, scale=  0.88] at ( 44.16,485.13) {150000}; \end{scope}
\begin{scope}
\path[clip] (  0.00,  0.00) rectangle (505.89,505.89); \definecolor{drawColor}{gray}{0.20}
\path[draw=drawColor,line width= 0.6pt,line join=round] ( 46.36,392.25) -- 	( 49.11,392.25); 
\path[draw=drawColor,line width= 0.6pt,line join=round] ( 46.36,424.22) -- 	( 49.11,424.22); 
\path[draw=drawColor,line width= 0.6pt,line join=round] ( 46.36,456.19) -- 	( 49.11,456.19); 
\path[draw=drawColor,line width= 0.6pt,line join=round] ( 46.36,488.16) -- 	( 49.11,488.16); \end{scope}
\begin{scope}
\path[clip] (  0.00,  0.00) rectangle (505.89,505.89); \definecolor{drawColor}{gray}{0.30}
\node[text=drawColor,anchor=base east,inner sep=0pt, outer sep=0pt, scale=  0.88] at ( 44.16,270.43) {0}; 
\node[text=drawColor,anchor=base east,inner sep=0pt, outer sep=0pt, scale=  0.88] at ( 44.16,302.40) {50000}; 
\node[text=drawColor,anchor=base east,inner sep=0pt, outer sep=0pt, scale=  0.88] at ( 44.16,334.37) {100000}; 
\node[text=drawColor,anchor=base east,inner sep=0pt, outer sep=0pt, scale=  0.88] at ( 44.16,366.34) {150000}; \end{scope}
\begin{scope}
\path[clip] (  0.00,  0.00) rectangle (505.89,505.89); \definecolor{drawColor}{gray}{0.20}
\path[draw=drawColor,line width= 0.6pt,line join=round] ( 46.36,273.46) -- 	( 49.11,273.46); 
\path[draw=drawColor,line width= 0.6pt,line join=round] ( 46.36,305.43) -- 	( 49.11,305.43); 
\path[draw=drawColor,line width= 0.6pt,line join=round] ( 46.36,337.40) -- 	( 49.11,337.40); 
\path[draw=drawColor,line width= 0.6pt,line join=round] ( 46.36,369.37) -- 	( 49.11,369.37); \end{scope}
\begin{scope}
\path[clip] (  0.00,  0.00) rectangle (505.89,505.89); \definecolor{drawColor}{gray}{0.30}
\node[text=drawColor,anchor=base east,inner sep=0pt, outer sep=0pt, scale=  0.88] at ( 44.16,151.64) {0}; 
\node[text=drawColor,anchor=base east,inner sep=0pt, outer sep=0pt, scale=  0.88] at ( 44.16,183.61) {50000}; 
\node[text=drawColor,anchor=base east,inner sep=0pt, outer sep=0pt, scale=  0.88] at ( 44.16,215.58) {100000}; 
\node[text=drawColor,anchor=base east,inner sep=0pt, outer sep=0pt, scale=  0.88] at ( 44.16,247.55) {150000}; \end{scope}
\begin{scope}
\path[clip] (  0.00,  0.00) rectangle (505.89,505.89); \definecolor{drawColor}{gray}{0.20}
\path[draw=drawColor,line width= 0.6pt,line join=round] ( 46.36,154.67) -- 	( 49.11,154.67); 
\path[draw=drawColor,line width= 0.6pt,line join=round] ( 46.36,186.64) -- 	( 49.11,186.64); 
\path[draw=drawColor,line width= 0.6pt,line join=round] ( 46.36,218.61) -- 	( 49.11,218.61); 
\path[draw=drawColor,line width= 0.6pt,line join=round] ( 46.36,250.58) -- 	( 49.11,250.58); \end{scope}
\begin{scope}
\path[clip] (  0.00,  0.00) rectangle (505.89,505.89); \definecolor{drawColor}{gray}{0.30}
\node[text=drawColor,anchor=base east,inner sep=0pt, outer sep=0pt, scale=  0.88] at ( 44.16, 32.84) {0}; 
\node[text=drawColor,anchor=base east,inner sep=0pt, outer sep=0pt, scale=  0.88] at ( 44.16, 64.82) {50000}; 
\node[text=drawColor,anchor=base east,inner sep=0pt, outer sep=0pt, scale=  0.88] at ( 44.16, 96.79) {100000}; 
\node[text=drawColor,anchor=base east,inner sep=0pt, outer sep=0pt, scale=  0.88] at ( 44.16,128.76) {150000}; \end{scope}
\begin{scope}
\path[clip] (  0.00,  0.00) rectangle (505.89,505.89); \definecolor{drawColor}{gray}{0.20}
\path[draw=drawColor,line width= 0.6pt,line join=round] ( 46.36, 35.87) -- 	( 49.11, 35.87); 
\path[draw=drawColor,line width= 0.6pt,line join=round] ( 46.36, 67.85) -- 	( 49.11, 67.85); 
\path[draw=drawColor,line width= 0.6pt,line join=round] ( 46.36, 99.82) -- 	( 49.11, 99.82); 
\path[draw=drawColor,line width= 0.6pt,line join=round] ( 46.36,131.79) -- 	( 49.11,131.79); \end{scope}
\begin{scope}
\path[clip] (  0.00,  0.00) rectangle (505.89,505.89); \definecolor{drawColor}{RGB}{0,0,0}
\node[text=drawColor,anchor=base,inner sep=0pt, outer sep=0pt, scale=  1.10] at (226.60,  7.44) {Number of contacts}; \end{scope}
\begin{scope}
\path[clip] (  0.00,  0.00) rectangle (505.89,505.89); \definecolor{drawColor}{RGB}{0,0,0}
\node[text=drawColor,rotate= 90.00,anchor=base,inner sep=0pt, outer sep=0pt, scale=  1.10] at ( 13.08,265.56) {Synaptic Area in $\mathrm{XX}^2$}; \end{scope}
\begin{scope}
\path[clip] (  0.00,  0.00) rectangle (505.89,505.89); \definecolor{fillColor}{RGB}{255,255,255}
\path[fill=fillColor] (431.90,216.41) rectangle (500.39,314.70); \end{scope}
\begin{scope}
\path[clip] (  0.00,  0.00) rectangle (505.89,505.89); \definecolor{drawColor}{RGB}{0,0,0}
\node[text=drawColor,anchor=base west,inner sep=0pt, outer sep=0pt, scale=  1.10] at (437.40,300.65) {circuit}; \end{scope}
\begin{scope}
\path[clip] (  0.00,  0.00) rectangle (505.89,505.89); \definecolor{drawColor}{RGB}{255,255,255}
\definecolor{fillColor}{gray}{0.95}
\path[draw=drawColor,line width= 0.6pt,line join=round,line cap=round,fill=fillColor] (437.40,279.73) rectangle (451.85,294.18); \end{scope}
\begin{scope}
\path[clip] (  0.00,  0.00) rectangle (505.89,505.89); \definecolor{drawColor}{RGB}{248,118,109}
\definecolor{fillColor}{RGB}{248,118,109}
\path[draw=drawColor,line width= 0.4pt,line join=round,line cap=round,fill=fillColor] (444.63,286.96) circle (  1.96); \end{scope}
\begin{scope}
\path[clip] (  0.00,  0.00) rectangle (505.89,505.89); \definecolor{drawColor}{RGB}{248,118,109}
\path[draw=drawColor,line width= 0.6pt,line join=round] (438.84,286.96) -- (450.41,286.96); \end{scope}
\begin{scope}
\path[clip] (  0.00,  0.00) rectangle (505.89,505.89); \definecolor{drawColor}{RGB}{248,118,109}
\path[draw=drawColor,line width= 0.6pt,line join=round] (438.84,286.96) -- (450.41,286.96); \end{scope}
\begin{scope}
\path[clip] (  0.00,  0.00) rectangle (505.89,505.89); \definecolor{drawColor}{RGB}{248,118,109}
\path[draw=drawColor,line width= 0.6pt,line join=round] (438.84,286.96) -- (450.41,286.96); \end{scope}
\begin{scope}
\path[clip] (  0.00,  0.00) rectangle (505.89,505.89); \definecolor{drawColor}{RGB}{248,118,109}
\path[draw=drawColor,line width= 0.6pt,line join=round] (438.84,286.96) -- (450.41,286.96); \end{scope}
\begin{scope}
\path[clip] (  0.00,  0.00) rectangle (505.89,505.89); \definecolor{drawColor}{RGB}{255,255,255}
\definecolor{fillColor}{gray}{0.95}
\path[draw=drawColor,line width= 0.6pt,line join=round,line cap=round,fill=fillColor] (437.40,265.27) rectangle (451.85,279.73); \end{scope}
\begin{scope}
\path[clip] (  0.00,  0.00) rectangle (505.89,505.89); \definecolor{drawColor}{RGB}{163,165,0}
\definecolor{fillColor}{RGB}{163,165,0}
\path[draw=drawColor,line width= 0.4pt,line join=round,line cap=round,fill=fillColor] (444.63,272.50) circle (  1.96); \end{scope}
\begin{scope}
\path[clip] (  0.00,  0.00) rectangle (505.89,505.89); \definecolor{drawColor}{RGB}{163,165,0}
\path[draw=drawColor,line width= 0.6pt,line join=round] (438.84,272.50) -- (450.41,272.50); \end{scope}
\begin{scope}
\path[clip] (  0.00,  0.00) rectangle (505.89,505.89); \definecolor{drawColor}{RGB}{163,165,0}
\path[draw=drawColor,line width= 0.6pt,line join=round] (438.84,272.50) -- (450.41,272.50); \end{scope}
\begin{scope}
\path[clip] (  0.00,  0.00) rectangle (505.89,505.89); \definecolor{drawColor}{RGB}{163,165,0}
\path[draw=drawColor,line width= 0.6pt,line join=round] (438.84,272.50) -- (450.41,272.50); \end{scope}
\begin{scope}
\path[clip] (  0.00,  0.00) rectangle (505.89,505.89); \definecolor{drawColor}{RGB}{163,165,0}
\path[draw=drawColor,line width= 0.6pt,line join=round] (438.84,272.50) -- (450.41,272.50); \end{scope}
\begin{scope}
\path[clip] (  0.00,  0.00) rectangle (505.89,505.89); \definecolor{drawColor}{RGB}{255,255,255}
\definecolor{fillColor}{gray}{0.95}
\path[draw=drawColor,line width= 0.6pt,line join=round,line cap=round,fill=fillColor] (437.40,250.82) rectangle (451.85,265.27); \end{scope}
\begin{scope}
\path[clip] (  0.00,  0.00) rectangle (505.89,505.89); \definecolor{drawColor}{RGB}{0,191,125}
\definecolor{fillColor}{RGB}{0,191,125}
\path[draw=drawColor,line width= 0.4pt,line join=round,line cap=round,fill=fillColor] (444.63,258.05) circle (  1.96); \end{scope}
\begin{scope}
\path[clip] (  0.00,  0.00) rectangle (505.89,505.89); \definecolor{drawColor}{RGB}{0,191,125}
\path[draw=drawColor,line width= 0.6pt,line join=round] (438.84,258.05) -- (450.41,258.05); \end{scope}
\begin{scope}
\path[clip] (  0.00,  0.00) rectangle (505.89,505.89); \definecolor{drawColor}{RGB}{0,191,125}
\path[draw=drawColor,line width= 0.6pt,line join=round] (438.84,258.05) -- (450.41,258.05); \end{scope}
\begin{scope}
\path[clip] (  0.00,  0.00) rectangle (505.89,505.89); \definecolor{drawColor}{RGB}{0,191,125}
\path[draw=drawColor,line width= 0.6pt,line join=round] (438.84,258.05) -- (450.41,258.05); \end{scope}
\begin{scope}
\path[clip] (  0.00,  0.00) rectangle (505.89,505.89); \definecolor{drawColor}{RGB}{0,191,125}
\path[draw=drawColor,line width= 0.6pt,line join=round] (438.84,258.05) -- (450.41,258.05); \end{scope}
\begin{scope}
\path[clip] (  0.00,  0.00) rectangle (505.89,505.89); \definecolor{drawColor}{RGB}{255,255,255}
\definecolor{fillColor}{gray}{0.95}
\path[draw=drawColor,line width= 0.6pt,line join=round,line cap=round,fill=fillColor] (437.40,236.37) rectangle (451.85,250.82); \end{scope}
\begin{scope}
\path[clip] (  0.00,  0.00) rectangle (505.89,505.89); \definecolor{drawColor}{RGB}{0,176,246}
\definecolor{fillColor}{RGB}{0,176,246}
\path[draw=drawColor,line width= 0.4pt,line join=round,line cap=round,fill=fillColor] (444.63,243.59) circle (  1.96); \end{scope}
\begin{scope}
\path[clip] (  0.00,  0.00) rectangle (505.89,505.89); \definecolor{drawColor}{RGB}{0,176,246}
\path[draw=drawColor,line width= 0.6pt,line join=round] (438.84,243.59) -- (450.41,243.59); \end{scope}
\begin{scope}
\path[clip] (  0.00,  0.00) rectangle (505.89,505.89); \definecolor{drawColor}{RGB}{0,176,246}
\path[draw=drawColor,line width= 0.6pt,line join=round] (438.84,243.59) -- (450.41,243.59); \end{scope}
\begin{scope}
\path[clip] (  0.00,  0.00) rectangle (505.89,505.89); \definecolor{drawColor}{RGB}{0,176,246}
\path[draw=drawColor,line width= 0.6pt,line join=round] (438.84,243.59) -- (450.41,243.59); \end{scope}
\begin{scope}
\path[clip] (  0.00,  0.00) rectangle (505.89,505.89); \definecolor{drawColor}{RGB}{0,176,246}
\path[draw=drawColor,line width= 0.6pt,line join=round] (438.84,243.59) -- (450.41,243.59); \end{scope}
\begin{scope}
\path[clip] (  0.00,  0.00) rectangle (505.89,505.89); \definecolor{drawColor}{RGB}{255,255,255}
\definecolor{fillColor}{gray}{0.95}
\path[draw=drawColor,line width= 0.6pt,line join=round,line cap=round,fill=fillColor] (437.40,221.91) rectangle (451.85,236.37); \end{scope}
\begin{scope}
\path[clip] (  0.00,  0.00) rectangle (505.89,505.89); \definecolor{drawColor}{RGB}{231,107,243}
\definecolor{fillColor}{RGB}{231,107,243}
\path[draw=drawColor,line width= 0.4pt,line join=round,line cap=round,fill=fillColor] (444.63,229.14) circle (  1.96); \end{scope}
\begin{scope}
\path[clip] (  0.00,  0.00) rectangle (505.89,505.89); \definecolor{drawColor}{RGB}{231,107,243}
\path[draw=drawColor,line width= 0.6pt,line join=round] (438.84,229.14) -- (450.41,229.14); \end{scope}
\begin{scope}
\path[clip] (  0.00,  0.00) rectangle (505.89,505.89); \definecolor{drawColor}{RGB}{231,107,243}
\path[draw=drawColor,line width= 0.6pt,line join=round] (438.84,229.14) -- (450.41,229.14); \end{scope}
\begin{scope}
\path[clip] (  0.00,  0.00) rectangle (505.89,505.89); \definecolor{drawColor}{RGB}{231,107,243}
\path[draw=drawColor,line width= 0.6pt,line join=round] (438.84,229.14) -- (450.41,229.14); \end{scope}
\begin{scope}
\path[clip] (  0.00,  0.00) rectangle (505.89,505.89); \definecolor{drawColor}{RGB}{231,107,243}
\path[draw=drawColor,line width= 0.6pt,line join=round] (438.84,229.14) -- (450.41,229.14); \end{scope}
\begin{scope}
\path[clip] (  0.00,  0.00) rectangle (505.89,505.89); \definecolor{drawColor}{RGB}{0,0,0}
\node[text=drawColor,anchor=base west,inner sep=0pt, outer sep=0pt, scale=  0.88] at (457.35,283.92) {Any}; \end{scope}
\begin{scope}
\path[clip] (  0.00,  0.00) rectangle (505.89,505.89); \definecolor{drawColor}{RGB}{0,0,0}
\node[text=drawColor,anchor=base west,inner sep=0pt, outer sep=0pt, scale=  0.88] at (457.35,269.47) {broad-PN}; \end{scope}
\begin{scope}
\path[clip] (  0.00,  0.00) rectangle (505.89,505.89); \definecolor{drawColor}{RGB}{0,0,0}
\node[text=drawColor,anchor=base west,inner sep=0pt, outer sep=0pt, scale=  0.88] at (457.35,255.02) {cho-Basin}; \end{scope}
\begin{scope}
\path[clip] (  0.00,  0.00) rectangle (505.89,505.89); \definecolor{drawColor}{RGB}{0,0,0}
\node[text=drawColor,anchor=base west,inner sep=0pt, outer sep=0pt, scale=  0.88] at (457.35,240.56) {LN-Basin}; \end{scope}
\begin{scope}
\path[clip] (  0.00,  0.00) rectangle (505.89,505.89); \definecolor{drawColor}{RGB}{0,0,0}
\node[text=drawColor,anchor=base west,inner sep=0pt, outer sep=0pt, scale=  0.88] at (457.35,226.11) {ORN-PN}; \end{scope}
\end{tikzpicture}\redeftikzyxratio{1}{1}\rescale{1}{1}\end{figure}}

%Figure \ref{fig:fittedBPIMCMC1} and  \ref{fig:fittedBPIMCMC2} are the confidence intervals obtained after %fitting a Gamma distribution to MCMC samples derived from the hierarchical model. 
%Sexpr{graphtikzcode("print(graph2.10)",label="fig:fittedBPIMCMC1")}
%Sexpr{graphtikzcode("print(graph2.9)",label="fig:fittedBPIMCMC2")}}

\section{Same thing but frequentist approach, simpler.}

\subsection{Model}
If we do not want to go for Bayesian, we can use a frequentist approach with a mixed model on $\mathrm{ln}(Y)$.

$$\mathrm{ln}(Y_{i,j,k})=a+b_{i,j}+c_{X_{i,j}}+\varepsilon_{k}$$

where $b_{i,j}$ and $c_{X_{i,j}}$ are random effects.
$b_{i,j}\sim\mathrm{Normal}(0,\sigma^2_1)$, 
$c_{x}\sim\mathrm{Normal}(0,\sigma^2_2)$,
and $\varepsilon_{k}\sim\mathrm{Normal}(0,\sigma^2_0)$.

The mixed model fitting will provide estimates for 
$a$, $\sigma^2_0$, $\sigma^2_1$ and $\sigma^2_2$, as well as an estimator of the variance of the estimator of $a_0$, $\hat\sigma^2_a$.

The prediction interval at level ($\alpha$) of $\mathrm{ln}(Y)$ correspond to the inter quantiles interval for the $(1-\alpha)/2$ and $1-(1-\alpha)/2$ quantiles of a lognormal distribution of parameters $\mu=a$, $\sigma^2=\hat\sigma^2_a+\hat\sigma^2_0+\hat\sigma^2_1+\hat\sigma^2_2$.

The sum of $x$ lognormal i.i.d. lognormal random variables is difficult to approximate for $x$ small, but one can compute the confidence interval via Monte Carlo. %For large values of $x$, a normal approximation can be obtained. The sum of $x$ independent lognormal distributions of parameter $\mu$, $\sigma^2$ can be approximated by the normal distribution of parameter $x\exp(\mu+\sigma^2/2)$, $x(\exp(\sigma^2)-1)(exp(2\mu+\sigma^2))$.

Figure \ref{fig:GLMM1} and \ref{fig:GLMM2} represent the prediction intervals for different confidence levels. 

\begin{figure}[H]\label{fig:GLMM1}\rescale{1}{1}
             \redeftikzyxratio{1}{1}
             \begin{tikzpicture}[x=1pt,y=\tikzyxratio pt,scale=\tikzscale]
\definecolor{fillColor}{RGB}{255,255,255}
\path[use as bounding box,fill=fillColor,fill opacity=0.00] (0,0) rectangle (505.89,505.89); \begin{scope}
\path[clip] (  0.00,  0.00) rectangle (505.89,505.89); \definecolor{drawColor}{RGB}{255,255,255}
\definecolor{fillColor}{RGB}{255,255,255}
\path[draw=drawColor,line width= 0.6pt,line join=round,line cap=round,fill=fillColor] (  0.00,  0.00) rectangle (505.89,505.89); \end{scope}
\begin{scope}
\path[clip] ( 53.51, 30.72) rectangle (500.39,500.39); \definecolor{fillColor}{gray}{0.92}
\path[fill=fillColor] ( 53.51, 30.72) rectangle (500.39,500.39); \definecolor{drawColor}{RGB}{255,255,255}
\path[draw=drawColor,line width= 0.3pt,line join=round] ( 53.51,121.73) -- 	(500.39,121.73); 
\path[draw=drawColor,line width= 0.3pt,line join=round] ( 53.51,261.62) -- 	(500.39,261.62); 
\path[draw=drawColor,line width= 0.3pt,line join=round] ( 53.51,401.52) -- 	(500.39,401.52); 
\path[draw=drawColor,line width= 0.3pt,line join=round] (120.11, 30.72) -- 	(120.11,500.39); 
\path[draw=drawColor,line width= 0.3pt,line join=round] (222.96, 30.72) -- 	(222.96,500.39); 
\path[draw=drawColor,line width= 0.3pt,line join=round] (325.80, 30.72) -- 	(325.80,500.39); 
\path[draw=drawColor,line width= 0.3pt,line join=round] (428.65, 30.72) -- 	(428.65,500.39); 
\path[draw=drawColor,line width= 0.6pt,line join=round] ( 53.51, 51.78) -- 	(500.39, 51.78); 
\path[draw=drawColor,line width= 0.6pt,line join=round] ( 53.51,191.68) -- 	(500.39,191.68); 
\path[draw=drawColor,line width= 0.6pt,line join=round] ( 53.51,331.57) -- 	(500.39,331.57); 
\path[draw=drawColor,line width= 0.6pt,line join=round] ( 53.51,471.46) -- 	(500.39,471.46); 
\path[draw=drawColor,line width= 0.6pt,line join=round] ( 68.68, 30.72) -- 	( 68.68,500.39); 
\path[draw=drawColor,line width= 0.6pt,line join=round] (171.53, 30.72) -- 	(171.53,500.39); 
\path[draw=drawColor,line width= 0.6pt,line join=round] (274.38, 30.72) -- 	(274.38,500.39); 
\path[draw=drawColor,line width= 0.6pt,line join=round] (377.23, 30.72) -- 	(377.23,500.39); 
\path[draw=drawColor,line width= 0.6pt,line join=round] (480.08, 30.72) -- 	(480.08,500.39); \definecolor{drawColor}{RGB}{0,0,0}
\definecolor{fillColor}{RGB}{0,0,0}
\path[draw=drawColor,line width= 0.4pt,line join=round,line cap=round,fill=fillColor] ( 73.83, 55.44) circle (  1.96); 
\path[draw=drawColor,line width= 0.4pt,line join=round,line cap=round,fill=fillColor] ( 73.83, 55.74) circle (  1.96); 
\path[draw=drawColor,line width= 0.4pt,line join=round,line cap=round,fill=fillColor] ( 73.83, 53.69) circle (  1.96); 
\path[draw=drawColor,line width= 0.4pt,line join=round,line cap=round,fill=fillColor] ( 73.83, 59.13) circle (  1.96); 
\path[draw=drawColor,line width= 0.4pt,line join=round,line cap=round,fill=fillColor] ( 73.83, 57.74) circle (  1.96); 
\path[draw=drawColor,line width= 0.4pt,line join=round,line cap=round,fill=fillColor] ( 73.83, 54.44) circle (  1.96); 
\path[draw=drawColor,line width= 0.4pt,line join=round,line cap=round,fill=fillColor] ( 73.83, 54.17) circle (  1.96); 
\path[draw=drawColor,line width= 0.4pt,line join=round,line cap=round,fill=fillColor] ( 73.83, 61.08) circle (  1.96); 
\path[draw=drawColor,line width= 0.4pt,line join=round,line cap=round,fill=fillColor] ( 73.83, 52.84) circle (  1.96); 
\path[draw=drawColor,line width= 0.4pt,line join=round,line cap=round,fill=fillColor] ( 73.83, 53.59) circle (  1.96); 
\path[draw=drawColor,line width= 0.4pt,line join=round,line cap=round,fill=fillColor] ( 73.83, 54.78) circle (  1.96); 
\path[draw=drawColor,line width= 0.4pt,line join=round,line cap=round,fill=fillColor] ( 73.83, 53.86) circle (  1.96); 
\path[draw=drawColor,line width= 0.4pt,line join=round,line cap=round,fill=fillColor] ( 73.83, 52.57) circle (  1.96); 
\path[draw=drawColor,line width= 0.4pt,line join=round,line cap=round,fill=fillColor] ( 73.83, 53.67) circle (  1.96); 
\path[draw=drawColor,line width= 0.4pt,line join=round,line cap=round,fill=fillColor] ( 73.83, 52.42) circle (  1.96); 
\path[draw=drawColor,line width= 0.4pt,line join=round,line cap=round,fill=fillColor] ( 73.83, 54.64) circle (  1.96); 
\path[draw=drawColor,line width= 0.4pt,line join=round,line cap=round,fill=fillColor] ( 73.83, 57.40) circle (  1.96); 
\path[draw=drawColor,line width= 0.4pt,line join=round,line cap=round,fill=fillColor] ( 78.97, 54.55) circle (  1.96); 
\path[draw=drawColor,line width= 0.4pt,line join=round,line cap=round,fill=fillColor] ( 78.97, 59.79) circle (  1.96); 
\path[draw=drawColor,line width= 0.4pt,line join=round,line cap=round,fill=fillColor] ( 78.97, 57.10) circle (  1.96); 
\path[draw=drawColor,line width= 0.4pt,line join=round,line cap=round,fill=fillColor] ( 78.97, 57.26) circle (  1.96); 
\path[draw=drawColor,line width= 0.4pt,line join=round,line cap=round,fill=fillColor] ( 78.97, 57.88) circle (  1.96); 
\path[draw=drawColor,line width= 0.4pt,line join=round,line cap=round,fill=fillColor] ( 78.97, 64.29) circle (  1.96); 
\path[draw=drawColor,line width= 0.4pt,line join=round,line cap=round,fill=fillColor] ( 78.97, 54.23) circle (  1.96); 
\path[draw=drawColor,line width= 0.4pt,line join=round,line cap=round,fill=fillColor] ( 78.97, 53.74) circle (  1.96); 
\path[draw=drawColor,line width= 0.4pt,line join=round,line cap=round,fill=fillColor] ( 84.11, 83.14) circle (  1.96); 
\path[draw=drawColor,line width= 0.4pt,line join=round,line cap=round,fill=fillColor] ( 84.11, 70.09) circle (  1.96); 
\path[draw=drawColor,line width= 0.4pt,line join=round,line cap=round,fill=fillColor] ( 84.11, 57.84) circle (  1.96); 
\path[draw=drawColor,line width= 0.4pt,line join=round,line cap=round,fill=fillColor] ( 84.11, 55.22) circle (  1.96); 
\path[draw=drawColor,line width= 0.4pt,line join=round,line cap=round,fill=fillColor] ( 84.11, 65.08) circle (  1.96); 
\path[draw=drawColor,line width= 0.4pt,line join=round,line cap=round,fill=fillColor] ( 84.11, 60.22) circle (  1.96); 
\path[draw=drawColor,line width= 0.4pt,line join=round,line cap=round,fill=fillColor] ( 84.11, 65.38) circle (  1.96); 
\path[draw=drawColor,line width= 0.4pt,line join=round,line cap=round,fill=fillColor] ( 84.11, 54.40) circle (  1.96); 
\path[draw=drawColor,line width= 0.4pt,line join=round,line cap=round,fill=fillColor] ( 84.11, 65.14) circle (  1.96); 
\path[draw=drawColor,line width= 0.4pt,line join=round,line cap=round,fill=fillColor] ( 89.25, 55.66) circle (  1.96); 
\path[draw=drawColor,line width= 0.4pt,line join=round,line cap=round,fill=fillColor] ( 89.25, 66.91) circle (  1.96); 
\path[draw=drawColor,line width= 0.4pt,line join=round,line cap=round,fill=fillColor] ( 89.25, 70.40) circle (  1.96); 
\path[draw=drawColor,line width= 0.4pt,line join=round,line cap=round,fill=fillColor] ( 89.25, 66.95) circle (  1.96); 
\path[draw=drawColor,line width= 0.4pt,line join=round,line cap=round,fill=fillColor] ( 89.25, 67.10) circle (  1.96); 
\path[draw=drawColor,line width= 0.4pt,line join=round,line cap=round,fill=fillColor] ( 89.25, 60.69) circle (  1.96); 
\path[draw=drawColor,line width= 0.4pt,line join=round,line cap=round,fill=fillColor] ( 89.25, 66.03) circle (  1.96); 
\path[draw=drawColor,line width= 0.4pt,line join=round,line cap=round,fill=fillColor] ( 89.25, 60.92) circle (  1.96); 
\path[draw=drawColor,line width= 0.4pt,line join=round,line cap=round,fill=fillColor] ( 89.25, 63.74) circle (  1.96); 
\path[draw=drawColor,line width= 0.4pt,line join=round,line cap=round,fill=fillColor] ( 89.25, 64.21) circle (  1.96); 
\path[draw=drawColor,line width= 0.4pt,line join=round,line cap=round,fill=fillColor] ( 89.25, 72.20) circle (  1.96); 
\path[draw=drawColor,line width= 0.4pt,line join=round,line cap=round,fill=fillColor] ( 89.25, 62.70) circle (  1.96); 
\path[draw=drawColor,line width= 0.4pt,line join=round,line cap=round,fill=fillColor] ( 89.25, 68.46) circle (  1.96); 
\path[draw=drawColor,line width= 0.4pt,line join=round,line cap=round,fill=fillColor] ( 89.25, 72.95) circle (  1.96); 
\path[draw=drawColor,line width= 0.4pt,line join=round,line cap=round,fill=fillColor] ( 94.39, 67.45) circle (  1.96); 
\path[draw=drawColor,line width= 0.4pt,line join=round,line cap=round,fill=fillColor] ( 94.39, 66.44) circle (  1.96); 
\path[draw=drawColor,line width= 0.4pt,line join=round,line cap=round,fill=fillColor] ( 94.39, 63.42) circle (  1.96); 
\path[draw=drawColor,line width= 0.4pt,line join=round,line cap=round,fill=fillColor] ( 94.39, 68.17) circle (  1.96); 
\path[draw=drawColor,line width= 0.4pt,line join=round,line cap=round,fill=fillColor] ( 94.39, 68.53) circle (  1.96); 
\path[draw=drawColor,line width= 0.4pt,line join=round,line cap=round,fill=fillColor] ( 99.54, 86.68) circle (  1.96); 
\path[draw=drawColor,line width= 0.4pt,line join=round,line cap=round,fill=fillColor] ( 99.54, 81.47) circle (  1.96); 
\path[draw=drawColor,line width= 0.4pt,line join=round,line cap=round,fill=fillColor] ( 99.54, 76.20) circle (  1.96); 
\path[draw=drawColor,line width= 0.4pt,line join=round,line cap=round,fill=fillColor] (104.68, 74.82) circle (  1.96); 
\path[draw=drawColor,line width= 0.4pt,line join=round,line cap=round,fill=fillColor] (104.68, 71.26) circle (  1.96); 
\path[draw=drawColor,line width= 0.4pt,line join=round,line cap=round,fill=fillColor] (109.82, 96.85) circle (  1.96); 
\path[draw=drawColor,line width= 0.4pt,line join=round,line cap=round,fill=fillColor] (109.82, 82.64) circle (  1.96); 
\path[draw=drawColor,line width= 0.4pt,line join=round,line cap=round,fill=fillColor] (114.96, 80.38) circle (  1.96); 
\path[draw=drawColor,line width= 0.4pt,line join=round,line cap=round,fill=fillColor] (114.96, 82.57) circle (  1.96); 
\path[draw=drawColor,line width= 0.4pt,line join=round,line cap=round,fill=fillColor] (114.96, 82.40) circle (  1.96); 
\path[draw=drawColor,line width= 0.4pt,line join=round,line cap=round,fill=fillColor] (114.96, 85.55) circle (  1.96); 
\path[draw=drawColor,line width= 0.4pt,line join=round,line cap=round,fill=fillColor] (114.96, 80.82) circle (  1.96); 
\path[draw=drawColor,line width= 0.4pt,line join=round,line cap=round,fill=fillColor] (114.96, 77.88) circle (  1.96); 
\path[draw=drawColor,line width= 0.4pt,line join=round,line cap=round,fill=fillColor] (120.11, 77.16) circle (  1.96); 
\path[draw=drawColor,line width= 0.4pt,line join=round,line cap=round,fill=fillColor] (125.25, 80.45) circle (  1.96); 
\path[draw=drawColor,line width= 0.4pt,line join=round,line cap=round,fill=fillColor] (125.25, 83.34) circle (  1.96); 
\path[draw=drawColor,line width= 0.4pt,line join=round,line cap=round,fill=fillColor] (125.25, 89.12) circle (  1.96); 
\path[draw=drawColor,line width= 0.4pt,line join=round,line cap=round,fill=fillColor] (125.25, 96.80) circle (  1.96); 
\path[draw=drawColor,line width= 0.4pt,line join=round,line cap=round,fill=fillColor] (130.39, 93.19) circle (  1.96); 
\path[draw=drawColor,line width= 0.4pt,line join=round,line cap=round,fill=fillColor] (130.39, 97.43) circle (  1.96); 
\path[draw=drawColor,line width= 0.4pt,line join=round,line cap=round,fill=fillColor] (135.53,101.74) circle (  1.96); 
\path[draw=drawColor,line width= 0.4pt,line join=round,line cap=round,fill=fillColor] (135.53,110.14) circle (  1.96); 
\path[draw=drawColor,line width= 0.4pt,line join=round,line cap=round,fill=fillColor] (140.68,132.39) circle (  1.96); 
\path[draw=drawColor,line width= 0.4pt,line join=round,line cap=round,fill=fillColor] (145.82,105.44) circle (  1.96); 
\path[draw=drawColor,line width= 0.4pt,line join=round,line cap=round,fill=fillColor] (192.10,158.67) circle (  1.96); 
\path[draw=drawColor,line width= 0.4pt,line join=round,line cap=round,fill=fillColor] (377.23,408.88) circle (  1.96); 
\path[draw=drawColor,line width= 0.4pt,line join=round,line cap=round,fill=fillColor] (480.08,417.81) circle (  1.96); \definecolor{drawColor}{RGB}{19,43,67}
\path[draw=drawColor,line width= 0.6pt,line join=round] ( 73.83, 52.72) -- 	( 78.97, 54.67) -- 	( 84.11, 57.02) -- 	( 89.25, 59.60) -- 	( 94.39, 62.32) -- 	( 99.54, 65.15) -- 	(104.68, 68.05) -- 	(109.82, 71.05) -- 	(114.96, 74.09) -- 	(120.11, 77.17) -- 	(125.25, 80.29) -- 	(130.39, 83.47) -- 	(135.53, 86.67) -- 	(140.68, 89.87) -- 	(145.82, 93.12) -- 	(150.96, 96.39) -- 	(156.10, 99.70) -- 	(161.25,102.99) -- 	(166.39,106.32) -- 	(171.53,109.62) -- 	(176.67,112.97) -- 	(181.82,116.34) -- 	(186.96,119.73) -- 	(192.10,123.15) -- 	(197.24,126.51) -- 	(202.39,129.92) -- 	(207.53,133.33) -- 	(212.67,136.75) -- 	(217.81,140.19) -- 	(222.96,143.64) -- 	(228.10,147.14) -- 	(233.24,150.58) -- 	(238.38,154.01) -- 	(243.53,157.50) -- 	(248.67,160.98) -- 	(253.81,164.48) -- 	(258.95,167.97) -- 	(264.10,171.44) -- 	(269.24,174.97) -- 	(274.38,178.44) -- 	(279.52,181.98) -- 	(284.66,185.53) -- 	(289.81,189.02) -- 	(294.95,192.57) -- 	(300.09,196.15) -- 	(305.23,199.61) -- 	(310.38,203.26) -- 	(315.52,206.76) -- 	(320.66,210.35) -- 	(325.80,213.85) -- 	(330.95,217.45) -- 	(336.09,220.99) -- 	(341.23,224.59) -- 	(346.37,228.10) -- 	(351.52,231.72) -- 	(356.66,235.28) -- 	(361.80,238.91) -- 	(366.94,242.43) -- 	(372.09,246.04) -- 	(377.23,249.66) -- 	(382.37,253.19) -- 	(387.51,256.84) -- 	(392.66,260.39) -- 	(397.80,264.02) -- 	(402.94,267.68) -- 	(408.08,271.24) -- 	(413.23,274.86) -- 	(418.37,278.50) -- 	(423.51,282.08) -- 	(428.65,285.73) -- 	(433.80,289.29) -- 	(438.94,292.94) -- 	(444.08,296.55) -- 	(449.22,300.14) -- 	(454.37,303.87) -- 	(459.51,307.37) -- 	(464.65,311.14) -- 	(469.79,314.72) -- 	(474.93,318.35) -- 	(480.08,321.96); \definecolor{drawColor}{RGB}{51,107,153}
\path[draw=drawColor,line width= 0.6pt,line join=round] ( 73.83, 52.53) -- 	( 78.97, 54.24) -- 	( 84.11, 56.36) -- 	( 89.25, 58.74) -- 	( 94.39, 61.28) -- 	( 99.54, 63.92) -- 	(104.68, 66.66) -- 	(109.82, 69.49) -- 	(114.96, 72.37) -- 	(120.11, 75.32) -- 	(125.25, 78.31) -- 	(130.39, 81.33) -- 	(135.53, 84.43) -- 	(140.68, 87.48) -- 	(145.82, 90.61) -- 	(150.96, 93.75) -- 	(156.10, 96.97) -- 	(161.25,100.12) -- 	(166.39,103.40) -- 	(171.53,106.58) -- 	(176.67,109.81) -- 	(181.82,113.08) -- 	(186.96,116.34) -- 	(192.10,119.67) -- 	(197.24,122.96) -- 	(202.39,126.30) -- 	(207.53,129.57) -- 	(212.67,132.91) -- 	(217.81,136.27) -- 	(222.96,139.62) -- 	(228.10,143.03) -- 	(233.24,146.40) -- 	(238.38,149.78) -- 	(243.53,153.12) -- 	(248.67,156.53) -- 	(253.81,159.94) -- 	(258.95,163.31) -- 	(264.10,166.75) -- 	(269.24,170.16) -- 	(274.38,173.56) -- 	(279.52,177.06) -- 	(284.66,180.52) -- 	(289.81,183.98) -- 	(294.95,187.42) -- 	(300.09,190.97) -- 	(305.23,194.37) -- 	(310.38,197.88) -- 	(315.52,201.35) -- 	(320.66,204.85) -- 	(325.80,208.32) -- 	(330.95,211.77) -- 	(336.09,215.33) -- 	(341.23,218.80) -- 	(346.37,222.27) -- 	(351.52,225.85) -- 	(356.66,229.39) -- 	(361.80,232.91) -- 	(366.94,236.36) -- 	(372.09,239.83) -- 	(377.23,243.46) -- 	(382.37,246.92) -- 	(387.51,250.54) -- 	(392.66,254.07) -- 	(397.80,257.60) -- 	(402.94,261.16) -- 	(408.08,264.67) -- 	(413.23,268.18) -- 	(418.37,271.69) -- 	(423.51,275.29) -- 	(428.65,278.87) -- 	(433.80,282.43) -- 	(438.94,285.96) -- 	(444.08,289.48) -- 	(449.22,293.06) -- 	(454.37,296.80) -- 	(459.51,300.21) -- 	(464.65,303.91) -- 	(469.79,307.44) -- 	(474.93,311.02) -- 	(480.08,314.58); \definecolor{drawColor}{RGB}{79,164,229}
\path[draw=drawColor,line width= 0.6pt,line join=round] ( 73.83, 52.27) -- 	( 78.97, 53.58) -- 	( 84.11, 55.30) -- 	( 89.25, 57.32) -- 	( 94.39, 59.51) -- 	( 99.54, 61.85) -- 	(104.68, 64.25) -- 	(109.82, 66.82) -- 	(114.96, 69.40) -- 	(120.11, 72.08) -- 	(125.25, 74.80) -- 	(130.39, 77.60) -- 	(135.53, 80.45) -- 	(140.68, 83.26) -- 	(145.82, 86.16) -- 	(150.96, 89.06) -- 	(156.10, 92.07) -- 	(161.25, 95.04) -- 	(166.39, 98.03) -- 	(171.53,101.10) -- 	(176.67,104.09) -- 	(181.82,107.22) -- 	(186.96,110.22) -- 	(192.10,113.35) -- 	(197.24,116.49) -- 	(202.39,119.64) -- 	(207.53,122.82) -- 	(212.67,125.99) -- 	(217.81,129.16) -- 	(222.96,132.38) -- 	(228.10,135.52) -- 	(233.24,138.74) -- 	(238.38,141.99) -- 	(243.53,145.18) -- 	(248.67,148.41) -- 	(253.81,151.65) -- 	(258.95,154.96) -- 	(264.10,158.18) -- 	(269.24,161.41) -- 	(274.38,164.75) -- 	(279.52,167.93) -- 	(284.66,171.30) -- 	(289.81,174.67) -- 	(294.95,178.01) -- 	(300.09,181.27) -- 	(305.23,184.60) -- 	(310.38,188.05) -- 	(315.52,191.32) -- 	(320.66,194.78) -- 	(325.80,198.01) -- 	(330.95,201.38) -- 	(336.09,204.75) -- 	(341.23,207.97) -- 	(346.37,211.43) -- 	(351.52,214.89) -- 	(356.66,218.30) -- 	(361.80,221.70) -- 	(366.94,225.10) -- 	(372.09,228.48) -- 	(377.23,231.91) -- 	(382.37,235.21) -- 	(387.51,238.66) -- 	(392.66,242.15) -- 	(397.80,245.55) -- 	(402.94,248.88) -- 	(408.08,252.42) -- 	(413.23,255.77) -- 	(418.37,259.15) -- 	(423.51,262.68) -- 	(428.65,266.16) -- 	(433.80,269.62) -- 	(438.94,273.06) -- 	(444.08,276.55) -- 	(449.22,279.87) -- 	(454.37,283.43) -- 	(459.51,286.72) -- 	(464.65,290.47) -- 	(469.79,293.82) -- 	(474.93,297.24) -- 	(480.08,300.77); \definecolor{drawColor}{RGB}{83,171,239}
\path[draw=drawColor,line width= 0.6pt,line join=round] ( 73.83, 52.19) -- 	( 78.97, 53.37) -- 	( 84.11, 54.97) -- 	( 89.25, 56.85) -- 	( 94.39, 58.92) -- 	( 99.54, 61.15) -- 	(104.68, 63.45) -- 	(109.82, 65.93) -- 	(114.96, 68.39) -- 	(120.11, 71.00) -- 	(125.25, 73.61) -- 	(130.39, 76.34) -- 	(135.53, 79.05) -- 	(140.68, 81.81) -- 	(145.82, 84.68) -- 	(150.96, 87.48) -- 	(156.10, 90.31) -- 	(161.25, 93.25) -- 	(166.39, 96.18) -- 	(171.53, 99.18) -- 	(176.67,102.09) -- 	(181.82,105.17) -- 	(186.96,108.14) -- 	(192.10,111.15) -- 	(197.24,114.22) -- 	(202.39,117.39) -- 	(207.53,120.41) -- 	(212.67,123.51) -- 	(217.81,126.71) -- 	(222.96,129.76) -- 	(228.10,132.89) -- 	(233.24,136.15) -- 	(238.38,139.21) -- 	(243.53,142.39) -- 	(248.67,145.65) -- 	(253.81,148.76) -- 	(258.95,151.89) -- 	(264.10,155.15) -- 	(269.24,158.24) -- 	(274.38,161.57) -- 	(279.52,164.78) -- 	(284.66,168.09) -- 	(289.81,171.34) -- 	(294.95,174.57) -- 	(300.09,177.92) -- 	(305.23,181.13) -- 	(310.38,184.62) -- 	(315.52,187.79) -- 	(320.66,191.21) -- 	(325.80,194.48) -- 	(330.95,197.82) -- 	(336.09,200.98) -- 	(341.23,204.11) -- 	(346.37,207.63) -- 	(351.52,211.00) -- 	(356.66,214.30) -- 	(361.80,217.78) -- 	(366.94,221.03) -- 	(372.09,224.42) -- 	(377.23,227.69) -- 	(382.37,231.09) -- 	(387.51,234.46) -- 	(392.66,237.75) -- 	(397.80,241.24) -- 	(402.94,244.39) -- 	(408.08,247.99) -- 	(413.23,251.26) -- 	(418.37,254.53) -- 	(423.51,258.13) -- 	(428.65,261.49) -- 	(433.80,265.00) -- 	(438.94,268.28) -- 	(444.08,271.87) -- 	(449.22,275.22) -- 	(454.37,278.61) -- 	(459.51,281.87) -- 	(464.65,285.55) -- 	(469.79,288.86) -- 	(474.93,292.20) -- 	(480.08,295.75); \definecolor{drawColor}{RGB}{86,177,247}
\path[draw=drawColor,line width= 0.6pt,line join=round] ( 73.83, 52.07) -- 	( 78.97, 53.01) -- 	( 84.11, 54.38) -- 	( 89.25, 56.05) -- 	( 94.39, 57.86) -- 	( 99.54, 59.86) -- 	(104.68, 62.00) -- 	(109.82, 64.19) -- 	(114.96, 66.56) -- 	(120.11, 68.90) -- 	(125.25, 71.35) -- 	(130.39, 73.86) -- 	(135.53, 76.40) -- 	(140.68, 79.06) -- 	(145.82, 81.70) -- 	(150.96, 84.23) -- 	(156.10, 86.97) -- 	(161.25, 89.84) -- 	(166.39, 92.54) -- 	(171.53, 95.39) -- 	(176.67, 98.33) -- 	(181.82,101.15) -- 	(186.96,104.04) -- 	(192.10,106.98) -- 	(197.24,109.77) -- 	(202.39,113.01) -- 	(207.53,115.59) -- 	(212.67,118.76) -- 	(217.81,121.85) -- 	(222.96,124.64) -- 	(228.10,127.55) -- 	(233.24,130.72) -- 	(238.38,133.57) -- 	(243.53,136.95) -- 	(248.67,139.93) -- 	(253.81,143.10) -- 	(258.95,145.78) -- 	(264.10,149.11) -- 	(269.24,152.12) -- 	(274.38,155.50) -- 	(279.52,158.58) -- 	(284.66,161.55) -- 	(289.81,164.62) -- 	(294.95,168.02) -- 	(300.09,171.32) -- 	(305.23,174.18) -- 	(310.38,177.53) -- 	(315.52,180.84) -- 	(320.66,184.26) -- 	(325.80,187.27) -- 	(330.95,190.43) -- 	(336.09,193.31) -- 	(341.23,196.46) -- 	(346.37,199.66) -- 	(351.52,203.31) -- 	(356.66,206.59) -- 	(361.80,210.04) -- 	(366.94,213.01) -- 	(372.09,216.20) -- 	(377.23,219.39) -- 	(382.37,222.52) -- 	(387.51,225.81) -- 	(392.66,229.59) -- 	(397.80,232.36) -- 	(402.94,235.76) -- 	(408.08,239.07) -- 	(413.23,242.62) -- 	(418.37,245.48) -- 	(423.51,248.92) -- 	(428.65,252.11) -- 	(433.80,255.31) -- 	(438.94,258.90) -- 	(444.08,262.14) -- 	(449.22,265.64) -- 	(454.37,268.81) -- 	(459.51,272.25) -- 	(464.65,276.08) -- 	(469.79,279.18) -- 	(474.93,282.18) -- 	(480.08,285.87); \definecolor{drawColor}{RGB}{19,43,67}
\path[draw=drawColor,line width= 0.6pt,line join=round] ( 73.83, 61.65) -- 	( 78.97, 68.16) -- 	( 84.11, 73.95) -- 	( 89.25, 79.42) -- 	( 94.39, 84.72) -- 	( 99.54, 89.83) -- 	(104.68, 94.89) -- 	(109.82, 99.83) -- 	(114.96,104.73) -- 	(120.11,109.56) -- 	(125.25,114.33) -- 	(130.39,119.10) -- 	(135.53,123.86) -- 	(140.68,128.55) -- 	(145.82,133.12) -- 	(150.96,137.81) -- 	(156.10,142.39) -- 	(161.25,146.95) -- 	(166.39,151.55) -- 	(171.53,156.09) -- 	(176.67,160.62) -- 	(181.82,165.10) -- 	(186.96,169.63) -- 	(192.10,174.17) -- 	(197.24,178.60) -- 	(202.39,183.10) -- 	(207.53,187.51) -- 	(212.67,191.99) -- 	(217.81,196.43) -- 	(222.96,200.90) -- 	(228.10,205.26) -- 	(233.24,209.66) -- 	(238.38,214.12) -- 	(243.53,218.52) -- 	(248.67,222.89) -- 	(253.81,227.25) -- 	(258.95,231.68) -- 	(264.10,236.01) -- 	(269.24,240.36) -- 	(274.38,244.77) -- 	(279.52,249.14) -- 	(284.66,253.45) -- 	(289.81,257.76) -- 	(294.95,262.04) -- 	(300.09,266.42) -- 	(305.23,270.79) -- 	(310.38,275.02) -- 	(315.52,279.30) -- 	(320.66,283.76) -- 	(325.80,288.14) -- 	(330.95,292.33) -- 	(336.09,296.73) -- 	(341.23,301.05) -- 	(346.37,305.28) -- 	(351.52,309.50) -- 	(356.66,313.75) -- 	(361.80,318.10) -- 	(366.94,322.38) -- 	(372.09,326.69) -- 	(377.23,330.91) -- 	(382.37,335.18) -- 	(387.51,339.52) -- 	(392.66,343.81) -- 	(397.80,348.07) -- 	(402.94,352.33) -- 	(408.08,356.56) -- 	(413.23,360.84) -- 	(418.37,365.01) -- 	(423.51,369.36) -- 	(428.65,373.60) -- 	(433.80,377.87) -- 	(438.94,382.14) -- 	(444.08,386.31) -- 	(449.22,390.56) -- 	(454.37,394.83) -- 	(459.51,398.99) -- 	(464.65,403.35) -- 	(469.79,407.56) -- 	(474.93,411.78) -- 	(480.08,416.00); \definecolor{drawColor}{RGB}{51,107,153}
\path[draw=drawColor,line width= 0.6pt,line join=round] ( 73.83, 64.14) -- 	( 78.97, 71.20) -- 	( 84.11, 77.39) -- 	( 89.25, 83.19) -- 	( 94.39, 88.76) -- 	( 99.54, 94.18) -- 	(104.68, 99.43) -- 	(109.82,104.58) -- 	(114.96,109.62) -- 	(120.11,114.64) -- 	(125.25,119.61) -- 	(130.39,124.53) -- 	(135.53,129.41) -- 	(140.68,134.23) -- 	(145.82,138.98) -- 	(150.96,143.85) -- 	(156.10,148.50) -- 	(161.25,153.18) -- 	(166.39,157.91) -- 	(171.53,162.48) -- 	(176.67,167.21) -- 	(181.82,171.82) -- 	(186.96,176.40) -- 	(192.10,181.05) -- 	(197.24,185.51) -- 	(202.39,190.15) -- 	(207.53,194.70) -- 	(212.67,199.28) -- 	(217.81,203.81) -- 	(222.96,208.38) -- 	(228.10,212.89) -- 	(233.24,217.43) -- 	(238.38,221.82) -- 	(243.53,226.29) -- 	(248.67,230.81) -- 	(253.81,235.24) -- 	(258.95,239.77) -- 	(264.10,244.16) -- 	(269.24,248.64) -- 	(274.38,253.11) -- 	(279.52,257.57) -- 	(284.66,261.89) -- 	(289.81,266.35) -- 	(294.95,270.77) -- 	(300.09,275.11) -- 	(305.23,279.58) -- 	(310.38,283.91) -- 	(315.52,288.33) -- 	(320.66,292.80) -- 	(325.80,297.20) -- 	(330.95,301.52) -- 	(336.09,305.98) -- 	(341.23,310.35) -- 	(346.37,314.61) -- 	(351.52,318.94) -- 	(356.66,323.32) -- 	(361.80,327.70) -- 	(366.94,331.94) -- 	(372.09,336.39) -- 	(377.23,340.74) -- 	(382.37,345.05) -- 	(387.51,349.42) -- 	(392.66,353.71) -- 	(397.80,358.08) -- 	(402.94,362.40) -- 	(408.08,366.61) -- 	(413.23,370.93) -- 	(418.37,375.27) -- 	(423.51,379.66) -- 	(428.65,384.02) -- 	(433.80,388.41) -- 	(438.94,392.51) -- 	(444.08,396.88) -- 	(449.22,401.16) -- 	(454.37,405.48) -- 	(459.51,409.72) -- 	(464.65,414.19) -- 	(469.79,418.34) -- 	(474.93,422.68) -- 	(480.08,426.91); \definecolor{drawColor}{RGB}{79,164,229}
\path[draw=drawColor,line width= 0.6pt,line join=round] ( 73.83, 70.98) -- 	( 78.97, 79.18) -- 	( 84.11, 86.21) -- 	( 89.25, 92.61) -- 	( 94.39, 98.53) -- 	( 99.54,104.28) -- 	(104.68,109.98) -- 	(109.82,115.68) -- 	(114.96,121.02) -- 	(120.11,126.43) -- 	(125.25,131.68) -- 	(130.39,136.85) -- 	(135.53,141.99) -- 	(140.68,147.08) -- 	(145.82,152.11) -- 	(150.96,157.09) -- 	(156.10,161.96) -- 	(161.25,166.88) -- 	(166.39,171.97) -- 	(171.53,176.70) -- 	(176.67,181.52) -- 	(181.82,186.48) -- 	(186.96,191.23) -- 	(192.10,196.08) -- 	(197.24,200.90) -- 	(202.39,205.65) -- 	(207.53,210.50) -- 	(212.67,215.03) -- 	(217.81,219.97) -- 	(222.96,224.66) -- 	(228.10,229.28) -- 	(233.24,233.86) -- 	(238.38,238.40) -- 	(243.53,243.16) -- 	(248.67,247.88) -- 	(253.81,252.43) -- 	(258.95,256.88) -- 	(264.10,261.51) -- 	(269.24,266.13) -- 	(274.38,270.86) -- 	(279.52,275.48) -- 	(284.66,279.91) -- 	(289.81,284.55) -- 	(294.95,289.14) -- 	(300.09,293.59) -- 	(305.23,298.26) -- 	(310.38,302.54) -- 	(315.52,307.19) -- 	(320.66,311.83) -- 	(325.80,316.21) -- 	(330.95,320.90) -- 	(336.09,325.66) -- 	(341.23,329.89) -- 	(346.37,334.38) -- 	(351.52,338.90) -- 	(356.66,343.36) -- 	(361.80,347.84) -- 	(366.94,352.23) -- 	(372.09,356.56) -- 	(377.23,361.33) -- 	(382.37,365.61) -- 	(387.51,370.10) -- 	(392.66,374.73) -- 	(397.80,378.99) -- 	(402.94,383.44) -- 	(408.08,387.82) -- 	(413.23,392.29) -- 	(418.37,396.77) -- 	(423.51,401.27) -- 	(428.65,405.59) -- 	(433.80,410.19) -- 	(438.94,414.38) -- 	(444.08,418.79) -- 	(449.22,423.42) -- 	(454.37,427.73) -- 	(459.51,432.27) -- 	(464.65,436.51) -- 	(469.79,440.92) -- 	(474.93,445.28) -- 	(480.08,449.91); \definecolor{drawColor}{RGB}{83,171,239}
\path[draw=drawColor,line width= 0.6pt,line join=round] ( 73.83, 74.42) -- 	( 78.97, 83.09) -- 	( 84.11, 90.30) -- 	( 89.25, 97.04) -- 	( 94.39,102.94) -- 	( 99.54,108.92) -- 	(104.68,114.87) -- 	(109.82,120.67) -- 	(114.96,126.03) -- 	(120.11,131.43) -- 	(125.25,136.95) -- 	(130.39,142.17) -- 	(135.53,147.38) -- 	(140.68,152.72) -- 	(145.82,157.85) -- 	(150.96,162.71) -- 	(156.10,167.60) -- 	(161.25,172.84) -- 	(166.39,178.01) -- 	(171.53,182.72) -- 	(176.67,187.83) -- 	(181.82,192.50) -- 	(186.96,197.63) -- 	(192.10,202.47) -- 	(197.24,207.50) -- 	(202.39,212.04) -- 	(207.53,217.01) -- 	(212.67,221.57) -- 	(217.81,226.93) -- 	(222.96,231.48) -- 	(228.10,236.15) -- 	(233.24,240.75) -- 	(238.38,245.44) -- 	(243.53,250.03) -- 	(248.67,254.44) -- 	(253.81,259.57) -- 	(258.95,263.86) -- 	(264.10,268.73) -- 	(269.24,273.41) -- 	(274.38,278.43) -- 	(279.52,282.80) -- 	(284.66,287.23) -- 	(289.81,291.74) -- 	(294.95,296.50) -- 	(300.09,301.09) -- 	(305.23,305.74) -- 	(310.38,310.16) -- 	(315.52,314.61) -- 	(320.66,319.65) -- 	(325.80,324.32) -- 	(330.95,328.69) -- 	(336.09,333.25) -- 	(341.23,337.82) -- 	(346.37,342.42) -- 	(351.52,346.94) -- 	(356.66,351.41) -- 	(361.80,356.19) -- 	(366.94,360.38) -- 	(372.09,364.82) -- 	(377.23,369.63) -- 	(382.37,373.80) -- 	(387.51,378.38) -- 	(392.66,383.04) -- 	(397.80,387.50) -- 	(402.94,391.66) -- 	(408.08,396.42) -- 	(413.23,400.95) -- 	(418.37,405.42) -- 	(423.51,409.96) -- 	(428.65,414.28) -- 	(433.80,419.17) -- 	(438.94,423.19) -- 	(444.08,427.46) -- 	(449.22,432.26) -- 	(454.37,436.69) -- 	(459.51,441.22) -- 	(464.65,445.41) -- 	(469.79,449.88) -- 	(474.93,454.37) -- 	(480.08,458.86); \definecolor{drawColor}{RGB}{86,177,247}
\path[draw=drawColor,line width= 0.6pt,line join=round] ( 73.83, 83.77) -- 	( 78.97, 93.67) -- 	( 84.11,101.55) -- 	( 89.25,108.27) -- 	( 94.39,114.69) -- 	( 99.54,120.57) -- 	(104.68,126.91) -- 	(109.82,132.95) -- 	(114.96,138.96) -- 	(120.11,143.45) -- 	(125.25,149.70) -- 	(130.39,154.76) -- 	(135.53,160.23) -- 	(140.68,166.09) -- 	(145.82,171.15) -- 	(150.96,176.47) -- 	(156.10,181.76) -- 	(161.25,186.90) -- 	(166.39,192.42) -- 	(171.53,197.26) -- 	(176.67,203.07) -- 	(181.82,207.75) -- 	(186.96,213.47) -- 	(192.10,217.68) -- 	(197.24,222.77) -- 	(202.39,228.09) -- 	(207.53,232.79) -- 	(212.67,237.32) -- 	(217.81,242.51) -- 	(222.96,246.82) -- 	(228.10,251.93) -- 	(233.24,256.49) -- 	(238.38,261.64) -- 	(243.53,266.40) -- 	(248.67,270.93) -- 	(253.81,275.47) -- 	(258.95,281.03) -- 	(264.10,284.76) -- 	(269.24,289.84) -- 	(274.38,295.84) -- 	(279.52,299.41) -- 	(284.66,303.87) -- 	(289.81,308.98) -- 	(294.95,313.49) -- 	(300.09,317.89) -- 	(305.23,323.00) -- 	(310.38,327.53) -- 	(315.52,332.06) -- 	(320.66,337.19) -- 	(325.80,342.67) -- 	(330.95,346.37) -- 	(336.09,351.47) -- 	(341.23,356.28) -- 	(346.37,359.97) -- 	(351.52,364.53) -- 	(356.66,369.73) -- 	(361.80,374.17) -- 	(366.94,379.09) -- 	(372.09,383.05) -- 	(377.23,388.38) -- 	(382.37,393.14) -- 	(387.51,397.32) -- 	(392.66,402.09) -- 	(397.80,406.39) -- 	(402.94,410.98) -- 	(408.08,414.90) -- 	(413.23,420.08) -- 	(418.37,424.90) -- 	(423.51,429.18) -- 	(428.65,433.67) -- 	(433.80,438.72) -- 	(438.94,442.26) -- 	(444.08,447.49) -- 	(449.22,451.93) -- 	(454.37,456.47) -- 	(459.51,461.46) -- 	(464.65,465.74) -- 	(469.79,469.07) -- 	(474.93,473.97) -- 	(480.08,479.04); \end{scope}
\begin{scope}
\path[clip] ( 53.51, 30.72) rectangle (500.39,500.39); \definecolor{drawColor}{RGB}{86,177,247}
\node[text=drawColor,anchor=base west,inner sep=0pt, outer sep=0pt, scale=  0.89] at (480.08,282.80) {0.999}; \definecolor{drawColor}{RGB}{83,171,239}
\node[text=drawColor,anchor=base west,inner sep=0pt, outer sep=0pt, scale=  0.89] at (480.08,291.93) {0.995}; \definecolor{drawColor}{RGB}{79,164,229}
\node[text=drawColor,anchor=base west,inner sep=0pt, outer sep=0pt, scale=  1.00] at (480.08,298.08) {0.99}; \definecolor{drawColor}{RGB}{51,107,153}
\node[text=drawColor,anchor=base west,inner sep=0pt, outer sep=0pt, scale=  1.00] at (480.08,311.14) {0.95}; \definecolor{drawColor}{RGB}{19,43,67}
\node[text=drawColor,anchor=base west,inner sep=0pt, outer sep=0pt, scale=  1.00] at (480.08,318.51) {0.9}; \end{scope}
\begin{scope}
\path[clip] (  0.00,  0.00) rectangle (505.89,505.89); \definecolor{drawColor}{gray}{0.30}
\node[text=drawColor,anchor=base east,inner sep=0pt, outer sep=0pt, scale=  0.88] at ( 48.56, 48.75) {0}; 
\node[text=drawColor,anchor=base east,inner sep=0pt, outer sep=0pt, scale=  0.88] at ( 48.56,188.65) {500000}; 
\node[text=drawColor,anchor=base east,inner sep=0pt, outer sep=0pt, scale=  0.88] at ( 48.56,328.54) {1000000}; 
\node[text=drawColor,anchor=base east,inner sep=0pt, outer sep=0pt, scale=  0.88] at ( 48.56,468.43) {1500000}; \end{scope}
\begin{scope}
\path[clip] (  0.00,  0.00) rectangle (505.89,505.89); \definecolor{drawColor}{gray}{0.20}
\path[draw=drawColor,line width= 0.6pt,line join=round] ( 50.76, 51.78) -- 	( 53.51, 51.78); 
\path[draw=drawColor,line width= 0.6pt,line join=round] ( 50.76,191.68) -- 	( 53.51,191.68); 
\path[draw=drawColor,line width= 0.6pt,line join=round] ( 50.76,331.57) -- 	( 53.51,331.57); 
\path[draw=drawColor,line width= 0.6pt,line join=round] ( 50.76,471.46) -- 	( 53.51,471.46); \end{scope}
\begin{scope}
\path[clip] (  0.00,  0.00) rectangle (505.89,505.89); \definecolor{drawColor}{gray}{0.20}
\path[draw=drawColor,line width= 0.6pt,line join=round] ( 68.68, 27.97) -- 	( 68.68, 30.72); 
\path[draw=drawColor,line width= 0.6pt,line join=round] (171.53, 27.97) -- 	(171.53, 30.72); 
\path[draw=drawColor,line width= 0.6pt,line join=round] (274.38, 27.97) -- 	(274.38, 30.72); 
\path[draw=drawColor,line width= 0.6pt,line join=round] (377.23, 27.97) -- 	(377.23, 30.72); 
\path[draw=drawColor,line width= 0.6pt,line join=round] (480.08, 27.97) -- 	(480.08, 30.72); \end{scope}
\begin{scope}
\path[clip] (  0.00,  0.00) rectangle (505.89,505.89); \definecolor{drawColor}{gray}{0.30}
\node[text=drawColor,anchor=base,inner sep=0pt, outer sep=0pt, scale=  0.88] at ( 68.68, 19.71) {0}; 
\node[text=drawColor,anchor=base,inner sep=0pt, outer sep=0pt, scale=  0.88] at (171.53, 19.71) {20}; 
\node[text=drawColor,anchor=base,inner sep=0pt, outer sep=0pt, scale=  0.88] at (274.38, 19.71) {40}; 
\node[text=drawColor,anchor=base,inner sep=0pt, outer sep=0pt, scale=  0.88] at (377.23, 19.71) {60}; 
\node[text=drawColor,anchor=base,inner sep=0pt, outer sep=0pt, scale=  0.88] at (480.08, 19.71) {80}; \end{scope}
\begin{scope}
\path[clip] (  0.00,  0.00) rectangle (505.89,505.89); \definecolor{drawColor}{RGB}{0,0,0}
\node[text=drawColor,anchor=base,inner sep=0pt, outer sep=0pt, scale=  1.10] at (276.95,  7.44) {Number of contacts}; \end{scope}
\begin{scope}
\path[clip] (  0.00,  0.00) rectangle (505.89,505.89); \definecolor{drawColor}{RGB}{0,0,0}
\node[text=drawColor,rotate= 90.00,anchor=base,inner sep=0pt, outer sep=0pt, scale=  1.10] at ( 13.08,265.56) {Synaptic Area in $\mathrm{XX}^2$}; \end{scope}
\end{tikzpicture}\redeftikzyxratio{1}{1}\rescale{1}{1}\end{figure}
\begin{figure}[H]\label{fig:GLMM2}\rescale{1}{1}
             \redeftikzyxratio{1}{1}
             \begin{tikzpicture}[x=1pt,y=\tikzyxratio pt,scale=\tikzscale]
\definecolor{fillColor}{RGB}{255,255,255}
\path[use as bounding box,fill=fillColor,fill opacity=0.00] (0,0) rectangle (505.89,505.89); \begin{scope}
\path[clip] (  0.00,  0.00) rectangle (505.89,505.89); \definecolor{drawColor}{RGB}{255,255,255}
\definecolor{fillColor}{RGB}{255,255,255}
\path[draw=drawColor,line width= 0.6pt,line join=round,line cap=round,fill=fillColor] (  0.00,  0.00) rectangle (505.89,505.89); \end{scope}
\begin{scope}
\path[clip] ( 49.11, 30.72) rectangle (500.39,500.39); \definecolor{fillColor}{gray}{0.92}
\path[fill=fillColor] ( 49.11, 30.72) rectangle (500.39,500.39); \definecolor{drawColor}{RGB}{255,255,255}
\path[draw=drawColor,line width= 0.3pt,line join=round] ( 49.11,118.35) -- 	(500.39,118.35); 
\path[draw=drawColor,line width= 0.3pt,line join=round] ( 49.11,250.89) -- 	(500.39,250.89); 
\path[draw=drawColor,line width= 0.3pt,line join=round] ( 49.11,383.43) -- 	(500.39,383.43); 
\path[draw=drawColor,line width= 0.3pt,line join=round] (120.91, 30.72) -- 	(120.91,500.39); 
\path[draw=drawColor,line width= 0.3pt,line join=round] (223.47, 30.72) -- 	(223.47,500.39); 
\path[draw=drawColor,line width= 0.3pt,line join=round] (326.03, 30.72) -- 	(326.03,500.39); 
\path[draw=drawColor,line width= 0.3pt,line join=round] (428.60, 30.72) -- 	(428.60,500.39); 
\path[draw=drawColor,line width= 0.6pt,line join=round] ( 49.11, 52.07) -- 	(500.39, 52.07); 
\path[draw=drawColor,line width= 0.6pt,line join=round] ( 49.11,184.62) -- 	(500.39,184.62); 
\path[draw=drawColor,line width= 0.6pt,line join=round] ( 49.11,317.16) -- 	(500.39,317.16); 
\path[draw=drawColor,line width= 0.6pt,line join=round] ( 49.11,449.71) -- 	(500.39,449.71); 
\path[draw=drawColor,line width= 0.6pt,line join=round] ( 69.63, 30.72) -- 	( 69.63,500.39); 
\path[draw=drawColor,line width= 0.6pt,line join=round] (172.19, 30.72) -- 	(172.19,500.39); 
\path[draw=drawColor,line width= 0.6pt,line join=round] (274.75, 30.72) -- 	(274.75,500.39); 
\path[draw=drawColor,line width= 0.6pt,line join=round] (377.31, 30.72) -- 	(377.31,500.39); 
\path[draw=drawColor,line width= 0.6pt,line join=round] (479.88, 30.72) -- 	(479.88,500.39); \definecolor{drawColor}{RGB}{0,0,0}
\definecolor{fillColor}{RGB}{0,0,0}
\path[draw=drawColor,line width= 0.4pt,line join=round,line cap=round,fill=fillColor] (110.65, 86.74) circle (  1.96); 
\path[draw=drawColor,line width= 0.4pt,line join=round,line cap=round,fill=fillColor] (110.65, 89.57) circle (  1.96); 
\path[draw=drawColor,line width= 0.4pt,line join=round,line cap=round,fill=fillColor] (110.65, 70.11) circle (  1.96); 
\path[draw=drawColor,line width= 0.4pt,line join=round,line cap=round,fill=fillColor] (110.65,121.67) circle (  1.96); 
\path[draw=drawColor,line width= 0.4pt,line join=round,line cap=round,fill=fillColor] (110.65,108.51) circle (  1.96); 
\path[draw=drawColor,line width= 0.4pt,line join=round,line cap=round,fill=fillColor] (110.65, 77.28) circle (  1.96); 
\path[draw=drawColor,line width= 0.4pt,line join=round,line cap=round,fill=fillColor] (110.65, 74.65) circle (  1.96); 
\path[draw=drawColor,line width= 0.4pt,line join=round,line cap=round,fill=fillColor] (110.65,140.17) circle (  1.96); 
\path[draw=drawColor,line width= 0.4pt,line join=round,line cap=round,fill=fillColor] (110.65, 62.06) circle (  1.96); 
\path[draw=drawColor,line width= 0.4pt,line join=round,line cap=round,fill=fillColor] (110.65, 69.15) circle (  1.96); 
\path[draw=drawColor,line width= 0.4pt,line join=round,line cap=round,fill=fillColor] (110.65, 80.47) circle (  1.96); 
\path[draw=drawColor,line width= 0.4pt,line join=round,line cap=round,fill=fillColor] (110.65, 71.75) circle (  1.96); 
\path[draw=drawColor,line width= 0.4pt,line join=round,line cap=round,fill=fillColor] (110.65, 59.49) circle (  1.96); 
\path[draw=drawColor,line width= 0.4pt,line join=round,line cap=round,fill=fillColor] (110.65, 69.96) circle (  1.96); 
\path[draw=drawColor,line width= 0.4pt,line join=round,line cap=round,fill=fillColor] (110.65, 58.08) circle (  1.96); 
\path[draw=drawColor,line width= 0.4pt,line join=round,line cap=round,fill=fillColor] (110.65, 79.18) circle (  1.96); 
\path[draw=drawColor,line width= 0.4pt,line join=round,line cap=round,fill=fillColor] (110.65,105.24) circle (  1.96); 
\path[draw=drawColor,line width= 0.4pt,line join=round,line cap=round,fill=fillColor] (151.68, 78.26) circle (  1.96); 
\path[draw=drawColor,line width= 0.4pt,line join=round,line cap=round,fill=fillColor] (151.68,127.91) circle (  1.96); 
\path[draw=drawColor,line width= 0.4pt,line join=round,line cap=round,fill=fillColor] (151.68,102.44) circle (  1.96); 
\path[draw=drawColor,line width= 0.4pt,line join=round,line cap=round,fill=fillColor] (151.68,103.93) circle (  1.96); 
\path[draw=drawColor,line width= 0.4pt,line join=round,line cap=round,fill=fillColor] (151.68,109.86) circle (  1.96); 
\path[draw=drawColor,line width= 0.4pt,line join=round,line cap=round,fill=fillColor] (151.68,170.54) circle (  1.96); 
\path[draw=drawColor,line width= 0.4pt,line join=round,line cap=round,fill=fillColor] (151.68, 75.22) circle (  1.96); 
\path[draw=drawColor,line width= 0.4pt,line join=round,line cap=round,fill=fillColor] (151.68, 70.61) circle (  1.96); 
\path[draw=drawColor,line width= 0.4pt,line join=round,line cap=round,fill=fillColor] (192.70,349.20) circle (  1.96); 
\path[draw=drawColor,line width= 0.4pt,line join=round,line cap=round,fill=fillColor] (192.70,225.48) circle (  1.96); 
\path[draw=drawColor,line width= 0.4pt,line join=round,line cap=round,fill=fillColor] (192.70,109.51) circle (  1.96); 
\path[draw=drawColor,line width= 0.4pt,line join=round,line cap=round,fill=fillColor] (192.70, 84.64) circle (  1.96); 
\path[draw=drawColor,line width= 0.4pt,line join=round,line cap=round,fill=fillColor] (192.70,178.10) circle (  1.96); 
\path[draw=drawColor,line width= 0.4pt,line join=round,line cap=round,fill=fillColor] (192.70,132.05) circle (  1.96); 
\path[draw=drawColor,line width= 0.4pt,line join=round,line cap=round,fill=fillColor] (192.70,180.89) circle (  1.96); 
\path[draw=drawColor,line width= 0.4pt,line join=round,line cap=round,fill=fillColor] (192.70, 76.83) circle (  1.96); 
\path[draw=drawColor,line width= 0.4pt,line join=round,line cap=round,fill=fillColor] (192.70,178.66) circle (  1.96); 
\path[draw=drawColor,line width= 0.4pt,line join=round,line cap=round,fill=fillColor] (233.73, 88.85) circle (  1.96); 
\path[draw=drawColor,line width= 0.4pt,line join=round,line cap=round,fill=fillColor] (233.73,195.35) circle (  1.96); 
\path[draw=drawColor,line width= 0.4pt,line join=round,line cap=round,fill=fillColor] (233.73,228.51) circle (  1.96); 
\path[draw=drawColor,line width= 0.4pt,line join=round,line cap=round,fill=fillColor] (233.73,195.78) circle (  1.96); 
\path[draw=drawColor,line width= 0.4pt,line join=round,line cap=round,fill=fillColor] (233.73,197.21) circle (  1.96); 
\path[draw=drawColor,line width= 0.4pt,line join=round,line cap=round,fill=fillColor] (233.73,136.51) circle (  1.96); 
\path[draw=drawColor,line width= 0.4pt,line join=round,line cap=round,fill=fillColor] (233.73,187.01) circle (  1.96); 
\path[draw=drawColor,line width= 0.4pt,line join=round,line cap=round,fill=fillColor] (233.73,138.61) circle (  1.96); 
\path[draw=drawColor,line width= 0.4pt,line join=round,line cap=round,fill=fillColor] (233.73,165.40) circle (  1.96); 
\path[draw=drawColor,line width= 0.4pt,line join=round,line cap=round,fill=fillColor] (233.73,169.83) circle (  1.96); 
\path[draw=drawColor,line width= 0.4pt,line join=round,line cap=round,fill=fillColor] (233.73,245.54) circle (  1.96); 
\path[draw=drawColor,line width= 0.4pt,line join=round,line cap=round,fill=fillColor] (233.73,155.51) circle (  1.96); 
\path[draw=drawColor,line width= 0.4pt,line join=round,line cap=round,fill=fillColor] (233.73,210.12) circle (  1.96); 
\path[draw=drawColor,line width= 0.4pt,line join=round,line cap=round,fill=fillColor] (233.73,252.63) circle (  1.96); 
\path[draw=drawColor,line width= 0.4pt,line join=round,line cap=round,fill=fillColor] (274.75,200.49) circle (  1.96); 
\path[draw=drawColor,line width= 0.4pt,line join=round,line cap=round,fill=fillColor] (274.75,190.95) circle (  1.96); 
\path[draw=drawColor,line width= 0.4pt,line join=round,line cap=round,fill=fillColor] (274.75,162.34) circle (  1.96); 
\path[draw=drawColor,line width= 0.4pt,line join=round,line cap=round,fill=fillColor] (274.75,207.33) circle (  1.96); 
\path[draw=drawColor,line width= 0.4pt,line join=round,line cap=round,fill=fillColor] (274.75,210.79) circle (  1.96); 
\path[draw=drawColor,line width= 0.4pt,line join=round,line cap=round,fill=fillColor] (315.78,382.67) circle (  1.96); 
\path[draw=drawColor,line width= 0.4pt,line join=round,line cap=round,fill=fillColor] (315.78,333.39) circle (  1.96); 
\path[draw=drawColor,line width= 0.4pt,line join=round,line cap=round,fill=fillColor] (315.78,283.44) circle (  1.96); 
\path[draw=drawColor,line width= 0.4pt,line join=round,line cap=round,fill=fillColor] (356.80,270.32) circle (  1.96); 
\path[draw=drawColor,line width= 0.4pt,line join=round,line cap=round,fill=fillColor] (356.80,236.63) circle (  1.96); 
\path[draw=drawColor,line width= 0.4pt,line join=round,line cap=round,fill=fillColor] (397.83,479.04) circle (  1.96); 
\path[draw=drawColor,line width= 0.4pt,line join=round,line cap=round,fill=fillColor] (397.83,344.40) circle (  1.96); 
\path[draw=drawColor,line width= 0.4pt,line join=round,line cap=round,fill=fillColor] (438.85,323.04) circle (  1.96); 
\path[draw=drawColor,line width= 0.4pt,line join=round,line cap=round,fill=fillColor] (438.85,343.80) circle (  1.96); 
\path[draw=drawColor,line width= 0.4pt,line join=round,line cap=round,fill=fillColor] (438.85,342.18) circle (  1.96); 
\path[draw=drawColor,line width= 0.4pt,line join=round,line cap=round,fill=fillColor] (438.85,372.04) circle (  1.96); 
\path[draw=drawColor,line width= 0.4pt,line join=round,line cap=round,fill=fillColor] (438.85,327.18) circle (  1.96); 
\path[draw=drawColor,line width= 0.4pt,line join=round,line cap=round,fill=fillColor] (438.85,299.32) circle (  1.96); 
\path[draw=drawColor,line width= 0.4pt,line join=round,line cap=round,fill=fillColor] (479.88,292.47) circle (  1.96); \definecolor{drawColor}{RGB}{19,43,67}
\path[draw=drawColor,line width= 0.6pt,line join=round] (110.65, 60.98) -- 	(151.68, 79.47) -- 	(192.70,101.71) -- 	(233.73,126.17) -- 	(274.75,151.90) -- 	(315.78,178.69) -- 	(356.80,206.21) -- 	(397.83,234.66) -- 	(438.85,263.47) -- 	(479.88,292.59); \definecolor{drawColor}{RGB}{51,107,153}
\path[draw=drawColor,line width= 0.6pt,line join=round] (110.65, 59.19) -- 	(151.68, 75.37) -- 	(192.70, 95.46) -- 	(233.73,117.96) -- 	(274.75,142.01) -- 	(315.78,167.05) -- 	(356.80,193.02) -- 	(397.83,219.80) -- 	(438.85,247.11) -- 	(479.88,275.05); \definecolor{drawColor}{RGB}{79,164,229}
\path[draw=drawColor,line width= 0.6pt,line join=round] (110.65, 56.66) -- 	(151.68, 69.09) -- 	(192.70, 85.40) -- 	(233.73,104.50) -- 	(274.75,125.31) -- 	(315.78,147.44) -- 	(356.80,170.19) -- 	(397.83,194.50) -- 	(438.85,218.94) -- 	(479.88,244.35); \definecolor{drawColor}{RGB}{83,171,239}
\path[draw=drawColor,line width= 0.6pt,line join=round] (110.65, 55.96) -- 	(151.68, 67.14) -- 	(192.70, 82.22) -- 	(233.73,100.05) -- 	(274.75,119.74) -- 	(315.78,140.86) -- 	(356.80,162.60) -- 	(397.83,186.07) -- 	(438.85,209.45) -- 	(479.88,234.12); \definecolor{drawColor}{RGB}{86,177,247}
\path[draw=drawColor,line width= 0.6pt,line join=round] (110.65, 54.84) -- 	(151.68, 63.73) -- 	(192.70, 76.70) -- 	(233.73, 92.51) -- 	(274.75,109.67) -- 	(315.78,128.56) -- 	(356.80,148.84) -- 	(397.83,169.66) -- 	(438.85,192.11) -- 	(479.88,214.24); \definecolor{drawColor}{RGB}{19,43,67}
\path[draw=drawColor,line width= 0.6pt,line join=round] (110.65,145.42) -- 	(151.68,207.25) -- 	(192.70,262.12) -- 	(233.73,313.90) -- 	(274.75,364.10) -- 	(315.78,412.56) -- 	(356.80,460.51); \definecolor{drawColor}{RGB}{51,107,153}
\path[draw=drawColor,line width= 0.6pt,line join=round] (110.65,169.04) -- 	(151.68,236.03) -- 	(192.70,294.72) -- 	(233.73,349.66) -- 	(274.75,402.40) -- 	(315.78,453.81); \definecolor{drawColor}{RGB}{79,164,229}
\path[draw=drawColor,line width= 0.6pt,line join=round] (110.65,233.62) -- 	(151.68,311.64) -- 	(192.70,378.24) -- 	(233.73,438.90); \definecolor{drawColor}{RGB}{83,171,239}
\path[draw=drawColor,line width= 0.6pt,line join=round] (110.65,266.06) -- 	(151.68,348.67) -- 	(192.70,417.01); \definecolor{drawColor}{RGB}{86,177,247}
\path[draw=drawColor,line width= 0.6pt,line join=round] (110.65,357.08) -- 	(151.68,448.89); \end{scope}
\begin{scope}
\path[clip] ( 49.11, 30.72) rectangle (500.39,500.39); \definecolor{drawColor}{RGB}{86,177,247}
\node[text=drawColor,anchor=base west,inner sep=0pt, outer sep=0pt, scale=  0.90] at (479.88,211.14) {0.999}; \definecolor{drawColor}{RGB}{83,171,239}
\node[text=drawColor,anchor=base west,inner sep=0pt, outer sep=0pt, scale=  0.90] at (479.88,231.01) {0.995}; \definecolor{drawColor}{RGB}{79,164,229}
\node[text=drawColor,anchor=base west,inner sep=0pt, outer sep=0pt, scale=  1.00] at (479.88,240.90) {0.99}; \definecolor{drawColor}{RGB}{51,107,153}
\node[text=drawColor,anchor=base west,inner sep=0pt, outer sep=0pt, scale=  1.00] at (479.88,271.61) {0.95}; \definecolor{drawColor}{RGB}{19,43,67}
\node[text=drawColor,anchor=base west,inner sep=0pt, outer sep=0pt, scale=  1.00] at (479.88,289.14) {0.9}; \end{scope}
\begin{scope}
\path[clip] (  0.00,  0.00) rectangle (505.89,505.89); \definecolor{drawColor}{gray}{0.30}
\node[text=drawColor,anchor=base east,inner sep=0pt, outer sep=0pt, scale=  0.88] at ( 44.16, 49.04) {0}; 
\node[text=drawColor,anchor=base east,inner sep=0pt, outer sep=0pt, scale=  0.88] at ( 44.16,181.59) {50000}; 
\node[text=drawColor,anchor=base east,inner sep=0pt, outer sep=0pt, scale=  0.88] at ( 44.16,314.13) {100000}; 
\node[text=drawColor,anchor=base east,inner sep=0pt, outer sep=0pt, scale=  0.88] at ( 44.16,446.68) {150000}; \end{scope}
\begin{scope}
\path[clip] (  0.00,  0.00) rectangle (505.89,505.89); \definecolor{drawColor}{gray}{0.20}
\path[draw=drawColor,line width= 0.6pt,line join=round] ( 46.36, 52.07) -- 	( 49.11, 52.07); 
\path[draw=drawColor,line width= 0.6pt,line join=round] ( 46.36,184.62) -- 	( 49.11,184.62); 
\path[draw=drawColor,line width= 0.6pt,line join=round] ( 46.36,317.16) -- 	( 49.11,317.16); 
\path[draw=drawColor,line width= 0.6pt,line join=round] ( 46.36,449.71) -- 	( 49.11,449.71); \end{scope}
\begin{scope}
\path[clip] (  0.00,  0.00) rectangle (505.89,505.89); \definecolor{drawColor}{gray}{0.20}
\path[draw=drawColor,line width= 0.6pt,line join=round] ( 69.63, 27.97) -- 	( 69.63, 30.72); 
\path[draw=drawColor,line width= 0.6pt,line join=round] (172.19, 27.97) -- 	(172.19, 30.72); 
\path[draw=drawColor,line width= 0.6pt,line join=round] (274.75, 27.97) -- 	(274.75, 30.72); 
\path[draw=drawColor,line width= 0.6pt,line join=round] (377.31, 27.97) -- 	(377.31, 30.72); 
\path[draw=drawColor,line width= 0.6pt,line join=round] (479.88, 27.97) -- 	(479.88, 30.72); \end{scope}
\begin{scope}
\path[clip] (  0.00,  0.00) rectangle (505.89,505.89); \definecolor{drawColor}{gray}{0.30}
\node[text=drawColor,anchor=base,inner sep=0pt, outer sep=0pt, scale=  0.88] at ( 69.63, 19.71) {0.0}; 
\node[text=drawColor,anchor=base,inner sep=0pt, outer sep=0pt, scale=  0.88] at (172.19, 19.71) {2.5}; 
\node[text=drawColor,anchor=base,inner sep=0pt, outer sep=0pt, scale=  0.88] at (274.75, 19.71) {5.0}; 
\node[text=drawColor,anchor=base,inner sep=0pt, outer sep=0pt, scale=  0.88] at (377.31, 19.71) {7.5}; 
\node[text=drawColor,anchor=base,inner sep=0pt, outer sep=0pt, scale=  0.88] at (479.88, 19.71) {10.0}; \end{scope}
\begin{scope}
\path[clip] (  0.00,  0.00) rectangle (505.89,505.89); \definecolor{drawColor}{RGB}{0,0,0}
\node[text=drawColor,anchor=base,inner sep=0pt, outer sep=0pt, scale=  1.10] at (274.75,  7.44) {Number of contacts}; \end{scope}
\begin{scope}
\path[clip] (  0.00,  0.00) rectangle (505.89,505.89); \definecolor{drawColor}{RGB}{0,0,0}
\node[text=drawColor,rotate= 90.00,anchor=base,inner sep=0pt, outer sep=0pt, scale=  1.10] at ( 13.08,265.56) {Synaptic Area in $\mathrm{XX}^2$}; \end{scope}
\end{tikzpicture}\redeftikzyxratio{1}{1}\rescale{1}{1}\end{figure}}

\section*{Conclusion}
We conclude that the prediction confidence intervals obtained with a simple linear model give an accurate way of measuring the incertitude with respect to the predition of a contact area by the number of synapses. If more precision is needed, the hierarchical models we propose fit the data better, and the prediction intervals obtained also apply to neurons in circuits that were not present in the training dataset, provided the assumption that the random effects associated to the circuit come from the distribution specified in each model. Another advantage of hierarchical modeling is that it allows to propose more accurate prediction intervals for circuits that were present in the training dataset. 
\newpage
\appendix

\section{Rcode}
\begin{lstlisting}[style=Rinput]
  demo("NormalModel",package="synapsearea")
  demo("BayesianHierarchicalGamma",package="synapsearea")
  demo("LognormalModel",package="synapsearea")
\end{lstlisting}

\section{More graphs}

\subsection{Graphs from linear model}
\begin{figure}[H]\caption{}\rescale{1}{1}
             \redeftikzyxratio{1}{1}
             \begin{tikzpicture}[x=1pt,y=\tikzyxratio pt,scale=\tikzscale]
\definecolor{fillColor}{RGB}{255,255,255}
\path[use as bounding box,fill=fillColor,fill opacity=0.00] (0,0) rectangle (505.89,505.89); \begin{scope}
\path[clip] (  0.00,  0.00) rectangle (505.89,505.89); \definecolor{drawColor}{RGB}{255,255,255}
\definecolor{fillColor}{RGB}{255,255,255}
\path[draw=drawColor,line width= 0.6pt,line join=round,line cap=round,fill=fillColor] (  0.00,  0.00) rectangle (505.89,505.89); \end{scope}
\begin{scope}
\path[clip] ( 46.67, 30.72) rectangle (420.90,500.39); \definecolor{fillColor}{gray}{0.92}
\path[fill=fillColor] ( 46.67, 30.72) rectangle (420.90,500.39); \definecolor{drawColor}{RGB}{255,255,255}
\path[draw=drawColor,line width= 0.3pt,line join=round] ( 46.67,133.07) -- 	(420.90,133.07); 
\path[draw=drawColor,line width= 0.3pt,line join=round] ( 46.67,296.53) -- 	(420.90,296.53); 
\path[draw=drawColor,line width= 0.3pt,line join=round] ( 46.67,460.00) -- 	(420.90,460.00); 
\path[draw=drawColor,line width= 0.3pt,line join=round] (102.44, 30.72) -- 	(102.44,500.39); 
\path[draw=drawColor,line width= 0.3pt,line join=round] (188.57, 30.72) -- 	(188.57,500.39); 
\path[draw=drawColor,line width= 0.3pt,line join=round] (274.70, 30.72) -- 	(274.70,500.39); 
\path[draw=drawColor,line width= 0.3pt,line join=round] (360.82, 30.72) -- 	(360.82,500.39); 
\path[draw=drawColor,line width= 0.6pt,line join=round] ( 46.67, 51.33) -- 	(420.90, 51.33); 
\path[draw=drawColor,line width= 0.6pt,line join=round] ( 46.67,214.80) -- 	(420.90,214.80); 
\path[draw=drawColor,line width= 0.6pt,line join=round] ( 46.67,378.27) -- 	(420.90,378.27); 
\path[draw=drawColor,line width= 0.6pt,line join=round] ( 59.37, 30.72) -- 	( 59.37,500.39); 
\path[draw=drawColor,line width= 0.6pt,line join=round] (145.50, 30.72) -- 	(145.50,500.39); 
\path[draw=drawColor,line width= 0.6pt,line join=round] (231.63, 30.72) -- 	(231.63,500.39); 
\path[draw=drawColor,line width= 0.6pt,line join=round] (317.76, 30.72) -- 	(317.76,500.39); 
\path[draw=drawColor,line width= 0.6pt,line join=round] (403.89, 30.72) -- 	(403.89,500.39); \definecolor{drawColor}{RGB}{248,118,109}
\definecolor{fillColor}{RGB}{248,118,109}
\path[draw=drawColor,line width= 0.4pt,line join=round,line cap=round,fill=fillColor] ( 63.68, 55.61) circle (  1.96); \definecolor{drawColor}{RGB}{0,191,196}
\definecolor{fillColor}{RGB}{0,191,196}
\path[draw=drawColor,line width= 0.4pt,line join=round,line cap=round,fill=fillColor] ( 63.68, 55.96) circle (  1.96); 
\path[draw=drawColor,line width= 0.4pt,line join=round,line cap=round,fill=fillColor] ( 63.68, 53.56) circle (  1.96); 
\path[draw=drawColor,line width= 0.4pt,line join=round,line cap=round,fill=fillColor] ( 63.68, 59.92) circle (  1.96); 
\path[draw=drawColor,line width= 0.4pt,line join=round,line cap=round,fill=fillColor] ( 63.68, 58.29) circle (  1.96); 
\path[draw=drawColor,line width= 0.4pt,line join=round,line cap=round,fill=fillColor] ( 63.68, 54.44) circle (  1.96); 
\path[draw=drawColor,line width= 0.4pt,line join=round,line cap=round,fill=fillColor] ( 63.68, 54.12) circle (  1.96); 
\path[draw=drawColor,line width= 0.4pt,line join=round,line cap=round,fill=fillColor] ( 63.68, 62.20) circle (  1.96); 
\path[draw=drawColor,line width= 0.4pt,line join=round,line cap=round,fill=fillColor] ( 63.68, 52.56) circle (  1.96); 
\path[draw=drawColor,line width= 0.4pt,line join=round,line cap=round,fill=fillColor] ( 63.68, 53.44) circle (  1.96); 
\path[draw=drawColor,line width= 0.4pt,line join=round,line cap=round,fill=fillColor] ( 63.68, 54.83) circle (  1.96); 
\path[draw=drawColor,line width= 0.4pt,line join=round,line cap=round,fill=fillColor] ( 63.68, 53.76) circle (  1.96); \definecolor{drawColor}{RGB}{124,174,0}
\definecolor{fillColor}{RGB}{124,174,0}
\path[draw=drawColor,line width= 0.4pt,line join=round,line cap=round,fill=fillColor] ( 63.68, 52.25) circle (  1.96); 
\path[draw=drawColor,line width= 0.4pt,line join=round,line cap=round,fill=fillColor] ( 63.68, 53.54) circle (  1.96); 
\path[draw=drawColor,line width= 0.4pt,line join=round,line cap=round,fill=fillColor] ( 63.68, 52.07) circle (  1.96); 
\path[draw=drawColor,line width= 0.4pt,line join=round,line cap=round,fill=fillColor] ( 63.68, 54.68) circle (  1.96); 
\path[draw=drawColor,line width= 0.4pt,line join=round,line cap=round,fill=fillColor] ( 63.68, 57.89) circle (  1.96); \definecolor{drawColor}{RGB}{248,118,109}
\definecolor{fillColor}{RGB}{248,118,109}
\path[draw=drawColor,line width= 0.4pt,line join=round,line cap=round,fill=fillColor] ( 67.99, 54.56) circle (  1.96); \definecolor{drawColor}{RGB}{0,191,196}
\definecolor{fillColor}{RGB}{0,191,196}
\path[draw=drawColor,line width= 0.4pt,line join=round,line cap=round,fill=fillColor] ( 67.99, 60.68) circle (  1.96); 
\path[draw=drawColor,line width= 0.4pt,line join=round,line cap=round,fill=fillColor] ( 67.99, 57.54) circle (  1.96); 
\path[draw=drawColor,line width= 0.4pt,line join=round,line cap=round,fill=fillColor] ( 67.99, 57.73) circle (  1.96); 
\path[draw=drawColor,line width= 0.4pt,line join=round,line cap=round,fill=fillColor] ( 67.99, 58.46) circle (  1.96); 
\path[draw=drawColor,line width= 0.4pt,line join=round,line cap=round,fill=fillColor] ( 67.99, 65.94) circle (  1.96); \definecolor{drawColor}{RGB}{124,174,0}
\definecolor{fillColor}{RGB}{124,174,0}
\path[draw=drawColor,line width= 0.4pt,line join=round,line cap=round,fill=fillColor] ( 67.99, 54.19) circle (  1.96); 
\path[draw=drawColor,line width= 0.4pt,line join=round,line cap=round,fill=fillColor] ( 67.99, 53.62) circle (  1.96); \definecolor{drawColor}{RGB}{0,191,196}
\definecolor{fillColor}{RGB}{0,191,196}
\path[draw=drawColor,line width= 0.4pt,line join=round,line cap=round,fill=fillColor] ( 72.29, 87.98) circle (  1.96); 
\path[draw=drawColor,line width= 0.4pt,line join=round,line cap=round,fill=fillColor] ( 72.29, 72.72) circle (  1.96); 
\path[draw=drawColor,line width= 0.4pt,line join=round,line cap=round,fill=fillColor] ( 72.29, 58.42) circle (  1.96); 
\path[draw=drawColor,line width= 0.4pt,line join=round,line cap=round,fill=fillColor] ( 72.29, 55.35) circle (  1.96); \definecolor{drawColor}{RGB}{124,174,0}
\definecolor{fillColor}{RGB}{124,174,0}
\path[draw=drawColor,line width= 0.4pt,line join=round,line cap=round,fill=fillColor] ( 72.29, 66.88) circle (  1.96); 
\path[draw=drawColor,line width= 0.4pt,line join=round,line cap=round,fill=fillColor] ( 72.29, 61.20) circle (  1.96); 
\path[draw=drawColor,line width= 0.4pt,line join=round,line cap=round,fill=fillColor] ( 72.29, 67.22) circle (  1.96); 
\path[draw=drawColor,line width= 0.4pt,line join=round,line cap=round,fill=fillColor] ( 72.29, 54.39) circle (  1.96); 
\path[draw=drawColor,line width= 0.4pt,line join=round,line cap=round,fill=fillColor] ( 72.29, 66.94) circle (  1.96); \definecolor{drawColor}{RGB}{248,118,109}
\definecolor{fillColor}{RGB}{248,118,109}
\path[draw=drawColor,line width= 0.4pt,line join=round,line cap=round,fill=fillColor] ( 76.60, 55.87) circle (  1.96); \definecolor{drawColor}{RGB}{199,124,255}
\definecolor{fillColor}{RGB}{199,124,255}
\path[draw=drawColor,line width= 0.4pt,line join=round,line cap=round,fill=fillColor] ( 76.60, 69.00) circle (  1.96); 
\path[draw=drawColor,line width= 0.4pt,line join=round,line cap=round,fill=fillColor] ( 76.60, 73.09) circle (  1.96); 
\path[draw=drawColor,line width= 0.4pt,line join=round,line cap=round,fill=fillColor] ( 76.60, 69.06) circle (  1.96); \definecolor{drawColor}{RGB}{0,191,196}
\definecolor{fillColor}{RGB}{0,191,196}
\path[draw=drawColor,line width= 0.4pt,line join=round,line cap=round,fill=fillColor] ( 76.60, 69.23) circle (  1.96); 
\path[draw=drawColor,line width= 0.4pt,line join=round,line cap=round,fill=fillColor] ( 76.60, 61.75) circle (  1.96); 
\path[draw=drawColor,line width= 0.4pt,line join=round,line cap=round,fill=fillColor] ( 76.60, 67.97) circle (  1.96); 
\path[draw=drawColor,line width= 0.4pt,line join=round,line cap=round,fill=fillColor] ( 76.60, 62.00) circle (  1.96); \definecolor{drawColor}{RGB}{124,174,0}
\definecolor{fillColor}{RGB}{124,174,0}
\path[draw=drawColor,line width= 0.4pt,line join=round,line cap=round,fill=fillColor] ( 76.60, 65.31) circle (  1.96); 
\path[draw=drawColor,line width= 0.4pt,line join=round,line cap=round,fill=fillColor] ( 76.60, 65.86) circle (  1.96); 
\path[draw=drawColor,line width= 0.4pt,line join=round,line cap=round,fill=fillColor] ( 76.60, 75.19) circle (  1.96); 
\path[draw=drawColor,line width= 0.4pt,line join=round,line cap=round,fill=fillColor] ( 76.60, 64.09) circle (  1.96); 
\path[draw=drawColor,line width= 0.4pt,line join=round,line cap=round,fill=fillColor] ( 76.60, 70.82) circle (  1.96); 
\path[draw=drawColor,line width= 0.4pt,line join=round,line cap=round,fill=fillColor] ( 76.60, 76.07) circle (  1.96); \definecolor{drawColor}{RGB}{248,118,109}
\definecolor{fillColor}{RGB}{248,118,109}
\path[draw=drawColor,line width= 0.4pt,line join=round,line cap=round,fill=fillColor] ( 80.91, 69.64) circle (  1.96); \definecolor{drawColor}{RGB}{0,191,196}
\definecolor{fillColor}{RGB}{0,191,196}
\path[draw=drawColor,line width= 0.4pt,line join=round,line cap=round,fill=fillColor] ( 80.91, 68.46) circle (  1.96); \definecolor{drawColor}{RGB}{124,174,0}
\definecolor{fillColor}{RGB}{124,174,0}
\path[draw=drawColor,line width= 0.4pt,line join=round,line cap=round,fill=fillColor] ( 80.91, 64.93) circle (  1.96); 
\path[draw=drawColor,line width= 0.4pt,line join=round,line cap=round,fill=fillColor] ( 80.91, 70.48) circle (  1.96); 
\path[draw=drawColor,line width= 0.4pt,line join=round,line cap=round,fill=fillColor] ( 80.91, 70.91) circle (  1.96); \definecolor{drawColor}{RGB}{0,191,196}
\definecolor{fillColor}{RGB}{0,191,196}
\path[draw=drawColor,line width= 0.4pt,line join=round,line cap=round,fill=fillColor] ( 85.21, 92.10) circle (  1.96); 
\path[draw=drawColor,line width= 0.4pt,line join=round,line cap=round,fill=fillColor] ( 85.21, 86.03) circle (  1.96); \definecolor{drawColor}{RGB}{124,174,0}
\definecolor{fillColor}{RGB}{124,174,0}
\path[draw=drawColor,line width= 0.4pt,line join=round,line cap=round,fill=fillColor] ( 85.21, 79.87) circle (  1.96); \definecolor{drawColor}{RGB}{248,118,109}
\definecolor{fillColor}{RGB}{248,118,109}
\path[draw=drawColor,line width= 0.4pt,line join=round,line cap=round,fill=fillColor] ( 89.52, 78.25) circle (  1.96); \definecolor{drawColor}{RGB}{0,191,196}
\definecolor{fillColor}{RGB}{0,191,196}
\path[draw=drawColor,line width= 0.4pt,line join=round,line cap=round,fill=fillColor] ( 89.52, 74.09) circle (  1.96); 
\path[draw=drawColor,line width= 0.4pt,line join=round,line cap=round,fill=fillColor] ( 93.83,103.99) circle (  1.96); \definecolor{drawColor}{RGB}{124,174,0}
\definecolor{fillColor}{RGB}{124,174,0}
\path[draw=drawColor,line width= 0.4pt,line join=round,line cap=round,fill=fillColor] ( 93.83, 87.38) circle (  1.96); \definecolor{drawColor}{RGB}{248,118,109}
\definecolor{fillColor}{RGB}{248,118,109}
\path[draw=drawColor,line width= 0.4pt,line join=round,line cap=round,fill=fillColor] ( 98.13, 84.75) circle (  1.96); \definecolor{drawColor}{RGB}{124,174,0}
\definecolor{fillColor}{RGB}{124,174,0}
\path[draw=drawColor,line width= 0.4pt,line join=round,line cap=round,fill=fillColor] ( 98.13, 87.31) circle (  1.96); 
\path[draw=drawColor,line width= 0.4pt,line join=round,line cap=round,fill=fillColor] ( 98.13, 87.11) circle (  1.96); 
\path[draw=drawColor,line width= 0.4pt,line join=round,line cap=round,fill=fillColor] ( 98.13, 90.79) circle (  1.96); 
\path[draw=drawColor,line width= 0.4pt,line join=round,line cap=round,fill=fillColor] ( 98.13, 85.26) circle (  1.96); 
\path[draw=drawColor,line width= 0.4pt,line join=round,line cap=round,fill=fillColor] ( 98.13, 81.82) circle (  1.96); 
\path[draw=drawColor,line width= 0.4pt,line join=round,line cap=round,fill=fillColor] (102.44, 80.98) circle (  1.96); \definecolor{drawColor}{RGB}{248,118,109}
\definecolor{fillColor}{RGB}{248,118,109}
\path[draw=drawColor,line width= 0.4pt,line join=round,line cap=round,fill=fillColor] (106.74, 84.83) circle (  1.96); \definecolor{drawColor}{RGB}{124,174,0}
\definecolor{fillColor}{RGB}{124,174,0}
\path[draw=drawColor,line width= 0.4pt,line join=round,line cap=round,fill=fillColor] (106.74, 88.21) circle (  1.96); 
\path[draw=drawColor,line width= 0.4pt,line join=round,line cap=round,fill=fillColor] (106.74, 94.96) circle (  1.96); 
\path[draw=drawColor,line width= 0.4pt,line join=round,line cap=round,fill=fillColor] (106.74,103.93) circle (  1.96); \definecolor{drawColor}{RGB}{248,118,109}
\definecolor{fillColor}{RGB}{248,118,109}
\path[draw=drawColor,line width= 0.4pt,line join=round,line cap=round,fill=fillColor] (111.05, 99.72) circle (  1.96); \definecolor{drawColor}{RGB}{124,174,0}
\definecolor{fillColor}{RGB}{124,174,0}
\path[draw=drawColor,line width= 0.4pt,line join=round,line cap=round,fill=fillColor] (111.05,104.67) circle (  1.96); 
\path[draw=drawColor,line width= 0.4pt,line join=round,line cap=round,fill=fillColor] (115.36,109.71) circle (  1.96); 
\path[draw=drawColor,line width= 0.4pt,line join=round,line cap=round,fill=fillColor] (115.36,119.53) circle (  1.96); \definecolor{drawColor}{RGB}{199,124,255}
\definecolor{fillColor}{RGB}{199,124,255}
\path[draw=drawColor,line width= 0.4pt,line join=round,line cap=round,fill=fillColor] (119.66,145.53) circle (  1.96); 
\path[draw=drawColor,line width= 0.4pt,line join=round,line cap=round,fill=fillColor] (123.97,114.03) circle (  1.96); 
\path[draw=drawColor,line width= 0.4pt,line join=round,line cap=round,fill=fillColor] (162.73,176.23) circle (  1.96); 
\path[draw=drawColor,line width= 0.4pt,line join=round,line cap=round,fill=fillColor] (317.76,468.61) circle (  1.96); 
\path[draw=drawColor,line width= 0.4pt,line join=round,line cap=round,fill=fillColor] (403.89,479.04) circle (  1.96); \end{scope}
\begin{scope}
\path[clip] (  0.00,  0.00) rectangle (505.89,505.89); \definecolor{drawColor}{gray}{0.30}
\node[text=drawColor,anchor=base east,inner sep=0pt, outer sep=0pt, scale=  0.88] at ( 41.72, 48.30) {0e+00}; 
\node[text=drawColor,anchor=base east,inner sep=0pt, outer sep=0pt, scale=  0.88] at ( 41.72,211.77) {5e+05}; 
\node[text=drawColor,anchor=base east,inner sep=0pt, outer sep=0pt, scale=  0.88] at ( 41.72,375.24) {1e+06}; \end{scope}
\begin{scope}
\path[clip] (  0.00,  0.00) rectangle (505.89,505.89); \definecolor{drawColor}{gray}{0.20}
\path[draw=drawColor,line width= 0.6pt,line join=round] ( 43.92, 51.33) -- 	( 46.67, 51.33); 
\path[draw=drawColor,line width= 0.6pt,line join=round] ( 43.92,214.80) -- 	( 46.67,214.80); 
\path[draw=drawColor,line width= 0.6pt,line join=round] ( 43.92,378.27) -- 	( 46.67,378.27); \end{scope}
\begin{scope}
\path[clip] (  0.00,  0.00) rectangle (505.89,505.89); \definecolor{drawColor}{gray}{0.20}
\path[draw=drawColor,line width= 0.6pt,line join=round] ( 59.37, 27.97) -- 	( 59.37, 30.72); 
\path[draw=drawColor,line width= 0.6pt,line join=round] (145.50, 27.97) -- 	(145.50, 30.72); 
\path[draw=drawColor,line width= 0.6pt,line join=round] (231.63, 27.97) -- 	(231.63, 30.72); 
\path[draw=drawColor,line width= 0.6pt,line join=round] (317.76, 27.97) -- 	(317.76, 30.72); 
\path[draw=drawColor,line width= 0.6pt,line join=round] (403.89, 27.97) -- 	(403.89, 30.72); \end{scope}
\begin{scope}
\path[clip] (  0.00,  0.00) rectangle (505.89,505.89); \definecolor{drawColor}{gray}{0.30}
\node[text=drawColor,anchor=base,inner sep=0pt, outer sep=0pt, scale=  0.88] at ( 59.37, 19.71) {0}; 
\node[text=drawColor,anchor=base,inner sep=0pt, outer sep=0pt, scale=  0.88] at (145.50, 19.71) {20}; 
\node[text=drawColor,anchor=base,inner sep=0pt, outer sep=0pt, scale=  0.88] at (231.63, 19.71) {40}; 
\node[text=drawColor,anchor=base,inner sep=0pt, outer sep=0pt, scale=  0.88] at (317.76, 19.71) {60}; 
\node[text=drawColor,anchor=base,inner sep=0pt, outer sep=0pt, scale=  0.88] at (403.89, 19.71) {80}; \end{scope}
\begin{scope}
\path[clip] (  0.00,  0.00) rectangle (505.89,505.89); \definecolor{drawColor}{RGB}{0,0,0}
\node[text=drawColor,anchor=base,inner sep=0pt, outer sep=0pt, scale=  1.10] at (233.78,  7.44) {Number of contacts}; \end{scope}
\begin{scope}
\path[clip] (  0.00,  0.00) rectangle (505.89,505.89); \definecolor{drawColor}{RGB}{0,0,0}
\node[text=drawColor,rotate= 90.00,anchor=base,inner sep=0pt, outer sep=0pt, scale=  1.10] at ( 13.08,265.56) {Synaptic Area in $\mathrm{XX}^2$}; \end{scope}
\begin{scope}
\path[clip] (  0.00,  0.00) rectangle (505.89,505.89); \definecolor{fillColor}{RGB}{255,255,255}
\path[fill=fillColor] (431.90,223.64) rectangle (500.39,307.48); \end{scope}
\begin{scope}
\path[clip] (  0.00,  0.00) rectangle (505.89,505.89); \definecolor{drawColor}{RGB}{0,0,0}
\node[text=drawColor,anchor=base west,inner sep=0pt, outer sep=0pt, scale=  1.10] at (437.40,293.43) {circuit}; \end{scope}
\begin{scope}
\path[clip] (  0.00,  0.00) rectangle (505.89,505.89); \definecolor{drawColor}{RGB}{255,255,255}
\definecolor{fillColor}{gray}{0.95}
\path[draw=drawColor,line width= 0.6pt,line join=round,line cap=round,fill=fillColor] (437.40,272.50) rectangle (451.85,286.96); \end{scope}
\begin{scope}
\path[clip] (  0.00,  0.00) rectangle (505.89,505.89); \definecolor{drawColor}{RGB}{248,118,109}
\definecolor{fillColor}{RGB}{248,118,109}
\path[draw=drawColor,line width= 0.4pt,line join=round,line cap=round,fill=fillColor] (444.63,279.73) circle (  1.96); \end{scope}
\begin{scope}
\path[clip] (  0.00,  0.00) rectangle (505.89,505.89); \definecolor{drawColor}{RGB}{255,255,255}
\definecolor{fillColor}{gray}{0.95}
\path[draw=drawColor,line width= 0.6pt,line join=round,line cap=round,fill=fillColor] (437.40,258.05) rectangle (451.85,272.50); \end{scope}
\begin{scope}
\path[clip] (  0.00,  0.00) rectangle (505.89,505.89); \definecolor{drawColor}{RGB}{124,174,0}
\definecolor{fillColor}{RGB}{124,174,0}
\path[draw=drawColor,line width= 0.4pt,line join=round,line cap=round,fill=fillColor] (444.63,265.27) circle (  1.96); \end{scope}
\begin{scope}
\path[clip] (  0.00,  0.00) rectangle (505.89,505.89); \definecolor{drawColor}{RGB}{255,255,255}
\definecolor{fillColor}{gray}{0.95}
\path[draw=drawColor,line width= 0.6pt,line join=round,line cap=round,fill=fillColor] (437.40,243.59) rectangle (451.85,258.05); \end{scope}
\begin{scope}
\path[clip] (  0.00,  0.00) rectangle (505.89,505.89); \definecolor{drawColor}{RGB}{0,191,196}
\definecolor{fillColor}{RGB}{0,191,196}
\path[draw=drawColor,line width= 0.4pt,line join=round,line cap=round,fill=fillColor] (444.63,250.82) circle (  1.96); \end{scope}
\begin{scope}
\path[clip] (  0.00,  0.00) rectangle (505.89,505.89); \definecolor{drawColor}{RGB}{255,255,255}
\definecolor{fillColor}{gray}{0.95}
\path[draw=drawColor,line width= 0.6pt,line join=round,line cap=round,fill=fillColor] (437.40,229.14) rectangle (451.85,243.59); \end{scope}
\begin{scope}
\path[clip] (  0.00,  0.00) rectangle (505.89,505.89); \definecolor{drawColor}{RGB}{199,124,255}
\definecolor{fillColor}{RGB}{199,124,255}
\path[draw=drawColor,line width= 0.4pt,line join=round,line cap=round,fill=fillColor] (444.63,236.37) circle (  1.96); \end{scope}
\begin{scope}
\path[clip] (  0.00,  0.00) rectangle (505.89,505.89); \definecolor{drawColor}{RGB}{0,0,0}
\node[text=drawColor,anchor=base west,inner sep=0pt, outer sep=0pt, scale=  0.88] at (457.35,276.70) {broad-PN}; \end{scope}
\begin{scope}
\path[clip] (  0.00,  0.00) rectangle (505.89,505.89); \definecolor{drawColor}{RGB}{0,0,0}
\node[text=drawColor,anchor=base west,inner sep=0pt, outer sep=0pt, scale=  0.88] at (457.35,262.24) {cho-Basin}; \end{scope}
\begin{scope}
\path[clip] (  0.00,  0.00) rectangle (505.89,505.89); \definecolor{drawColor}{RGB}{0,0,0}
\node[text=drawColor,anchor=base west,inner sep=0pt, outer sep=0pt, scale=  0.88] at (457.35,247.79) {LN-Basin}; \end{scope}
\begin{scope}
\path[clip] (  0.00,  0.00) rectangle (505.89,505.89); \definecolor{drawColor}{RGB}{0,0,0}
\node[text=drawColor,anchor=base west,inner sep=0pt, outer sep=0pt, scale=  0.88] at (457.35,233.34) {ORN-PN}; \end{scope}
\end{tikzpicture}\redeftikzyxratio{1}{1}\rescale{1}{1}\end{figure}
\begin{figure}[H]\caption{}\rescale{1}{1}
             \redeftikzyxratio{1}{1}
             \begin{tikzpicture}[x=1pt,y=\tikzyxratio pt,scale=\tikzscale]
\definecolor{fillColor}{RGB}{255,255,255}
\path[use as bounding box,fill=fillColor,fill opacity=0.00] (0,0) rectangle (505.89,505.89); \begin{scope}
\path[clip] (  0.00,252.94) rectangle (252.94,505.89); \definecolor{drawColor}{RGB}{255,255,255}
\definecolor{fillColor}{RGB}{255,255,255}
\path[draw=drawColor,line width= 0.6pt,line join=round,line cap=round,fill=fillColor] (  0.00,252.94) rectangle (252.94,505.89); \end{scope}
\begin{scope}
\path[clip] ( 46.67,283.67) rectangle (247.44,483.85); \definecolor{fillColor}{gray}{0.92}
\path[fill=fillColor] ( 46.67,283.67) rectangle (247.44,483.85); \definecolor{drawColor}{RGB}{255,255,255}
\path[draw=drawColor,line width= 0.3pt,line join=round] ( 46.67,295.67) -- 	(247.44,295.67); 
\path[draw=drawColor,line width= 0.3pt,line join=round] ( 46.67,335.06) -- 	(247.44,335.06); 
\path[draw=drawColor,line width= 0.3pt,line join=round] ( 46.67,374.44) -- 	(247.44,374.44); 
\path[draw=drawColor,line width= 0.3pt,line join=round] ( 46.67,413.83) -- 	(247.44,413.83); 
\path[draw=drawColor,line width= 0.3pt,line join=round] ( 46.67,453.22) -- 	(247.44,453.22); 
\path[draw=drawColor,line width= 0.3pt,line join=round] ( 77.34,283.67) -- 	( 77.34,483.85); 
\path[draw=drawColor,line width= 0.3pt,line join=round] (125.05,283.67) -- 	(125.05,483.85); 
\path[draw=drawColor,line width= 0.3pt,line join=round] (172.76,283.67) -- 	(172.76,483.85); 
\path[draw=drawColor,line width= 0.3pt,line join=round] (220.47,283.67) -- 	(220.47,483.85); 
\path[draw=drawColor,line width= 0.6pt,line join=round] ( 46.67,315.36) -- 	(247.44,315.36); 
\path[draw=drawColor,line width= 0.6pt,line join=round] ( 46.67,354.75) -- 	(247.44,354.75); 
\path[draw=drawColor,line width= 0.6pt,line join=round] ( 46.67,394.14) -- 	(247.44,394.14); 
\path[draw=drawColor,line width= 0.6pt,line join=round] ( 46.67,433.53) -- 	(247.44,433.53); 
\path[draw=drawColor,line width= 0.6pt,line join=round] ( 46.67,472.92) -- 	(247.44,472.92); 
\path[draw=drawColor,line width= 0.6pt,line join=round] ( 53.49,283.67) -- 	( 53.49,483.85); 
\path[draw=drawColor,line width= 0.6pt,line join=round] (101.20,283.67) -- 	(101.20,483.85); 
\path[draw=drawColor,line width= 0.6pt,line join=round] (148.91,283.67) -- 	(148.91,483.85); 
\path[draw=drawColor,line width= 0.6pt,line join=round] (196.62,283.67) -- 	(196.62,483.85); 
\path[draw=drawColor,line width= 0.6pt,line join=round] (244.33,283.67) -- 	(244.33,483.85); \definecolor{drawColor}{RGB}{68,68,68}
\definecolor{fillColor}{RGB}{68,68,68}
\path[draw=drawColor,line width= 0.4pt,line join=round,line cap=round,fill=fillColor] ( 55.80,314.79) circle (  1.96); 
\path[draw=drawColor,line width= 0.4pt,line join=round,line cap=round,fill=fillColor] ( 55.80,315.21) circle (  1.96); 
\path[draw=drawColor,line width= 0.4pt,line join=round,line cap=round,fill=fillColor] ( 55.80,312.32) circle (  1.96); 
\path[draw=drawColor,line width= 0.4pt,line join=round,line cap=round,fill=fillColor] ( 55.80,319.98) circle (  1.96); 
\path[draw=drawColor,line width= 0.4pt,line join=round,line cap=round,fill=fillColor] ( 55.80,318.02) circle (  1.96); 
\path[draw=drawColor,line width= 0.4pt,line join=round,line cap=round,fill=fillColor] ( 55.80,313.38) circle (  1.96); 
\path[draw=drawColor,line width= 0.4pt,line join=round,line cap=round,fill=fillColor] ( 55.80,312.99) circle (  1.96); 
\path[draw=drawColor,line width= 0.4pt,line join=round,line cap=round,fill=fillColor] ( 55.80,322.73) circle (  1.96); 
\path[draw=drawColor,line width= 0.4pt,line join=round,line cap=round,fill=fillColor] ( 55.80,311.12) circle (  1.96); 
\path[draw=drawColor,line width= 0.4pt,line join=round,line cap=round,fill=fillColor] ( 55.80,312.18) circle (  1.96); 
\path[draw=drawColor,line width= 0.4pt,line join=round,line cap=round,fill=fillColor] ( 55.80,313.86) circle (  1.96); 
\path[draw=drawColor,line width= 0.4pt,line join=round,line cap=round,fill=fillColor] ( 55.80,312.56) circle (  1.96); 
\path[draw=drawColor,line width= 0.4pt,line join=round,line cap=round,fill=fillColor] ( 55.80,310.74) circle (  1.96); 
\path[draw=drawColor,line width= 0.4pt,line join=round,line cap=round,fill=fillColor] ( 55.80,312.30) circle (  1.96); 
\path[draw=drawColor,line width= 0.4pt,line join=round,line cap=round,fill=fillColor] ( 55.80,310.53) circle (  1.96); 
\path[draw=drawColor,line width= 0.4pt,line join=round,line cap=round,fill=fillColor] ( 55.80,313.67) circle (  1.96); 
\path[draw=drawColor,line width= 0.4pt,line join=round,line cap=round,fill=fillColor] ( 55.80,317.54) circle (  1.96); 
\path[draw=drawColor,line width= 0.4pt,line join=round,line cap=round,fill=fillColor] ( 58.11,307.81) circle (  1.96); 
\path[draw=drawColor,line width= 0.4pt,line join=round,line cap=round,fill=fillColor] ( 58.11,315.18) circle (  1.96); 
\path[draw=drawColor,line width= 0.4pt,line join=round,line cap=round,fill=fillColor] ( 58.11,311.40) circle (  1.96); 
\path[draw=drawColor,line width= 0.4pt,line join=round,line cap=round,fill=fillColor] ( 58.11,311.62) circle (  1.96); 
\path[draw=drawColor,line width= 0.4pt,line join=round,line cap=round,fill=fillColor] ( 58.11,312.50) circle (  1.96); 
\path[draw=drawColor,line width= 0.4pt,line join=round,line cap=round,fill=fillColor] ( 58.11,321.52) circle (  1.96); 
\path[draw=drawColor,line width= 0.4pt,line join=round,line cap=round,fill=fillColor] ( 58.11,307.36) circle (  1.96); 
\path[draw=drawColor,line width= 0.4pt,line join=round,line cap=round,fill=fillColor] ( 58.11,306.67) circle (  1.96); 
\path[draw=drawColor,line width= 0.4pt,line join=round,line cap=round,fill=fillColor] ( 60.42,342.34) circle (  1.96); 
\path[draw=drawColor,line width= 0.4pt,line join=round,line cap=round,fill=fillColor] ( 60.42,323.96) circle (  1.96); 
\path[draw=drawColor,line width= 0.4pt,line join=round,line cap=round,fill=fillColor] ( 60.42,306.73) circle (  1.96); 
\path[draw=drawColor,line width= 0.4pt,line join=round,line cap=round,fill=fillColor] ( 60.42,303.03) circle (  1.96); 
\path[draw=drawColor,line width= 0.4pt,line join=round,line cap=round,fill=fillColor] ( 60.42,316.92) circle (  1.96); 
\path[draw=drawColor,line width= 0.4pt,line join=round,line cap=round,fill=fillColor] ( 60.42,310.08) circle (  1.96); 
\path[draw=drawColor,line width= 0.4pt,line join=round,line cap=round,fill=fillColor] ( 60.42,317.33) circle (  1.96); 
\path[draw=drawColor,line width= 0.4pt,line join=round,line cap=round,fill=fillColor] ( 60.42,301.87) circle (  1.96); 
\path[draw=drawColor,line width= 0.4pt,line join=round,line cap=round,fill=fillColor] ( 60.42,317.00) circle (  1.96); 
\path[draw=drawColor,line width= 0.4pt,line join=round,line cap=round,fill=fillColor] ( 62.73,297.94) circle (  1.96); 
\path[draw=drawColor,line width= 0.4pt,line join=round,line cap=round,fill=fillColor] ( 62.73,313.76) circle (  1.96); 
\path[draw=drawColor,line width= 0.4pt,line join=round,line cap=round,fill=fillColor] ( 62.73,318.69) circle (  1.96); 
\path[draw=drawColor,line width= 0.4pt,line join=round,line cap=round,fill=fillColor] ( 62.73,313.82) circle (  1.96); 
\path[draw=drawColor,line width= 0.4pt,line join=round,line cap=round,fill=fillColor] ( 62.73,314.04) circle (  1.96); 
\path[draw=drawColor,line width= 0.4pt,line join=round,line cap=round,fill=fillColor] ( 62.73,305.02) circle (  1.96); 
\path[draw=drawColor,line width= 0.4pt,line join=round,line cap=round,fill=fillColor] ( 62.73,312.52) circle (  1.96); 
\path[draw=drawColor,line width= 0.4pt,line join=round,line cap=round,fill=fillColor] ( 62.73,305.33) circle (  1.96); 
\path[draw=drawColor,line width= 0.4pt,line join=round,line cap=round,fill=fillColor] ( 62.73,309.31) circle (  1.96); 
\path[draw=drawColor,line width= 0.4pt,line join=round,line cap=round,fill=fillColor] ( 62.73,309.97) circle (  1.96); 
\path[draw=drawColor,line width= 0.4pt,line join=round,line cap=round,fill=fillColor] ( 62.73,321.22) circle (  1.96); 
\path[draw=drawColor,line width= 0.4pt,line join=round,line cap=round,fill=fillColor] ( 62.73,307.84) circle (  1.96); 
\path[draw=drawColor,line width= 0.4pt,line join=round,line cap=round,fill=fillColor] ( 62.73,315.96) circle (  1.96); 
\path[draw=drawColor,line width= 0.4pt,line join=round,line cap=round,fill=fillColor] ( 62.73,322.27) circle (  1.96); 
\path[draw=drawColor,line width= 0.4pt,line join=round,line cap=round,fill=fillColor] ( 65.04,308.80) circle (  1.96); 
\path[draw=drawColor,line width= 0.4pt,line join=round,line cap=round,fill=fillColor] ( 65.04,307.38) circle (  1.96); 
\path[draw=drawColor,line width= 0.4pt,line join=round,line cap=round,fill=fillColor] ( 65.04,303.13) circle (  1.96); 
\path[draw=drawColor,line width= 0.4pt,line join=round,line cap=round,fill=fillColor] ( 65.04,309.82) circle (  1.96); 
\path[draw=drawColor,line width= 0.4pt,line join=round,line cap=round,fill=fillColor] ( 65.04,310.33) circle (  1.96); 
\path[draw=drawColor,line width= 0.4pt,line join=round,line cap=round,fill=fillColor] ( 67.35,330.15) circle (  1.96); 
\path[draw=drawColor,line width= 0.4pt,line join=round,line cap=round,fill=fillColor] ( 67.35,322.83) circle (  1.96); 
\path[draw=drawColor,line width= 0.4pt,line join=round,line cap=round,fill=fillColor] ( 67.35,315.41) circle (  1.96); 
\path[draw=drawColor,line width= 0.4pt,line join=round,line cap=round,fill=fillColor] ( 69.66,307.73) circle (  1.96); 
\path[draw=drawColor,line width= 0.4pt,line join=round,line cap=round,fill=fillColor] ( 69.66,302.73) circle (  1.96); 
\path[draw=drawColor,line width= 0.4pt,line join=round,line cap=round,fill=fillColor] ( 71.97,333.02) circle (  1.96); 
\path[draw=drawColor,line width= 0.4pt,line join=round,line cap=round,fill=fillColor] ( 71.97,313.02) circle (  1.96); 
\path[draw=drawColor,line width= 0.4pt,line join=round,line cap=round,fill=fillColor] ( 74.28,304.12) circle (  1.96); 
\path[draw=drawColor,line width= 0.4pt,line join=round,line cap=round,fill=fillColor] ( 74.28,307.21) circle (  1.96); 
\path[draw=drawColor,line width= 0.4pt,line join=round,line cap=round,fill=fillColor] ( 74.28,306.97) circle (  1.96); 
\path[draw=drawColor,line width= 0.4pt,line join=round,line cap=round,fill=fillColor] ( 74.28,311.40) circle (  1.96); 
\path[draw=drawColor,line width= 0.4pt,line join=round,line cap=round,fill=fillColor] ( 74.28,304.74) circle (  1.96); 
\path[draw=drawColor,line width= 0.4pt,line join=round,line cap=round,fill=fillColor] ( 74.28,300.60) circle (  1.96); 
\path[draw=drawColor,line width= 0.4pt,line join=round,line cap=round,fill=fillColor] ( 76.59,293.86) circle (  1.96); 
\path[draw=drawColor,line width= 0.4pt,line join=round,line cap=round,fill=fillColor] ( 78.90,292.77) circle (  1.96); 
\path[draw=drawColor,line width= 0.4pt,line join=round,line cap=round,fill=fillColor] ( 78.90,296.84) circle (  1.96); 
\path[draw=drawColor,line width= 0.4pt,line join=round,line cap=round,fill=fillColor] ( 78.90,304.98) circle (  1.96); 
\path[draw=drawColor,line width= 0.4pt,line join=round,line cap=round,fill=fillColor] ( 78.90,315.79) circle (  1.96); 
\path[draw=drawColor,line width= 0.4pt,line join=round,line cap=round,fill=fillColor] ( 81.21,304.99) circle (  1.96); 
\path[draw=drawColor,line width= 0.4pt,line join=round,line cap=round,fill=fillColor] ( 81.21,310.95) circle (  1.96); 
\path[draw=drawColor,line width= 0.4pt,line join=round,line cap=round,fill=fillColor] ( 83.52,311.30) circle (  1.96); 
\path[draw=drawColor,line width= 0.4pt,line join=round,line cap=round,fill=fillColor] ( 83.52,323.13) circle (  1.96); 
\path[draw=drawColor,line width= 0.4pt,line join=round,line cap=round,fill=fillColor] ( 85.83,348.73) circle (  1.96); 
\path[draw=drawColor,line width= 0.4pt,line join=round,line cap=round,fill=fillColor] ( 88.14,305.07) circle (  1.96); 
\path[draw=drawColor,line width= 0.4pt,line join=round,line cap=round,fill=fillColor] (108.94,328.50) circle (  1.96); 
\path[draw=drawColor,line width= 0.4pt,line join=round,line cap=round,fill=fillColor] (192.11,474.76) circle (  1.96); 
\path[draw=drawColor,line width= 0.4pt,line join=round,line cap=round,fill=fillColor] (238.32,372.88) circle (  1.96); \definecolor{drawColor}{RGB}{0,0,255}
\path[draw=drawColor,line width= 0.6pt,line join=round] ( 55.80,313.84) -- 	( 55.80,313.84) -- 	( 55.80,313.84) -- 	( 55.80,313.84) -- 	( 55.80,313.84) -- 	( 55.80,313.84) -- 	( 55.80,313.84) -- 	( 55.80,313.84) -- 	( 55.80,313.84) -- 	( 55.80,313.84) -- 	( 55.80,313.84) -- 	( 55.80,313.84) -- 	( 55.80,313.84) -- 	( 55.80,313.84) -- 	( 55.80,313.84) -- 	( 55.80,313.84) -- 	( 55.80,313.84) -- 	( 58.11,312.94) -- 	( 58.11,312.94) -- 	( 58.11,312.94) -- 	( 58.11,312.94) -- 	( 58.11,312.94) -- 	( 58.11,312.94) -- 	( 58.11,312.94) -- 	( 58.11,312.94) -- 	( 60.42,311.95) -- 	( 60.42,311.95) -- 	( 60.42,311.95) -- 	( 60.42,311.95) -- 	( 60.42,311.95) -- 	( 60.42,311.95) -- 	( 60.42,311.95) -- 	( 60.42,311.95) -- 	( 60.42,311.95) -- 	( 62.73,311.42) -- 	( 62.73,311.42) -- 	( 62.73,311.42) -- 	( 62.73,311.42) -- 	( 62.73,311.42) -- 	( 62.73,311.42) -- 	( 62.73,311.42) -- 	( 62.73,311.42) -- 	( 62.73,311.42) -- 	( 62.73,311.42) -- 	( 62.73,311.42) -- 	( 62.73,311.42) -- 	( 62.73,311.42) -- 	( 62.73,311.42) -- 	( 65.04,310.97) -- 	( 65.04,310.97) -- 	( 65.04,310.97) -- 	( 65.04,310.97) -- 	( 65.04,310.97) -- 	( 67.35,309.70) -- 	( 67.35,309.70) -- 	( 67.35,309.70) -- 	( 69.66,308.47) -- 	( 69.66,308.47) -- 	( 71.97,307.55) -- 	( 71.97,307.55) -- 	( 74.28,307.30) -- 	( 74.28,307.30) -- 	( 74.28,307.30) -- 	( 74.28,307.30) -- 	( 74.28,307.30) -- 	( 74.28,307.30) -- 	( 76.59,307.01) -- 	( 78.90,306.63) -- 	( 78.90,306.63) -- 	( 78.90,306.63) -- 	( 78.90,306.63) -- 	( 81.21,306.25) -- 	( 81.21,306.25) -- 	( 83.52,305.93) -- 	( 83.52,305.93) -- 	( 85.83,306.62) -- 	( 88.14,309.20) -- 	(108.94,325.24) -- 	(192.11,385.22) -- 	(238.32,418.66); \definecolor{drawColor}{RGB}{136,136,136}
\path[draw=drawColor,line width= 0.2pt,dash pattern=on 4pt off 4pt ,line join=round] ( 46.67,315.36) -- (247.44,315.36); \definecolor{drawColor}{RGB}{0,0,0}
\node[text=drawColor,anchor=base,inner sep=0pt, outer sep=0pt, scale=  1.10] at (192.11,470.95) {79}; 
\node[text=drawColor,anchor=base,inner sep=0pt, outer sep=0pt, scale=  1.10] at (238.32,369.07) {80}; 
\node[text=drawColor,anchor=base,inner sep=0pt, outer sep=0pt, scale=  1.10] at ( 85.83,344.93) {76}; \end{scope}
\begin{scope}
\path[clip] (  0.00,  0.00) rectangle (505.89,505.89); \definecolor{drawColor}{gray}{0.30}
\node[text=drawColor,anchor=base east,inner sep=0pt, outer sep=0pt, scale=  0.88] at ( 41.72,312.33) {0e+00}; 
\node[text=drawColor,anchor=base east,inner sep=0pt, outer sep=0pt, scale=  0.88] at ( 41.72,351.72) {1e+05}; 
\node[text=drawColor,anchor=base east,inner sep=0pt, outer sep=0pt, scale=  0.88] at ( 41.72,391.11) {2e+05}; 
\node[text=drawColor,anchor=base east,inner sep=0pt, outer sep=0pt, scale=  0.88] at ( 41.72,430.50) {3e+05}; 
\node[text=drawColor,anchor=base east,inner sep=0pt, outer sep=0pt, scale=  0.88] at ( 41.72,469.89) {4e+05}; \end{scope}
\begin{scope}
\path[clip] (  0.00,  0.00) rectangle (505.89,505.89); \definecolor{drawColor}{gray}{0.20}
\path[draw=drawColor,line width= 0.6pt,line join=round] ( 43.92,315.36) -- 	( 46.67,315.36); 
\path[draw=drawColor,line width= 0.6pt,line join=round] ( 43.92,354.75) -- 	( 46.67,354.75); 
\path[draw=drawColor,line width= 0.6pt,line join=round] ( 43.92,394.14) -- 	( 46.67,394.14); 
\path[draw=drawColor,line width= 0.6pt,line join=round] ( 43.92,433.53) -- 	( 46.67,433.53); 
\path[draw=drawColor,line width= 0.6pt,line join=round] ( 43.92,472.92) -- 	( 46.67,472.92); \end{scope}
\begin{scope}
\path[clip] (  0.00,  0.00) rectangle (505.89,505.89); \definecolor{drawColor}{gray}{0.20}
\path[draw=drawColor,line width= 0.6pt,line join=round] ( 53.49,280.92) -- 	( 53.49,283.67); 
\path[draw=drawColor,line width= 0.6pt,line join=round] (101.20,280.92) -- 	(101.20,283.67); 
\path[draw=drawColor,line width= 0.6pt,line join=round] (148.91,280.92) -- 	(148.91,283.67); 
\path[draw=drawColor,line width= 0.6pt,line join=round] (196.62,280.92) -- 	(196.62,283.67); 
\path[draw=drawColor,line width= 0.6pt,line join=round] (244.33,280.92) -- 	(244.33,283.67); \end{scope}
\begin{scope}
\path[clip] (  0.00,  0.00) rectangle (505.89,505.89); \definecolor{drawColor}{gray}{0.30}
\node[text=drawColor,anchor=base,inner sep=0pt, outer sep=0pt, scale=  0.88] at ( 53.49,272.66) {0}; 
\node[text=drawColor,anchor=base,inner sep=0pt, outer sep=0pt, scale=  0.88] at (101.20,272.66) {300000}; 
\node[text=drawColor,anchor=base,inner sep=0pt, outer sep=0pt, scale=  0.88] at (148.91,272.66) {600000}; 
\node[text=drawColor,anchor=base,inner sep=0pt, outer sep=0pt, scale=  0.88] at (196.62,272.66) {900000}; 
\node[text=drawColor,anchor=base,inner sep=0pt, outer sep=0pt, scale=  0.88] at (244.33,272.66) {1200000}; \end{scope}
\begin{scope}
\path[clip] (  0.00,  0.00) rectangle (505.89,505.89); \definecolor{drawColor}{RGB}{0,0,0}
\node[text=drawColor,anchor=base,inner sep=0pt, outer sep=0pt, scale=  1.10] at (147.06,260.39) {Fitted values}; \end{scope}
\begin{scope}
\path[clip] (  0.00,  0.00) rectangle (505.89,505.89); \definecolor{drawColor}{RGB}{0,0,0}
\node[text=drawColor,rotate= 90.00,anchor=base,inner sep=0pt, outer sep=0pt, scale=  1.10] at ( 13.08,383.76) {Residuals}; \end{scope}
\begin{scope}
\path[clip] (  0.00,  0.00) rectangle (505.89,505.89); \definecolor{drawColor}{RGB}{0,0,0}
\node[text=drawColor,anchor=base west,inner sep=0pt, outer sep=0pt, scale=  1.32] at ( 46.67,491.30) {Residuals vs Fitted}; \end{scope}
\begin{scope}
\path[clip] (252.94,252.94) rectangle (505.89,505.89); \definecolor{drawColor}{RGB}{255,255,255}
\definecolor{fillColor}{RGB}{255,255,255}
\path[draw=drawColor,line width= 0.6pt,line join=round,line cap=round,fill=fillColor] (252.94,252.94) rectangle (505.89,505.89); \end{scope}
\begin{scope}
\path[clip] (283.00,283.67) rectangle (500.39,483.85); \definecolor{fillColor}{gray}{0.92}
\path[fill=fillColor] (283.00,283.67) rectangle (500.39,483.85); \definecolor{drawColor}{RGB}{255,255,255}
\path[draw=drawColor,line width= 0.3pt,line join=round] (283.00,315.68) -- 	(500.39,315.68); 
\path[draw=drawColor,line width= 0.3pt,line join=round] (283.00,373.98) -- 	(500.39,373.98); 
\path[draw=drawColor,line width= 0.3pt,line join=round] (283.00,432.29) -- 	(500.39,432.29); 
\path[draw=drawColor,line width= 0.3pt,line join=round] (292.79,283.67) -- 	(292.79,483.85); 
\path[draw=drawColor,line width= 0.3pt,line join=round] (332.35,283.67) -- 	(332.35,483.85); 
\path[draw=drawColor,line width= 0.3pt,line join=round] (371.91,283.67) -- 	(371.91,483.85); 
\path[draw=drawColor,line width= 0.3pt,line join=round] (411.47,283.67) -- 	(411.47,483.85); 
\path[draw=drawColor,line width= 0.3pt,line join=round] (451.04,283.67) -- 	(451.04,483.85); 
\path[draw=drawColor,line width= 0.3pt,line join=round] (490.60,283.67) -- 	(490.60,483.85); 
\path[draw=drawColor,line width= 0.6pt,line join=round] (283.00,286.52) -- 	(500.39,286.52); 
\path[draw=drawColor,line width= 0.6pt,line join=round] (283.00,344.83) -- 	(500.39,344.83); 
\path[draw=drawColor,line width= 0.6pt,line join=round] (283.00,403.13) -- 	(500.39,403.13); 
\path[draw=drawColor,line width= 0.6pt,line join=round] (283.00,461.44) -- 	(500.39,461.44); 
\path[draw=drawColor,line width= 0.6pt,line join=round] (312.57,283.67) -- 	(312.57,483.85); 
\path[draw=drawColor,line width= 0.6pt,line join=round] (352.13,283.67) -- 	(352.13,483.85); 
\path[draw=drawColor,line width= 0.6pt,line join=round] (391.69,283.67) -- 	(391.69,483.85); 
\path[draw=drawColor,line width= 0.6pt,line join=round] (431.26,283.67) -- 	(431.26,483.85); 
\path[draw=drawColor,line width= 0.6pt,line join=round] (470.82,283.67) -- 	(470.82,483.85); \definecolor{drawColor}{RGB}{68,68,68}
\definecolor{fillColor}{RGB}{68,68,68}
\path[draw=drawColor,line width= 0.4pt,line join=round,line cap=round,fill=fillColor] (408.96,341.42) circle (  1.96); 
\path[draw=drawColor,line width= 0.4pt,line join=round,line cap=round,fill=fillColor] (410.33,343.93) circle (  1.96); 
\path[draw=drawColor,line width= 0.4pt,line join=round,line cap=round,fill=fillColor] (374.43,326.70) circle (  1.96); 
\path[draw=drawColor,line width= 0.4pt,line join=round,line cap=round,fill=fillColor] (441.02,372.35) circle (  1.96); 
\path[draw=drawColor,line width= 0.4pt,line join=round,line cap=round,fill=fillColor] (427.72,360.69) circle (  1.96); 
\path[draw=drawColor,line width= 0.4pt,line join=round,line cap=round,fill=fillColor] (394.80,333.05) circle (  1.96); 
\path[draw=drawColor,line width= 0.4pt,line join=round,line cap=round,fill=fillColor] (391.07,330.72) circle (  1.96); 
\path[draw=drawColor,line width= 0.4pt,line join=round,line cap=round,fill=fillColor] (459.29,388.73) circle (  1.96); 
\path[draw=drawColor,line width= 0.4pt,line join=round,line cap=round,fill=fillColor] (360.98,319.57) circle (  1.96); 
\path[draw=drawColor,line width= 0.4pt,line join=round,line cap=round,fill=fillColor] (368.78,325.86) circle (  1.96); 
\path[draw=drawColor,line width= 0.4pt,line join=round,line cap=round,fill=fillColor] (397.29,335.87) circle (  1.96); 
\path[draw=drawColor,line width= 0.4pt,line join=round,line cap=round,fill=fillColor] (383.58,328.15) circle (  1.96); 
\path[draw=drawColor,line width= 0.4pt,line join=round,line cap=round,fill=fillColor] (359.27,317.29) circle (  1.96); 
\path[draw=drawColor,line width= 0.4pt,line join=round,line cap=round,fill=fillColor] (371.65,326.56) circle (  1.96); 
\path[draw=drawColor,line width= 0.4pt,line join=round,line cap=round,fill=fillColor] (355.67,316.05) circle (  1.96); 
\path[draw=drawColor,line width= 0.4pt,line join=round,line cap=round,fill=fillColor] (396.04,334.73) circle (  1.96); 
\path[draw=drawColor,line width= 0.4pt,line join=round,line cap=round,fill=fillColor] (424.11,357.81) circle (  1.96); 
\path[draw=drawColor,line width= 0.4pt,line join=round,line cap=round,fill=fillColor] (344.96,312.97) circle (  1.96); 
\path[draw=drawColor,line width= 0.4pt,line join=round,line cap=round,fill=fillColor] (411.73,344.08) circle (  1.96); 
\path[draw=drawColor,line width= 0.4pt,line join=round,line cap=round,fill=fillColor] (382.31,328.12) circle (  1.96); 
\path[draw=drawColor,line width= 0.4pt,line join=round,line cap=round,fill=fillColor] (388.59,329.06) circle (  1.96); 
\path[draw=drawColor,line width= 0.4pt,line join=round,line cap=round,fill=fillColor] (393.55,332.77) circle (  1.96); 
\path[draw=drawColor,line width= 0.4pt,line join=round,line cap=round,fill=fillColor] (438.43,370.80) circle (  1.96); 
\path[draw=drawColor,line width= 0.4pt,line join=round,line cap=round,fill=fillColor] (336.44,311.07) circle (  1.96); 
\path[draw=drawColor,line width= 0.4pt,line join=round,line cap=round,fill=fillColor] (332.94,308.18) circle (  1.96); 
\path[draw=drawColor,line width= 0.4pt,line join=round,line cap=round,fill=fillColor] (473.99,437.82) circle (  1.96); 
\path[draw=drawColor,line width= 0.4pt,line join=round,line cap=round,fill=fillColor] (443.84,374.47) circle (  1.96); 
\path[draw=drawColor,line width= 0.4pt,line join=round,line cap=round,fill=fillColor] (351.74,315.07) circle (  1.96); 
\path[draw=drawColor,line width= 0.4pt,line join=round,line cap=round,fill=fillColor] (318.00,302.34) circle (  1.96); 
\path[draw=drawColor,line width= 0.4pt,line join=round,line cap=round,fill=fillColor] (417.60,350.20) circle (  1.96); 
\path[draw=drawColor,line width= 0.4pt,line join=round,line cap=round,fill=fillColor] (373.05,326.62) circle (  1.96); 
\path[draw=drawColor,line width= 0.4pt,line join=round,line cap=round,fill=fillColor] (420.76,351.63) circle (  1.96); 
\path[draw=drawColor,line width= 0.4pt,line join=round,line cap=round,fill=fillColor] (309.39,298.34) circle (  1.96); 
\path[draw=drawColor,line width= 0.4pt,line join=round,line cap=round,fill=fillColor] (419.16,350.49) circle (  1.96); 
\path[draw=drawColor,line width= 0.4pt,line join=round,line cap=round,fill=fillColor] (292.88,292.77) circle (  1.96); 
\path[draw=drawColor,line width= 0.4pt,line join=round,line cap=round,fill=fillColor] (404.95,340.05) circle (  1.96); 
\path[draw=drawColor,line width= 0.4pt,line join=round,line cap=round,fill=fillColor] (422.41,354.77) circle (  1.96); 
\path[draw=drawColor,line width= 0.4pt,line join=round,line cap=round,fill=fillColor] (406.27,340.24) circle (  1.96); 
\path[draw=drawColor,line width= 0.4pt,line join=round,line cap=round,fill=fillColor] (407.61,340.87) circle (  1.96); 
\path[draw=drawColor,line width= 0.4pt,line join=round,line cap=round,fill=fillColor] (347.36,313.93) circle (  1.96); 
\path[draw=drawColor,line width= 0.4pt,line join=round,line cap=round,fill=fillColor] (398.55,336.35) circle (  1.96); 
\path[draw=drawColor,line width= 0.4pt,line join=round,line cap=round,fill=fillColor] (349.61,314.86) circle (  1.96); 
\path[draw=drawColor,line width= 0.4pt,line join=round,line cap=round,fill=fillColor] (375.78,326.75) circle (  1.96); 
\path[draw=drawColor,line width= 0.4pt,line join=round,line cap=round,fill=fillColor] (386.10,328.72) circle (  1.96); 
\path[draw=drawColor,line width= 0.4pt,line join=round,line cap=round,fill=fillColor] (431.65,362.33) circle (  1.96); 
\path[draw=drawColor,line width= 0.4pt,line join=round,line cap=round,fill=fillColor] (364.23,322.36) circle (  1.96); 
\path[draw=drawColor,line width= 0.4pt,line join=round,line cap=round,fill=fillColor] (416.09,346.60) circle (  1.96); 
\path[draw=drawColor,line width= 0.4pt,line join=round,line cap=round,fill=fillColor] (436.02,365.47) circle (  1.96); 
\path[draw=drawColor,line width= 0.4pt,line join=round,line cap=round,fill=fillColor] (378.43,327.28) circle (  1.96); 
\path[draw=drawColor,line width= 0.4pt,line join=round,line cap=round,fill=fillColor] (365.78,323.49) circle (  1.96); 
\path[draw=drawColor,line width= 0.4pt,line join=round,line cap=round,fill=fillColor] (342.37,312.13) circle (  1.96); 
\path[draw=drawColor,line width= 0.4pt,line join=round,line cap=round,fill=fillColor] (389.83,330.00) circle (  1.96); 
\path[draw=drawColor,line width= 0.4pt,line join=round,line cap=round,fill=fillColor] (392.31,331.38) circle (  1.96); 
\path[draw=drawColor,line width= 0.4pt,line join=round,line cap=round,fill=fillColor] (446.95,380.97) circle (  1.96); 
\path[draw=drawColor,line width= 0.4pt,line join=round,line cap=round,fill=fillColor] (433.77,363.07) circle (  1.96); 
\path[draw=drawColor,line width= 0.4pt,line join=round,line cap=round,fill=fillColor] (413.15,344.94) circle (  1.96); 
\path[draw=drawColor,line width= 0.4pt,line join=round,line cap=round,fill=fillColor] (379.74,327.56) circle (  1.96); 
\path[draw=drawColor,line width= 0.4pt,line join=round,line cap=round,fill=fillColor] (357.51,316.22) circle (  1.96); 
\path[draw=drawColor,line width= 0.4pt,line join=round,line cap=round,fill=fillColor] (450.45,382.28) circle (  1.96); 
\path[draw=drawColor,line width= 0.4pt,line join=round,line cap=round,fill=fillColor] (403.65,339.86) circle (  1.96); 
\path[draw=drawColor,line width= 0.4pt,line join=round,line cap=round,fill=fillColor] (362.63,322.34) circle (  1.96); 
\path[draw=drawColor,line width= 0.4pt,line join=round,line cap=round,fill=fillColor] (384.84,328.51) circle (  1.96); 
\path[draw=drawColor,line width= 0.4pt,line join=round,line cap=round,fill=fillColor] (381.03,328.03) circle (  1.96); 
\path[draw=drawColor,line width= 0.4pt,line join=round,line cap=round,fill=fillColor] (399.81,336.91) circle (  1.96); 
\path[draw=drawColor,line width= 0.4pt,line join=round,line cap=round,fill=fillColor] (367.30,323.57) circle (  1.96); 
\path[draw=drawColor,line width= 0.4pt,line join=round,line cap=round,fill=fillColor] (353.75,315.28) circle (  1.96); 
\path[draw=drawColor,line width= 0.4pt,line join=round,line cap=round,fill=fillColor] (328.91,303.97) circle (  1.96); 
\path[draw=drawColor,line width= 0.4pt,line join=round,line cap=round,fill=fillColor] (324.09,303.86) circle (  1.96); 
\path[draw=drawColor,line width= 0.4pt,line join=round,line cap=round,fill=fillColor] (339.55,311.25) circle (  1.96); 
\path[draw=drawColor,line width= 0.4pt,line join=round,line cap=round,fill=fillColor] (370.23,325.99) circle (  1.96); 
\path[draw=drawColor,line width= 0.4pt,line join=round,line cap=round,fill=fillColor] (414.61,345.60) circle (  1.96); 
\path[draw=drawColor,line width= 0.4pt,line join=round,line cap=round,fill=fillColor] (377.11,326.80) circle (  1.96); 
\path[draw=drawColor,line width= 0.4pt,line join=round,line cap=round,fill=fillColor] (401.08,337.17) circle (  1.96); 
\path[draw=drawColor,line width= 0.4pt,line join=round,line cap=round,fill=fillColor] (402.36,338.04) circle (  1.96); 
\path[draw=drawColor,line width= 0.4pt,line join=round,line cap=round,fill=fillColor] (425.88,357.81) circle (  1.96); 
\path[draw=drawColor,line width= 0.4pt,line join=round,line cap=round,fill=fillColor] (465.39,398.63) circle (  1.96); 
\path[draw=drawColor,line width= 0.4pt,line join=round,line cap=round,fill=fillColor] (387.35,328.78) circle (  1.96); 
\path[draw=drawColor,line width= 0.4pt,line join=round,line cap=round,fill=fillColor] (429.64,361.17) circle (  1.96); 
\path[draw=drawColor,line width= 0.4pt,line join=round,line cap=round,fill=fillColor] (490.51,474.76) circle (  1.96); 
\path[draw=drawColor,line width= 0.4pt,line join=round,line cap=round,fill=fillColor] (454.48,386.30) circle (  1.96); \definecolor{drawColor}{RGB}{136,136,136}
\path[draw=drawColor,line width= 0.2pt,dash pattern=on 4pt off 4pt ,line join=round] (283.00,281.62) -- (500.39,391.86); \definecolor{drawColor}{RGB}{0,0,0}
\node[text=drawColor,anchor=base,inner sep=0pt, outer sep=0pt, scale=  1.10] at (490.51,470.95) {79}; 
\node[text=drawColor,anchor=base,inner sep=0pt, outer sep=0pt, scale=  1.10] at (473.99,434.02) {26}; 
\node[text=drawColor,anchor=base,inner sep=0pt, outer sep=0pt, scale=  1.10] at (465.39,394.82) {76}; \end{scope}
\begin{scope}
\path[clip] (  0.00,  0.00) rectangle (505.89,505.89); \definecolor{drawColor}{gray}{0.30}
\node[text=drawColor,anchor=base east,inner sep=0pt, outer sep=0pt, scale=  0.88] at (278.05,283.49) {-2}; 
\node[text=drawColor,anchor=base east,inner sep=0pt, outer sep=0pt, scale=  0.88] at (278.05,341.80) {0}; 
\node[text=drawColor,anchor=base east,inner sep=0pt, outer sep=0pt, scale=  0.88] at (278.05,400.10) {2}; 
\node[text=drawColor,anchor=base east,inner sep=0pt, outer sep=0pt, scale=  0.88] at (278.05,458.41) {4}; \end{scope}
\begin{scope}
\path[clip] (  0.00,  0.00) rectangle (505.89,505.89); \definecolor{drawColor}{gray}{0.20}
\path[draw=drawColor,line width= 0.6pt,line join=round] (280.25,286.52) -- 	(283.00,286.52); 
\path[draw=drawColor,line width= 0.6pt,line join=round] (280.25,344.83) -- 	(283.00,344.83); 
\path[draw=drawColor,line width= 0.6pt,line join=round] (280.25,403.13) -- 	(283.00,403.13); 
\path[draw=drawColor,line width= 0.6pt,line join=round] (280.25,461.44) -- 	(283.00,461.44); \end{scope}
\begin{scope}
\path[clip] (  0.00,  0.00) rectangle (505.89,505.89); \definecolor{drawColor}{gray}{0.20}
\path[draw=drawColor,line width= 0.6pt,line join=round] (312.57,280.92) -- 	(312.57,283.67); 
\path[draw=drawColor,line width= 0.6pt,line join=round] (352.13,280.92) -- 	(352.13,283.67); 
\path[draw=drawColor,line width= 0.6pt,line join=round] (391.69,280.92) -- 	(391.69,283.67); 
\path[draw=drawColor,line width= 0.6pt,line join=round] (431.26,280.92) -- 	(431.26,283.67); 
\path[draw=drawColor,line width= 0.6pt,line join=round] (470.82,280.92) -- 	(470.82,283.67); \end{scope}
\begin{scope}
\path[clip] (  0.00,  0.00) rectangle (505.89,505.89); \definecolor{drawColor}{gray}{0.30}
\node[text=drawColor,anchor=base,inner sep=0pt, outer sep=0pt, scale=  0.88] at (312.57,272.66) {-2}; 
\node[text=drawColor,anchor=base,inner sep=0pt, outer sep=0pt, scale=  0.88] at (352.13,272.66) {-1}; 
\node[text=drawColor,anchor=base,inner sep=0pt, outer sep=0pt, scale=  0.88] at (391.69,272.66) {0}; 
\node[text=drawColor,anchor=base,inner sep=0pt, outer sep=0pt, scale=  0.88] at (431.26,272.66) {1}; 
\node[text=drawColor,anchor=base,inner sep=0pt, outer sep=0pt, scale=  0.88] at (470.82,272.66) {2}; \end{scope}
\begin{scope}
\path[clip] (  0.00,  0.00) rectangle (505.89,505.89); \definecolor{drawColor}{RGB}{0,0,0}
\node[text=drawColor,anchor=base,inner sep=0pt, outer sep=0pt, scale=  1.10] at (391.69,260.39) {Theoretical Quantiles}; \end{scope}
\begin{scope}
\path[clip] (  0.00,  0.00) rectangle (505.89,505.89); \definecolor{drawColor}{RGB}{0,0,0}
\node[text=drawColor,rotate= 90.00,anchor=base,inner sep=0pt, outer sep=0pt, scale=  1.10] at (266.02,383.76) {Standardized residuals}; \end{scope}
\begin{scope}
\path[clip] (  0.00,  0.00) rectangle (505.89,505.89); \definecolor{drawColor}{RGB}{0,0,0}
\node[text=drawColor,anchor=base west,inner sep=0pt, outer sep=0pt, scale=  1.32] at (283.00,491.30) {Normal Q-Q}; \end{scope}
\begin{scope}
\path[clip] (  0.00,  0.00) rectangle (252.94,252.94); \definecolor{drawColor}{RGB}{255,255,255}
\definecolor{fillColor}{RGB}{255,255,255}
\path[draw=drawColor,line width= 0.6pt,line join=round,line cap=round,fill=fillColor] (  0.00,  0.00) rectangle (252.94,252.94); \end{scope}
\begin{scope}
\path[clip] ( 36.92, 30.72) rectangle (247.44,230.91); \definecolor{fillColor}{gray}{0.92}
\path[fill=fillColor] ( 36.92, 30.72) rectangle (247.44,230.91); \definecolor{drawColor}{RGB}{255,255,255}
\path[draw=drawColor,line width= 0.3pt,line join=round] ( 36.92, 56.60) -- 	(247.44, 56.60); 
\path[draw=drawColor,line width= 0.3pt,line join=round] ( 36.92,100.98) -- 	(247.44,100.98); 
\path[draw=drawColor,line width= 0.3pt,line join=round] ( 36.92,145.37) -- 	(247.44,145.37); 
\path[draw=drawColor,line width= 0.3pt,line join=round] ( 36.92,189.75) -- 	(247.44,189.75); 
\path[draw=drawColor,line width= 0.3pt,line join=round] ( 69.08, 30.72) -- 	( 69.08,230.91); 
\path[draw=drawColor,line width= 0.3pt,line join=round] (119.11, 30.72) -- 	(119.11,230.91); 
\path[draw=drawColor,line width= 0.3pt,line join=round] (169.14, 30.72) -- 	(169.14,230.91); 
\path[draw=drawColor,line width= 0.3pt,line join=round] (219.16, 30.72) -- 	(219.16,230.91); 
\path[draw=drawColor,line width= 0.6pt,line join=round] ( 36.92, 34.41) -- 	(247.44, 34.41); 
\path[draw=drawColor,line width= 0.6pt,line join=round] ( 36.92, 78.79) -- 	(247.44, 78.79); 
\path[draw=drawColor,line width= 0.6pt,line join=round] ( 36.92,123.18) -- 	(247.44,123.18); 
\path[draw=drawColor,line width= 0.6pt,line join=round] ( 36.92,167.56) -- 	(247.44,167.56); 
\path[draw=drawColor,line width= 0.6pt,line join=round] ( 36.92,211.95) -- 	(247.44,211.95); 
\path[draw=drawColor,line width= 0.6pt,line join=round] ( 44.07, 30.72) -- 	( 44.07,230.91); 
\path[draw=drawColor,line width= 0.6pt,line join=round] ( 94.10, 30.72) -- 	( 94.10,230.91); 
\path[draw=drawColor,line width= 0.6pt,line join=round] (144.12, 30.72) -- 	(144.12,230.91); 
\path[draw=drawColor,line width= 0.6pt,line join=round] (194.15, 30.72) -- 	(194.15,230.91); 
\path[draw=drawColor,line width= 0.6pt,line join=round] (244.18, 30.72) -- 	(244.18,230.91); \definecolor{drawColor}{RGB}{68,68,68}
\definecolor{fillColor}{RGB}{68,68,68}
\path[draw=drawColor,line width= 0.4pt,line join=round,line cap=round,fill=fillColor] ( 46.49, 64.75) circle (  1.96); 
\path[draw=drawColor,line width= 0.4pt,line join=round,line cap=round,fill=fillColor] ( 46.49, 50.02) circle (  1.96); 
\path[draw=drawColor,line width= 0.4pt,line join=round,line cap=round,fill=fillColor] ( 46.49,104.41) circle (  1.96); 
\path[draw=drawColor,line width= 0.4pt,line join=round,line cap=round,fill=fillColor] ( 46.49,120.66) circle (  1.96); 
\path[draw=drawColor,line width= 0.4pt,line join=round,line cap=round,fill=fillColor] ( 46.49, 99.89) circle (  1.96); 
\path[draw=drawColor,line width= 0.4pt,line join=round,line cap=round,fill=fillColor] ( 46.49, 90.83) circle (  1.96);
[truncated: 785,178 more chars]
