# Supplementary material for: Synaptic counts approximate synaptic contact area in Drosophila
Source: PLoS One. 2022 Apr 4;17(4):e0266064. doi: 10.1371/journal.pone.0266064 (PMC8979427; doi:10.1371/journal.pone.0266064)
Supplement: S1 File — A compressed archive containing the Bayesian analysis code as an R package. (ZIP) [file pone.0266064.s001.zip › Rpackage/NAMESPACE]

exportPattern("^[^\\.]")
