# Supplementary material for: Synaptic counts approximate synaptic contact area in Drosophila
Source: PLoS One. 2022 Apr 4;17(4):e0266064. doi: 10.1371/journal.pone.0266064 (PMC8979427; doi:10.1371/journal.pone.0266064)
Supplement: S1 File — A compressed archive containing the Bayesian analysis code as an R package. (ZIP) [file pone.0266064.s001.zip › Rpackage/inst/rnw/Finding best linear model for prediction.rnw]

<<eval=FALSE,echo=FALSE>>=
setwd(file.path(Mydirectories::googledrive.directory(),"Travail/Recherche/Travaux/Albert3"))
library(SweaveLst)
SweaveLst::Sweavelst(fullpath=file.path(Mydirectories::googledrive.directory(),"Travail/Recherche/Travaux/Albert3","Finding best linear model for prediction.rnw"))
system("pdflatex 'Finding best linear model for prediction.tex'")
@

\documentclass{article}
\usepackage[utf8x]{inputenc}          %
\usepackage{amsthm} 
\usepackage{amsmath}                   %paquet pour les formules maths
\usepackage{amsfonts}                  %paquet pour les formules maths
\usepackage{amssymb}                   %paquet pour les formules maths
\usepackage{a4wide} 
\usepackage{dsfont}
\usepackage{TD3}
\usepackage{float}

\author{Daniel Bonnery}
\title{Prediction of Connection strength by Connection count}
\date{}


\begin{document}
\maketitle

<<R1, eval=TRUE, echo=FALSE,results =hide>>=
source("Finding.R")
sourcecode=paste0("\\\\textbf{Source file: Finding.R}\n", 
        "\\\\begin{lstlisting}[style=Rinput,title={R source file  Finding.R},captionpos=tb]\n", paste(readLines("Finding.R"), collapse = "\n"), 
        "\\\\end{lstlisting}\n")
@

\setlength\tabcolsep{1pt}
\section{Data}
\Sexpr{SweaveLst::stargazer2(table1,rownames=FALSE,colnames=TRUE,summary=FALSE,label="tab:iuhieuhi",title="The data")}
Table \ref{tab:iuhieuhi} contains the first 3 observations  of the data for each circuit.

\Sexpr{graphtikzcode("print(graph1)",caption="quadratic model",label="fig:oiqoij1")}

\Sexpr{graphtikzcode("print(graph2)",caption="quadratic model, no leverage points",label="fig:oiqoij2")}


\Sexpr{graphtikzcode("print(graph3)",caption="no quadratic term",label="fig:oiqoij3")}

\Sexpr{graphtikzcode("print(graph4)",caption="no quadratic term, no leverage points",label="fig:oiqoij4")}


Figures \ref{fig:oiqoij1}, \ref{fig:oiqoij2}, \ref{fig:oiqoij3}, \ref{fig:oiqoij4} show the regression line for each group and the under linear model. The ribbon shows the confidence on the line itself, it is not a measure of the estimated prediction error.


\section{Statistical model}
Let denote $Y_{i,j,k}$, (resp $X_{i,j,k}$) the measured synpatic area between neuron $i$ and $j$ in circuit $k$.
We consider the following linear regression models:
The additive model is:
$$Y_{i,j,k}=\beta_{0,k}+\beta_{1,k} X_{i,j,k}+\beta_{2,k} X_{i,j,k}^2+\varepsilon_{i,j,k}$$
we assume that $\varepsilon_{i,j,k}$ are i.i.d. $\mathscr{N}(0,\sigma_\varepsilon^2)$

The multiplicative model is:
$$\marhm{ln}(Y_{i,j,k}/X_{i,j,k})=\beta_{1,k} +\nu_{i,j,k},$
where $\nu_{i,j,k}$ are i.i.d. $\mathscr{N}(0,\sigma_\nu^2)$


The first model looks good. Only issue is presence of leverage points, and 
heteroscedasticity: the variance of $\varepsilon$ seems to increase with $X$: the larger the counts, the larger the noise.

The second model presents the advantage of taking care of this issue.
But for prediction, I presume both will do great.

Below, I present the results for a series of different models

\subsection*{Full additive model}
\Sexpr{graphtikzcode("print(graph2.1.2)")}
The analysis of the residuals look good.

Now we test 
$\beta_{0,1}=\beta_{0,2}=\beta_{0,3}=\beta_{2,1}=\beta_{2,2}=\beta_{2,3}=0$ and 
$\beta_{1,1}=\beta_{1,2}=\beta_{1,3}$  simultaenously and this is rejected:

\Sexpr{SweaveLst::stargazer2(test2.1.3,summary=FALSE)}

\subsection{Additive model without quadratic term}

$$Y_{i,j,k}=\beta_{0,k}+\beta_{1,k} X_{i,j,k}+\varepsilon_{i,j,k}$$

\Sexpr{graphtikzcode("print(graph2.2.2)",caption="Analysis of residuals")}

Now we test 
$\beta_{0,1}=\beta_{0,2}=\beta_{0,3}=0$ and 
$\beta_{1,1}=\beta_{1,2}=\beta_{1,3}$  simultaenously and this is rejected:


\Sexpr{SweaveLst::stargazer2(test2.2.3,title="Testing all intercept=0, all slopes equal",summary=FALSE)}


\subsection{Additive model without quadratic term, we remove leverage points}

$$Y_{i,j,k}=\beta_{0,k}+\beta_{1,k} X_{i,j,k}+\varepsilon_{i,j,k}$$

\Sexpr{graphtikzcode("print(graph2.3.2)",caption="Analysis of residuals")}

Now we test 
$\beta_{0,1}=\beta_{0,2}=\beta_{0,3}=0$ and 
$\beta_{1,1}=\beta_{1,2}=\beta_{1,3}$  simultaenously and this is rejected:


\Sexpr{SweaveLst::stargazer2(test2.3.3,title="Testing all intercept=0, all slopes equal",summary=FALSE)}


\subsection{Additive model with quadratic term}

$$Y_{i,j,k}=\beta_{0,k}+\beta_{1,k} X_{i,j,k}+\varepsilon_{i,j,k}$$


\Sexpr{graphtikzcode("print(graph2.4.2)",caption="Analysis of residuals")}
Now we test 

$\beta_{0,1}=\beta_{0,2}=\beta_{0,3}=0$ and 
$\beta_{1,1}=\beta_{1,2}=\beta_{1,3}$  simultaenously and this is rejected:


\Sexpr{SweaveLst::stargazer2(test2.4.3,title="Testing all intercept=0, all slopes equal",summary=FALSE)}


\subsection{Additive model without quadratic term, without intercept}

$$Y_{i,j,k}=\beta_{1,k} X_{i,j,k}+\varepsilon_{i,j,k}$$

\Sexpr{graphtikzcode("print(graph2.5.2)",caption="Analysis of residuals")}

\Sexpr{SweaveLst::stargazer2(test2.5.3,title="Testing all slopes equal",summary=FALSE)}


\subsection{Additive model without quadratic term, without intercept, we remove leverage points}

$$Y_{i,j,k}=\beta_{1,k} X_{i,j,k}+\varepsilon_{i,j,k}$$


\Sexpr{graphtikzcode("print(graph2.6.2)",caption="Analysis of residuals")}

The test is rejected
\Sexpr{SweaveLst::stargazer2(test2.6.3,title="Testing all slopes equal",summary=FALSE)}


\subsection{Multiplicative model}

$$\mathrm{ln}(Y_{i,j,k}/X_{i,j,k})=\beta_{1,k} +\nu_{i,j,k}$$

\Sexpr{graphtikzcode("print(graph2.7.2)",caption="Analysis of residuals")}

\Sexpr{SweaveLst::stargazer2(llm.fit,title="Testing all intercept=0, all slopes equal",summary=FALSE)}


\subsection{Multiplicative model, circuit effect, no leverage points}

$$\mathrm{ln}(Y_{i,j,k}/X_{i,j,k})=\beta_{1,k} +\nu_{i,j,k}$$

\Sexpr{graphtikzcode("print(graph2.8.2)",caption="Analysis of residuals")}

\Sexpr{SweaveLst::stargazer2(llm.fit2,title="Testing all slopes equal",summary=FALSE)}

The F statistic shows that we reject the assumption of all slopes equal

\subsection{Multiplicative model, no circuit effect}

$$\mathrm{ln}(Y_{i,j,k}/X_{i,j,k})=\beta_{1} +\nu_{i,j,k}$$

\Sexpr{graphtikzcode("print(graph2.9.2)",caption="Analysis of residuals")}

\Sexpr{SweaveLst::stargazer2(llm.fit3,summary=FALSE)}

\textbf{Rcode}

\Sexpr{sourcecode}

\end{document}
