# Supplementary material for: Synaptic counts approximate synaptic contact area in Drosophila
Source: PLoS One. 2022 Apr 4;17(4):e0266064. doi: 10.1371/journal.pone.0266064 (PMC8979427; doi:10.1371/journal.pone.0266064)
Supplement: S1 File — A compressed archive containing the Bayesian analysis code as an R package. (ZIP) [file pone.0266064.s001.zip › Rpackage/inst/rnw/Justifying predicting model.rnw]

<<eval=FALSE,echo=FALSE>>=
setwd(file.path(Mydirectories::googledrive.directory(),"Travail/Recherche/Travaux/Albert3"))
library(SweaveLst)
SweaveLst::Sweavelst(fullpath=file.path(Mydirectories::googledrive.directory(),"Travail/Recherche/Travaux/Albert3","Justifying predicting model.rnw"))
@

\documentclass{article}
\usepackage[utf8x]{inputenc}          %
\usepackage{amsthm} 
\usepackage{amsmath}                   %paquet pour les formules maths
\usepackage{amsfonts}                  %paquet pour les formules maths
\usepackage{amssymb}                   %paquet pour les formules maths
\usepackage{a4wide} 
\usepackage{dsfont}
\usepackage{TD3}
\usepackage{float}

\author{Daniel Bonnery}
\title{Prediction of Connection strength by Connection count}
\date{}


\begin{document}
\maketitle

<<R1, eval=TRUE, echo=FALSE,results =hide>>=

source("Finding0.R")
sourcecode=paste0("\\\\textbf{Source file: Finding0.R}\n", 
        "\\\\begin{lstlisting}[style=Rinput,title={R source file  Finding.R},captionpos=tb]\n", paste(readLines("Finding0.R"), collapse = "\n"), 
        "\\\\end{lstlisting}\n")
@

\setlength\tabcolsep{1pt}
\section{Model and notations}
We observe for a series of $n=\Sexpr{nrow(data.connections)}$ neurons pairs $(i<j)$, the number of contacts $X_{(i,j)}$ and $Y_{(i,j)}=\sum_{k=1}^{X_{(i,j)}}Y_{i,j,k}$, 
where $Y_{i,j,k}$ is the synaptic area for contact $k$ from $i$ to $j$.
The goal here is to study the use of $X_{(i,j)}$ to predict the synaptic area $Y_{(i,j)}$. Counting the contacts is less expensive than measuring the synaptic area and one wants to know if number of contacts is a good proxy. 

Assume a latent model $Y_{i,j,k}\sim \mathscr{N}(\beta,\sigma^2)$ are i.i.d, $\beta\in \mathbb{R}^+$, \ implies that the latent model for the distribution of $Y_{i,j}\mid X_{i,j}$ is   $Y_{i,j}\mid X_{i,j}\sim\mathscr{N}(\beta X_{i,j},X_{i,j}\sigma^2)$
This is a very standard model and the parameters can be estimated with the  Weighted Least Square (WLS) method, that gives the Best Linear Unbiased Estimators for this model.

We obtain a coefficient of determination  $R^2=\Sexpr{signif(summary(lmfit)$"r.squared",3)}$ with three significant digits.
\Sexpr{graphtikzcode("print(graph1)",caption="Residual analysis",label="fig:aoijsoij")}
The visual analysis of residuals in Figure \ref{fig:aoijsoij} provides strong evidence that:
The normality approximation seems very reasonable (see QQ plot),
There does not seem to be a correlation between the standardized residuals and the fitted values, which means that our assumption on the variance on the residuals conditional to the covariates is very reasonable.


We reproduced the study after eliminating identified leverage points. We obtain a coefficient of determination  $R^2=\Sexpr{signif(summary(lmfit.l)$"r.squared",3)}$ with three significant digits).
The value for a new estimate of $\beta$ is $\hat{\beta}^{(-\text{leverage})}=\Sexpr{signif(lmfit.l$coefficients,3)}$ with 3 significant digits, to compare with $\hat{\beta}=\Sexpr{signif(lmfit$coefficients,3)}$ (three significant digits), which makes a relative difference of $\Sexpr{signif((100*(lmfit$coefficients-lmfit.l$coefficients))/lmfit.l$coefficients,3)}\%$.
\Sexpr{graphtikzcode("print(graph2)",caption="Residual analysis",label="fig:aoijsoij2")}


\section{Estimating prediction error}

The Weighted Least Square estimation procedure gives us an estimate $\hat{\sigma}=\Sexpr{signif(summary(lmfit)$sigma,3)}$ with three significant digits.

The estimated prediction confidence interval for a new value of the number of contacts $x$ is given by the formula:

$$\mathrm{PI}_{1-\alpha}(Y\mid X=x)=\left[x~\hat\beta\mp \sqrt{x}~\left(\hat\sigma+\hat\sigma_{\hat{\beta}} \right)q_{t,n-1}(1-\alpha/2)\right],$$

where $q_{t,n-1}(\alpha/2)$ is the $1-\alpha/2$ quantile of the for a student distribution with $n$ parameters, 
and $\sigma_{\hat\beta}=\Sexpr{signif(coef(summary(lmfit))[,"Std. Error"],3)}$, with three significant digits.

Figure \ref{fig:oiwuihefowhefoih} represents the 95\% level prediction intervals for different values of $x$.

\Sexpr{graphtikzcode("print(graph4)",caption="Residual analysis",label="fig:oiwuihefowhefoih")}


Figure \ref{fig:oiwulijjih1} and \ref{fig:oiwulijjih2} represents the prediction interval lower and upper boundaries for $\alpha\in\{.9,.95,.99,.999\}$.
\Sexpr{graphtikzcode("print(graph5)",caption="Residual analysis",label="fig:oiwulijjih1")}
\Sexpr{graphtikzcode("print(graph6)",caption="Residual analysis",label="fig:oiwulijjih2")}


\section*{Conclusion}
We conclude that the number of contacts is a very good proxy variable to measure connection strength for the three circuits in presence.

\textbf{Rcode}

\Sexpr{sourcecode}

\end{document}
