# Supplementary material for: Synaptic counts approximate synaptic contact area in Drosophila
Source: PLoS One. 2022 Apr 4;17(4):e0266064. doi: 10.1371/journal.pone.0266064 (PMC8979427; doi:10.1371/journal.pone.0266064)
Supplement: S1 File — A compressed archive containing the Bayesian analysis code as an R package. (ZIP) [file pone.0266064.s001.zip › Rpackage/inst/data/allmicro.csv]

circuit	pre_id	pre_name	pre_side	pre_segment	post_id	post_name	post_side	post_segment	connector_id	synaptic_area
ORN-PN	3716797	45a ORN left	l		7851153	82a PN left	l		3734766	14830.943120131493
ORN-PN	3716797	45a ORN left	l		7851153	82a PN left	l		3736154	10124.530178097977
ORN-PN	3716797	45a ORN left	l		7851153	82a PN left	l		3764371	7982.726969719167
ORN-PN	3716797	45a ORN left	l		7851153	82a PN left	l		7460533	21112.27521243489
ORN-PN	3716797	45a ORN left	l		7852250	45a PN left	l		3733468	33344.11270310656
ORN-PN	3716797	45a ORN left	l		7852250	45a PN left	l		3733612	9110.547842726663
ORN-PN	3716797	45a ORN left	l		7852250	45a PN left	l		3733612	12442.512929058485
ORN-PN	3716797	45a ORN left	l		7852250	45a PN left	l		3733699	3083.1972626549523
ORN-PN	3716797	45a ORN left	l		7852250	45a PN left	l		3733699	11520.280822627852
ORN-PN	3716797	45a ORN left	l		7852250	45a PN left	l		3733906	14832.83028034883
ORN-PN	3716797	45a ORN left	l		7852250	45a PN left	l		3734001	61400.706560638115
ORN-PN	3716797	45a ORN left	l		7852250	45a PN left	l		3734766	29699.04367789333
ORN-PN	3716797	45a ORN left	l		7852250	45a PN left	l		3735595	35795.04553429666
ORN-PN	3716797	45a ORN left	l		7852250	45a PN left	l		3735682	16950.718263576997
ORN-PN	3716797	45a ORN left	l		7852250	45a PN left	l		3735867	18403.76808747661
ORN-PN	3716797	45a ORN left	l		7852250	45a PN left	l		3735867	19115.41774281626
ORN-PN	3716797	45a ORN left	l		7852250	45a PN left	l		3736154	6962.665457473047
ORN-PN	3716797	45a ORN left	l		7852250	45a PN left	l		3736251	17281.748923493993
ORN-PN	3716797	45a ORN left	l		7852250	45a PN left	l		3736251	42423.40689194665
ORN-PN	3716797	45a ORN left	l		7852250	45a PN left	l		3736335	20506.585122013494
ORN-PN	3716797	45a ORN left	l		7852250	45a PN left	l		3736647	35812.53812570251
ORN-PN	3716797	45a ORN left	l		7852250	45a PN left	l		3737210	38898.04475012034
ORN-PN	3716797	45a ORN left	l		7852250	45a PN left	l		3739965	28567.214569328895
ORN-PN	3716797	45a ORN left	l		7852250	45a PN left	l		3739965	30278.713280720505
ORN-PN	3716797	45a ORN left	l		7852250	45a PN left	l		3740246	39901.305182700075
ORN-PN	3716797	45a ORN left	l		7852250	45a PN left	l		3742825	42842.10442183773
ORN-PN	3716797	45a ORN left	l		7852250	45a PN left	l		3763690	33970.380505530324
ORN-PN	3716797	45a ORN left	l		7852250	45a PN left	l		3763714	24138.22047211947
ORN-PN	3716797	45a ORN left	l		7852250	45a PN left	l		3763759	17663.220508582395
ORN-PN	3716797	45a ORN left	l		7852250	45a PN left	l		3763759	23008.20997112968
ORN-PN	3716797	45a ORN left	l		7852250	45a PN left	l		3764371	15195.403620576446
ORN-PN	3716797	45a ORN left	l		7852250	45a PN left	l		3764371	18372.773696786415
ORN-PN	3716797	45a ORN left	l		7852250	45a PN left	l		3764454	2912.12440099599
ORN-PN	3716797	45a ORN left	l		7852250	45a PN left	l		3764454	3567.16630819165
ORN-PN	3716797	45a ORN left	l		7852250	45a PN left	l		3764454	61325.64213394936
ORN-PN	3716797	45a ORN left	l		7852250	45a PN left	l		3764816	13695.929975798075
ORN-PN	3716797	45a ORN left	l		7852250	45a PN left	l		3764816	18164.437570970385
ORN-PN	3716797	45a ORN left	l		7852250	45a PN left	l		3764859	10210.881013710008
ORN-PN	3716797	45a ORN left	l		7852250	45a PN left	l		5005528	18343.737407071945
ORN-PN	3716797	45a ORN left	l		7852250	45a PN left	l		5261371	22334.466405656673
ORN-PN	3716797	45a ORN left	l		7852250	45a PN left	l		5261394	25742.961334806285
ORN-PN	3716797	45a ORN left	l		7852250	45a PN left	l		5261431	31446.56704913854
ORN-PN	3716797	45a ORN left	l		7852250	45a PN left	l		6094195	15464.78265429978
ORN-PN	3716797	45a ORN left	l		7852250	45a PN left	l		6501822	1803.255979668253
ORN-PN	3716797	45a ORN left	l		7852250	45a PN left	l		6501822	9362.027420035049
ORN-PN	3716797	45a ORN left	l		7852250	45a PN left	l		6603100	18323.112354768145
ORN-PN	3716797	45a ORN left	l		7852250	45a PN left	l		7104716	17029.0953672485
ORN-PN	3716797	45a ORN left	l		7852250	45a PN left	l		7459963	14811.676118108433
ORN-PN	3716797	45a ORN left	l		7852250	45a PN left	l		7460533	23827.562345682323
ORN-PN	3716797	45a ORN left	l		7852250	45a PN left	l		7460604	15550.652659669313
ORN-PN	3716797	45a ORN left	l		7852250	45a PN left	l		7464326	9411.387792337997
ORN-PN	3716797	45a ORN left	l		7852250	45a PN left	l		7468120	15204.941155320583
ORN-PN	3716797	45a ORN left	l		7852250	45a PN left	l		7468120	31534.7568768414
ORN-PN	3716797	45a ORN left	l		7852250	45a PN left	l		7468149	21009.569881495594
ORN-PN	3716797	45a ORN left	l		7852250	45a PN left	l		7468161	44811.580019824934
ORN-PN	3716797	45a ORN left	l		7852250	45a PN left	l		7468258	29735.2845220492
ORN-PN	3716797	45a ORN left	l		7852250	45a PN left	l		7468434	5549.148546793707
ORN-PN	3716797	45a ORN left	l		7852250	45a PN left	l		7468434	7821.192684115977
ORN-PN	3716797	45a ORN left	l		7852250	45a PN left	l		7468463	13776.815691964855
ORN-PN	3716797	45a ORN left	l		7852250	45a PN left	l		7468463	16119.120903357198
ORN-PN	3716797	45a ORN left	l		7852250	45a PN left	l		7468463	16718.16214643685
ORN-PN	3716797	45a ORN left	l		7852250	45a PN left	l		7468463	19706.978093952453
ORN-PN	3716797	45a ORN left	l		7852250	45a PN left	l		8477534	1134.6308595939965
ORN-PN	3716797	45a ORN left	l		7852250	45a PN left	l		21930311	18357.49456721767
ORN-PN	3774568	82a ORN left	l		7851153	82a PN left	l		5005655	14050.608407078442
ORN-PN	3774568	82a ORN left	l		7851153	82a PN left	l		5224906	5471.185780372329
ORN-PN	3774568	82a ORN left	l		7851153	82a PN left	l		5225403	18740.272326991595
ORN-PN	3774568	82a ORN left	l		7851153	82a PN left	l		5225440	11844.724866933408
ORN-PN	3774568	82a ORN left	l		7851153	82a PN left	l		5225746	5392.367285075761
ORN-PN	3774568	82a ORN left	l		7851153	82a PN left	l		5225746	39673.75824139626
ORN-PN	3774568	82a ORN left	l		7851153	82a PN left	l		5226044	5595.828607582348
ORN-PN	3774568	82a ORN left	l		7851153	82a PN left	l		5226044	16914.888238726042
ORN-PN	3774568	82a ORN left	l		7851153	82a PN left	l		6582079	5537.243084749192
ORN-PN	3774568	82a ORN left	l		7851153	82a PN left	l		6582079	22712.195222566304
ORN-PN	3774568	82a ORN left	l		7851153	82a PN left	l		7527875	5729.978138236459
ORN-PN	3774568	82a ORN left	l		7851153	82a PN left	l		8067492	5616.808652477898
ORN-PN	3774568	82a ORN left	l		7851153	82a PN left	l		8067492	5840.702259194295
ORN-PN	3774568	82a ORN left	l		7851153	82a PN left	l		8067551	7439.830751325466
ORN-PN	3774568	82a ORN left	l		7851153	82a PN left	l		8067586	21225.13742714278
ORN-PN	3774568	82a ORN left	l		7852250	45a PN left	l		5225440	25242.303891530835
ORN-PN	3774568	82a ORN left	l		7852250	45a PN left	l		5225456	10066.50536398027
ORN-PN	3774568	82a ORN left	l		7852250	45a PN left	l		5225746	30579.7025761939
ORN-PN	3774568	82a ORN left	l		7852250	45a PN left	l		5225983	10829.09673361668
ORN-PN	3774568	82a ORN left	l		7852250	45a PN left	l		5226006	16851.658103334936
ORN-PN	3774568	82a ORN left	l		7852250	45a PN left	l		5261714	43649.67683936435
ORN-PN	3774568	82a ORN left	l		7852250	45a PN left	l		5261738	13710.66644348223
ORN-PN	3774568	82a ORN left	l		7852250	45a PN left	l		5310314	23746.995598279347
ORN-PN	3774568	82a ORN left	l		7852250	45a PN left	l		5310500	4423.123352391346
ORN-PN	3774568	82a ORN left	l		7852250	45a PN left	l		5310759	20696.363452447004
ORN-PN	3774568	82a ORN left	l		7852250	45a PN left	l		6112906	7740.404171370239
ORN-PN	3774568	82a ORN left	l		7852250	45a PN left	l		6582079	14301.801808522981
ORN-PN	3774568	82a ORN left	l		7852250	45a PN left	l		7528692	57050.070224969924
ORN-PN	3774568	82a ORN left	l		7852250	45a PN left	l		8067586	9226.189248414896
ORN-PN	3963891	45a ORN right	r		8245146	82a PN right	r		5218647	29504.304018991974
ORN-PN	3963891	45a ORN right	r		8245146	82a PN right	r		5290139	3072.391991877682
ORN-PN	3963891	45a ORN right	r		8245146	82a PN right	r		14995809	14299.05231034931
ORN-PN	3963891	45a ORN right	r		8245146	82a PN right	r		18167706	19680.65947510455
ORN-PN	3963891	45a ORN right	r		8247451	45a PN right	r		4655032	13694.124022179207
ORN-PN	3963891	45a ORN right	r		8247451	45a PN right	r		4701252	14948.71461123788
ORN-PN	3963891	45a ORN right	r		8247451	45a PN right	r		4701288	3026.8553341032275
ORN-PN	3963891	45a ORN right	r		8247451	45a PN right	r		4701391	40708.18029172233
ORN-PN	3963891	45a ORN right	r		8247451	45a PN right	r		4701429	9056.330922919287
ORN-PN	3963891	45a ORN right	r		8247451	45a PN right	r		4701691	6945.576191653661
ORN-PN	3963891	45a ORN right	r		8247451	45a PN right	r		4701691	21969.394063116582
ORN-PN	3963891	45a ORN right	r		8247451	45a PN right	r		4701691	31822.954027301133
ORN-PN	3963891	45a ORN right	r		8247451	45a PN right	r		4701754	23123.965685712843
ORN-PN	3963891	45a ORN right	r		8247451	45a PN right	r		4701793	15876.394770677103
ORN-PN	3963891	45a ORN right	r		8247451	45a PN right	r		4701793	22226.642513264997
ORN-PN	3963891	45a ORN right	r		8247451	45a PN right	r		4701793	30118.60426750957
ORN-PN	3963891	45a ORN right	r		8247451	45a PN right	r		4701877	7443.887055758699
ORN-PN	3963891	45a ORN right	r		8247451	45a PN right	r		4701877	10791.61249602156
ORN-PN	3963891	45a ORN right	r		8247451	45a PN right	r		4701877	20900.55754169102
ORN-PN	3963891	45a ORN right	r		8247451	45a PN right	r		4701877	21255.45606986028
ORN-PN	3963891	45a ORN right	r		8247451	45a PN right	r		4701947	12896.53052112285
ORN-PN	3963891	45a ORN right	r		8247451	45a PN right	r		4701947	25492.108713959624
ORN-PN	3963891	45a ORN right	r		8247451	45a PN right	r		4702027	25764.3853047929
ORN-PN	3963891	45a ORN right	r		8247451	45a PN right	r		4702195	16762.99750502582
ORN-PN	3963891	45a ORN right	r		8247451	45a PN right	r		4702276	47023.40255581145
ORN-PN	3963891	45a ORN right	r		8247451	45a PN right	r		4702334	12990.844972641367
ORN-PN	3963891	45a ORN right	r		8247451	45a PN right	r		4702334	26053.682747504085
ORN-PN	3963891	45a ORN right	r		8247451	45a PN right	r		4702488	9101.214130790711
ORN-PN	3963891	45a ORN right	r		8247451	45a PN right	r		4702990	5581.150989285565
ORN-PN	3963891	45a ORN right	r		8247451	45a PN right	r		4703050	15857.378964090472
ORN-PN	3963891	45a ORN right	r		8247451	45a PN right	r		4703114	28988.298051382022
ORN-PN	3963891	45a ORN right	r		8247451	45a PN right	r		5119580	5360.349395608315
ORN-PN	3963891	45a ORN right	r		8247451	45a PN right	r		5119580	8019.1657809833105
ORN-PN	3963891	45a ORN right	r		8247451	45a PN right	r		5119580	17547.0327906906
ORN-PN	3963891	45a ORN right	r		8247451	45a PN right	r		5218647	21569.1261078207
ORN-PN	3963891	45a ORN right	r		8247451	45a PN right	r		5218825	40829.40822876285
ORN-PN	3963891	45a ORN right	r		8247451	45a PN right	r		5218876	31213.099117562095
ORN-PN	3963891	45a ORN right	r		8247451	45a PN right	r		5251049	10893.973137332678
ORN-PN	3963891	45a ORN right	r		8247451	45a PN right	r		5251172	12213.865586978241
ORN-PN	3963891	45a ORN right	r		8247451	45a PN right	r		5251172	24989.424295959834
ORN-PN	3963891	45a ORN right	r		8247451	45a PN right	r		5287601	15258.032494806765
ORN-PN	3963891	45a ORN right	r		8247451	45a PN right	r		5287892	4990.544810508228
ORN-PN	3963891	45a ORN right	r		8247451	45a PN right	r		5287892	12301.637616901107
ORN-PN	3963891	45a ORN right	r		8247451	45a PN right	r		5287892	17462.66738437773
ORN-PN	3963891	45a ORN right	r		8247451	45a PN right	r		5290139	9523.34367479879
ORN-PN	3963891	45a ORN right	r		8247451	45a PN right	r		5290139	16503.828762926612
ORN-PN	3963891	45a ORN right	r		8247451	45a PN right	r		5290139	26593.12591699911
ORN-PN	3963891	45a ORN right	r		8247451	45a PN right	r		6489128	12822.297646440096
ORN-PN	3963891	45a ORN right	r		8247451	45a PN right	r		6489394	38722.77139664405
ORN-PN	3963891	45a ORN right	r		8247451	45a PN right	r		6490047	19292.28217419993
ORN-PN	3963891	45a ORN right	r		8247451	45a PN right	r		6490191	32090.849323783015
ORN-PN	3963891	45a ORN right	r		8247451	45a PN right	r		6490580	14730.795060997094
ORN-PN	3963891	45a ORN right	r		8247451	45a PN right	r		6490580	16298.918488039097
ORN-PN	3963891	45a ORN right	r		8247451	45a PN right	r		6490580	20128.680514634834
ORN-PN	3963891	45a ORN right	r		8247451	45a PN right	r		6491985	17185.574511352854
ORN-PN	3963891	45a ORN right	r		8247451	45a PN right	r		7708962	4955.634279099802
ORN-PN	3963891	45a ORN right	r		8247451	45a PN right	r		7709453	23811.1885260234
ORN-PN	3963891	45a ORN right	r		8247451	45a PN right	r		7710003	6172.613367600213
ORN-PN	3963891	45a ORN right	r		8247451	45a PN right	r		7710003	12113.153464592779
ORN-PN	3963891	45a ORN right	r		8247451	45a PN right	r		7710003	20116.573983788567
ORN-PN	3963891	45a ORN right	r		8247451	45a PN right	r		7710038	12981.104005744128
ORN-PN	3963891	45a ORN right	r		8247451	45a PN right	r		7710059	11959.811407115312
ORN-PN	3963891	45a ORN right	r		8247451	45a PN right	r		7710329	10711.1247206142
ORN-PN	3963891	45a ORN right	r		8247451	45a PN right	r		7710353	9559.273663679096
ORN-PN	3963891	45a ORN right	r		8247451	45a PN right	r		7710471	22849.181999763
ORN-PN	3963891	45a ORN right	r		8247451	45a PN right	r		7710471	25840.445338829086
ORN-PN	3963891	45a ORN right	r		8247451	45a PN right	r		7710677	5463.367129762013
ORN-PN	3963891	45a ORN right	r		8247451	45a PN right	r		7710677	9346.415219739865
ORN-PN	3963891	45a ORN right	r		8247451	45a PN right	r		7710772	21496.515054486514
ORN-PN	3963891	45a ORN right	r		8247451	45a PN right	r		7710842	31432.889231870795
ORN-PN	3963891	45a ORN right	r		8247451	45a PN right	r		10041052	21383.243292894364
ORN-PN	3963891	45a ORN right	r		8247451	45a PN right	r		10643691	20594.581578291643
ORN-PN	3963891	45a ORN right	r		8247451	45a PN right	r		14871901	5604.372651490759
ORN-PN	3963891	45a ORN right	r		8247451	45a PN right	r		14986462	2548.800747480302
ORN-PN	3963891	45a ORN right	r		8247451	45a PN right	r		14990023	6138.206921163787
ORN-PN	3963891	45a ORN right	r		8247451	45a PN right	r		14995809	8794.738818715696
ORN-PN	3963891	45a ORN right	r		8247451	45a PN right	r		15387856	8867.950231443274
ORN-PN	3963891	45a ORN right	r		8247451	45a PN right	r		17808526	5235.818386065062
ORN-PN	3963891	45a ORN right	r		8247451	45a PN right	r		18077697	4555.243231221297
ORN-PN	3963891	45a ORN right	r		8247451	45a PN right	r		18147063	9303.794152087612
ORN-PN	3963891	45a ORN right	r		8247451	45a PN right	r		18240680	5099.190093369949
ORN-PN	3963891	45a ORN right	r		8247451	45a PN right	r		18371843	7500.451380895192
ORN-PN	3963891	45a ORN right	r		8247451	45a PN right	r		19007793	2587.6712467677394
ORN-PN	3963891	45a ORN right	r		8247451	45a PN right	r		19289221	4248.280173718667
ORN-PN	3980315	82a ORN right	r		8245146	82a PN right	r		4325302	21668.355440810297
ORN-PN	3980315	82a ORN right	r		8245146	82a PN right	r		4327733	1887.863766216884
ORN-PN	3980315	82a ORN right	r		8245146	82a PN right	r		4327733	15464.90525051409
ORN-PN	3980315	82a ORN right	r		8245146	82a PN right	r		4327828	4398.802305919645
ORN-PN	3980315	82a ORN right	r		8245146	82a PN right	r		4327974	28862.49905449887
ORN-PN	3980315	82a ORN right	r		8245146	82a PN right	r		4327974	40690.72385625206
ORN-PN	3980315	82a ORN right	r		8245146	82a PN right	r		4328071	9194.171489628843
ORN-PN	3980315	82a ORN right	r		8245146	82a PN right	r		4328115	6045.077041855824
ORN-PN	3980315	82a ORN right	r		8245146	82a PN right	r		4328205	4131.996622576936
ORN-PN	3980315	82a ORN right	r		8245146	82a PN right	r		4328205	45608.59038038532
ORN-PN	3980315	82a ORN right	r		8245146	82a PN right	r		4328228	17136.8649769621
ORN-PN	3980315	82a ORN right	r		8245146	82a PN right	r		5261030	10158.518199685761
ORN-PN	3980315	82a ORN right	r		8245146	82a PN right	r		7711054	25885.259408034166
ORN-PN	3980315	82a ORN right	r		8245146	82a PN right	r		7711145	31030.658689324424
ORN-PN	3980315	82a ORN right	r		8245146	82a PN right	r		7711295	924.4769196334198
ORN-PN	3980315	82a ORN right	r		8245146	82a PN right	r		7711307	50624.09918545503
ORN-PN	3980315	82a ORN right	r		8245146	82a PN right	r		14929109	9088.40159892948
ORN-PN	3980315	82a ORN right	r		8245146	82a PN right	r		14930343	11118.596256329518
ORN-PN	3980315	82a ORN right	r		8245146	82a PN right	r		14934119	8543.978535839913
ORN-PN	3980315	82a ORN right	r		8245146	82a PN right	r		14935999	5876.122874159799
ORN-PN	3980315	82a ORN right	r		8245146	82a PN right	r		14935999	14054.087252460398
ORN-PN	3980315	82a ORN right	r		8245146	82a PN right	r		18346875	7609.971492527943
ORN-PN	3980315	82a ORN right	r		8245146	82a PN right	r		19092079	6015.915609481417
ORN-PN	3980315	82a ORN right	r		8245146	82a PN right	r		21134490	6012.07801753845
ORN-PN	3980315	82a ORN right	r		8247451	45a PN right	r		4327828	10593.00351601771
ORN-PN	3980315	82a ORN right	r		8247451	45a PN right	r		7711218	8370.231878851562
ORN-PN	3980315	82a ORN right	r		8247451	45a PN right	r		7711295	9467.330785871027
ORN-PN	3980315	82a ORN right	r		8247451	45a PN right	r		7711447	25781.564987136124
LN-Basin	11995	Ladder-a a1		a1	3034133	A09b a1l Basin-1	l	a1	988063	33953.36391996386
LN-Basin	11995	Ladder-a a1		a1	3034133	A09b a1l Basin-1	l	a1	6207656	19767.29771222277
LN-Basin	11995	Ladder-a a1		a1	3034133	A09b a1l Basin-1	l	a1	6208636	38383.18207541619
LN-Basin	11995	Ladder-a a1		a1	3034133	A09b a1l Basin-1	l	a1	6208918	19116.888767957655
LN-Basin	11995	Ladder-a a1		a1	3034133	A09b a1l Basin-1	l	a1	10160632	7762.160428743546
LN-Basin	11995	Ladder-a a1		a1	3034133	A09b a1l Basin-1	l	a1	10160686	5729.422869725322
LN-Basin	11995	Ladder-a a1		a1	3041612	A09a a1l Basin-2	l	a1	6242160	10008.137305939059
LN-Basin	11995	Ladder-a a1		a1	3041612	A09a a1l Basin-2	l	a1	10160686	18599.662765589863
LN-Basin	11995	Ladder-a a1		a1	3074106	A09a a1r Basin-2	r	a1	6291472	61110.499296936934
LN-Basin	11995	Ladder-a a1		a1	3074106	A09a a1r Basin-2	r	a1	6328104	18668.9282527886
LN-Basin	11995	Ladder-a a1		a1	3074106	A09a a1r Basin-2	r	a1	6333048	32304.736564015126
LN-Basin	11995	Ladder-a a1		a1	3282869	A09b a1r Basin-1	r	a1	3543174	13569.968896278828
LN-Basin	11995	Ladder-a a1		a1	3282869	A09b a1r Basin-1	r	a1	6277035	11882.624883574146
LN-Basin	11995	Ladder-a a1		a1	3282869	A09b a1r Basin-1	r	a1	6291472	11266.176650902695
LN-Basin	11995	Ladder-a a1		a1	3282869	A09b a1r Basin-1	r	a1	17299748	18031.086119689015
LN-Basin	471705	Ladder-d a1		a1	3034133	A09b a1l Basin-1	l	a1	478771	14143.407452626265
LN-Basin	471705	Ladder-d a1		a1	3041612	A09a a1l Basin-2	l	a1	7542267	6802.794583869394
LN-Basin	471720	Ladder-c a1		a1	3041612	A09a a1l Basin-2	l	a1	4305066	17962.976957382205
LN-Basin	471720	Ladder-c a1		a1	3041612	A09a a1l Basin-2	l	a1	7594456	24297.78202749846
LN-Basin	471720	Ladder-c a1		a1	3041612	A09a a1l Basin-2	l	a1	9779785	23154.038947913024
LN-Basin	471755	Ladder-b a1		a1	3034133	A09b a1l Basin-1	l	a1	159984	12261.470609298398
LN-Basin	471755	Ladder-b a1		a1	3034133	A09b a1l Basin-1	l	a1	2940465	6738.741500516156
LN-Basin	471755	Ladder-b a1		a1	3074106	A09a a1r Basin-2	r	a1	6282674	26255.99696471961
LN-Basin	471755	Ladder-b a1		a1	3282869	A09b a1r Basin-1	r	a1	10041452	21288.014158401547
LN-Basin	4096366	Drunken-1 a1r	r	a1	3074106	A09a a1r Basin-2	r	a1	4585493	15356.926922167779
LN-Basin	4096366	Drunken-1 a1r	r	a1	3074106	A09a a1r Basin-2	r	a1	5346719	6481.963310426028
LN-Basin	4096366	Drunken-1 a1r	r	a1	3074106	A09a a1r Basin-2	r	a1	6297278	9661.658360335614
LN-Basin	4096366	Drunken-1 a1r	r	a1	3074106	A09a a1r Basin-2	r	a1	6318712	7002.755748521892
LN-Basin	4096366	Drunken-1 a1r	r	a1	3074106	A09a a1r Basin-2	r	a1	7136733	13451.3858092969
LN-Basin	4096366	Drunken-1 a1r	r	a1	3074106	A09a a1r Basin-2	r	a1	7696546	7811.563599549055
LN-Basin	4096366	Drunken-1 a1r	r	a1	3074106	A09a a1r Basin-2	r	a1	14782552	9855.74140756065
LN-Basin	4096366	Drunken-1 a1r	r	a1	3282869	A09b a1r Basin-1	r	a1	3250098	9509.978136051393
LN-Basin	4824878	Griddle-1 a1r	r	a1	3074106	A09a a1r Basin-2	r	a1	6319901	15314.282907827637
LN-Basin	4824878	Griddle-1 a1r	r	a1	3074106	A09a a1r Basin-2	r	a1	6326708	11528.138619685753
LN-Basin	4824878	Griddle-1 a1r	r	a1	3074106	A09a a1r Basin-2	r	a1	7214604	8207.551940777239
LN-Basin	4824878	Griddle-1 a1r	r	a1	3074106	A09a a1r Basin-2	r	a1	9777350	11964.079920695347
LN-Basin	4824878	Griddle-1 a1r	r	a1	3074106	A09a a1r Basin-2	r	a1	18106697	5374.681113721711
LN-Basin	4824878	Griddle-1 a1r	r	a1	3282869	A09b a1r Basin-1	r	a1	6282471	6237.3294964553315
LN-Basin	4824878	Griddle-1 a1r	r	a1	3282869	A09b a1r Basin-1	r	a1	9777350	13325.582213707341
LN-Basin	6207232	Drunken-1 a1l	l	a1	3034133	A09b a1l Basin-1	l	a1	3965892	5297.969312401803
LN-Basin	6207232	Drunken-1 a1l	l	a1	3034133	A09b a1l Basin-1	l	a1	6207143	5321.638130035437
LN-Basin	6207232	Drunken-1 a1l	l	a1	3034133	A09b a1l Basin-1	l	a1	6208756	11046.631572746424
LN-Basin	6207232	Drunken-1 a1l	l	a1	3041612	A09a a1l Basin-2	l	a1	3964855	8516.858804679476
LN-Basin	7195651	Griddle-1 a1l	l	a1	3041612	A09a a1l Basin-2	l	a1	4203487	33233.29907495463
LN-Basin	7599503	Ladder-e a1		a1	3034133	A09b a1l Basin-1	l	a1	4319902	4249.90038614217
LN-Basin	7599503	Ladder-e a1		a1	3034133	A09b a1l Basin-1	l	a1	6216212	4986.435084270043
LN-Basin	7599503	Ladder-e a1		a1	3034133	A09b a1l Basin-1	l	a1	6291053	3048.11071496096
LN-Basin	7599503	Ladder-e a1		a1	3074106	A09a a1r Basin-2	r	a1	4047426	5136.847613626636
LN-Basin	7599503	Ladder-e a1		a1	3074106	A09a a1r Basin-2	r	a1	4391331	10650.75364883809
LN-Basin	7599503	Ladder-e a1		a1	3074106	A09a a1r Basin-2	r	a1	7611827	8519.108068075644
LN-Basin	7599503	Ladder-e a1		a1	3074106	A09a a1r Basin-2	r	a1	9777039	7544.629393548918
LN-Basin	7599503	Ladder-e a1		a1	3282869	A09b a1r Basin-1	r	a1	4047426	3766.738361653106
LN-Basin	7657358	Ladder-f a2		a2	3282869	A09b a1r Basin-1	r	a1	6276491	6443.848169894689
LN-Basin	7683401	Griddle-2 a1r	r	a1	3074106	A09a a1r Basin-2	r	a1	4591493	13902.709626266573
LN-Basin	7683401	Griddle-2 a1r	r	a1	3074106	A09a a1r Basin-2	r	a1	6290384	6529.108187939655
LN-Basin	7683401	Griddle-2 a1r	r	a1	3074106	A09a a1r Basin-2	r	a1	6324909	9490.92595717096
LN-Basin	7683401	Griddle-2 a1r	r	a1	3074106	A09a a1r Basin-2	r	a1	17737753	20980.478292223117
LN-Basin	7683401	Griddle-2 a1r	r	a1	3282869	A09b a1r Basin-1	r	a1	4585635	6286.459395000746
LN-Basin	7683401	Griddle-2 a1r	r	a1	3282869	A09b a1r Basin-1	r	a1	6290384	9059.012530040454
LN-Basin	7683401	Griddle-2 a1r	r	a1	3282869	A09b a1r Basin-1	r	a1	10104124	12283.201079098417
LN-Basin	7683401	Griddle-2 a1r	r	a1	3282869	A09b a1r Basin-1	r	a1	10105013	5015.275554539808
LN-Basin	8045800	Griddle-1 t3r	r	t3	3074106	A09a a1r Basin-2	r	a1	4993712	27572.297055864256
LN-Basin	8045800	Griddle-1 t3r	r	t3	3074106	A09a a1r Basin-2	r	a1	6135666	8760.16369878155
LN-Basin	8045800	Griddle-1 t3r	r	t3	3074106	A09a a1r Basin-2	r	a1	6135666	10434.39593002494
LN-Basin	8045800	Griddle-1 t3r	r	t3	3074106	A09a a1r Basin-2	r	a1	6333374	3918.5752061697485
LN-Basin	8045800	Griddle-1 t3r	r	t3	3074106	A09a a1r Basin-2	r	a1	6333448	33895.03095874751
LN-Basin	8045800	Griddle-1 t3r	r	t3	3074106	A09a a1r Basin-2	r	a1	6931305	40948.74667683228
LN-Basin	8045800	Griddle-1 t3r	r	t3	3074106	A09a a1r Basin-2	r	a1	9777472	19104.09043216668
LN-Basin	8045800	Griddle-1 t3r	r	t3	3074106	A09a a1r Basin-2	r	a1	19639502	16433.249117958687
LN-Basin	9867541	Griddle-1 t3l	l	t3	3034133	A09b a1l Basin-1	l	a1	4184831	10710.713270506249
LN-Basin	9867541	Griddle-1 t3l	l	t3	3041612	A09a a1l Basin-2	l	a1	4199390	9241.337508243383
LN-Basin	9867541	Griddle-1 t3l	l	t3	3041612	A09a a1l Basin-2	l	a1	4199466	7904.1789769979405
LN-Basin	9867541	Griddle-1 t3l	l	t3	3041612	A09a a1l Basin-2	l	a1	4305487	13446.651739718
LN-Basin	9867541	Griddle-1 t3l	l	t3	3041612	A09a a1l Basin-2	l	a1	6240159	27356.4288713545
LN-Basin	9867541	Griddle-1 t3l	l	t3	3041612	A09a a1l Basin-2	l	a1	6251701	35007.759393500266
LN-Basin	9867541	Griddle-1 t3l	l	t3	3041612	A09a a1l Basin-2	l	a1	21146265	13163.830000026946
LN-Basin	10804041	Griddle-2 a1l	l	a1	3034133	A09b a1l Basin-1	l	a1	4315745	18299.0127135033
LN-Basin	10804041	Griddle-2 a1l	l	a1	3034133	A09b a1l Basin-1	l	a1	6210922	3499.1835815489117
LN-Basin	10804041	Griddle-2 a1l	l	a1	3041612	A09a a1l Basin-2	l	a1	4168772	21151.07676912
LN-Basin	10804041	Griddle-2 a1l	l	a1	3041612	A09a a1l Basin-2	l	a1	4202509	23537.207023566723
LN-Basin	10804041	Griddle-2 a1l	l	a1	3282869	A09b a1r Basin-1	r	a1	7168246	7422.998414008756
cho-Basin	159280	lch5-2/4	l	a1	3034133	A09b a1l Basin-1	l	a1	159919	23757.57769504002
cho-Basin	159280	lch5-2/4	l	a1	3034133	A09b a1l Basin-1	l	a1	160506	9623.64886998912
cho-Basin	159280	lch5-2/4	l	a1	3034133	A09b a1l Basin-1	l	a1	160525	14161.45781435141
cho-Basin	162293	lch5-2/4	l	a1	3034133	A09b a1l Basin-1	l	a1	172650	6878.887801982208
cho-Basin	162293	lch5-2/4	l	a1	3034133	A09b a1l Basin-1	l	a1	172702	9349.444442481177
cho-Basin	162293	lch5-2/4	l	a1	3034133	A09b a1l Basin-1	l	a1	749869	21697.980441847012
cho-Basin	162293	lch5-2/4	l	a1	3034133	A09b a1l Basin-1	l	a1	6214896	4826.062193861204
cho-Basin	6276557	lch5-2/4	r	a1	3074106	A09a a1r Basin-2	r	a1	6326647	2796.1847751826363
cho-Basin	6276557	lch5-2/4	r	a1	3282869	A09b a1r Basin-1	r	a1	2825959	6170.327281016567
cho-Basin	6276557	lch5-2/4	r	a1	3282869	A09b a1r Basin-1	r	a1	6274382	17425.511025157964
cho-Basin	6276557	lch5-2/4	r	a1	3282869	A09b a1r Basin-1	r	a1	6276555	7199.001547487396
cho-Basin	6276557	lch5-2/4	r	a1	3282869	A09b a1r Basin-1	r	a1	7416369	9344.630742512814
cho-Basin	6276557	lch5-2/4	r	a1	3282869	A09b a1r Basin-1	r	a1	7675337	1458.5539115552365
cho-Basin	7577773	lch5-2/4	r	a1	3282869	A09b a1r Basin-1	r	a1	2825161	6564.955455761826
cho-Basin	7577773	lch5-2/4	r	a1	3282869	A09b a1r Basin-1	r	a1	2825161	31088.598304156854
cho-Basin	7577773	lch5-2/4	r	a1	3282869	A09b a1r Basin-1	r	a1	6276000	8715.556553887594
cho-Basin	7577773	lch5-2/4	r	a1	3282869	A09b a1r Basin-1	r	a1	6280806	19314.3834935343
cho-Basin	7577773	lch5-2/4	r	a1	3282869	A09b a1r Basin-1	r	a1	6281071	2683.5257276693937
cho-Basin	7577773	lch5-2/4	r	a1	3282869	A09b a1r Basin-1	r	a1	6281071	10152.812237561437
cho-Basin	7577773	lch5-2/4	r	a1	3282869	A09b a1r Basin-1	r	a1	6281094	2424.464043627404
cho-Basin	7577773	lch5-2/4	r	a1	3282869	A09b a1r Basin-1	r	a1	6281094	19571.070065965574
cho-Basin	7577773	lch5-2/4	r	a1	3282869	A09b a1r Basin-1	r	a1	9760437	9533.122056598822
cho-Basin	7628068	v'ch	r	a1	3074106	A09a a1r Basin-2	r	a1	1706324	10709.69539744511
cho-Basin	7628068	v'ch	r	a1	3074106	A09a a1r Basin-2	r	a1	4480502	23597.802994712758
cho-Basin	7628068	v'ch	r	a1	3074106	A09a a1r Basin-2	r	a1	4571267	24864.952274783613
cho-Basin	7628068	v'ch	r	a1	3074106	A09a a1r Basin-2	r	a1	4596676	32976.99063448436
cho-Basin	7628068	v'ch	r	a1	3074106	A09a a1r Basin-2	r	a1	6325069	11340.470734403338
cho-Basin	7628068	v'ch	r	a1	3074106	A09a a1r Basin-2	r	a1	6332394	8226.263007765685
cho-Basin	7628068	v'ch	r	a1	3074106	A09a a1r Basin-2	r	a1	6332532	15507.898833460597
cho-Basin	7628068	v'ch	r	a1	3074106	A09a a1r Basin-2	r	a1	6332735	5343.549559680883
cho-Basin	7628068	v'ch	r	a1	3074106	A09a a1r Basin-2	r	a1	6335038	5556.672313465231
cho-Basin	7628068	v'ch	r	a1	3074106	A09a a1r Basin-2	r	a1	6401498	7904.665308627354
cho-Basin	7628068	v'ch	r	a1	3074106	A09a a1r Basin-2	r	a1	7684431	10040.115410706054
cho-Basin	7628068	v'ch	r	a1	3074106	A09a a1r Basin-2	r	a1	7724242	12005.985405255225
cho-Basin	7628068	v'ch	r	a1	3074106	A09a a1r Basin-2	r	a1	7724654	10478.667112023842
cho-Basin	7628068	v'ch	r	a1	3091943	A09g a1r Basin-3	r	a1	6400641	10384.132513295031
cho-Basin	7628068	v'ch	r	a1	3091943	A09g a1r Basin-3	r	a1	6401498	13797.203560351303
cho-Basin	7628068	v'ch	r	a1	3091943	A09g a1r Basin-3	r	a1	6401853	11579.859135349458
cho-Basin	7628068	v'ch	r	a1	3091943	A09g a1r Basin-3	r	a1	7719085	8661.022744727874
cho-Basin	7628068	v'ch	r	a1	3282869	A09b a1r Basin-1	r	a1	3187604	10892.26654498026
cho-Basin	7628068	v'ch	r	a1	3282869	A09b a1r Basin-1	r	a1	4048752	6938.452128257808
cho-Basin	7628068	v'ch	r	a1	3282869	A09b a1r Basin-1	r	a1	4596676	8292.973774021462
cho-Basin	7628068	v'ch	r	a1	3282869	A09b a1r Basin-1	r	a1	6273702	15331.913239840429
cho-Basin	7628068	v'ch	r	a1	3282869	A09b a1r Basin-1	r	a1	6291561	13263.387958426367
cho-Basin	7628068	v'ch	r	a1	3282869	A09b a1r Basin-1	r	a1	6332735	8872.88351185968
cho-Basin	7628068	v'ch	r	a1	3282869	A09b a1r Basin-1	r	a1	6335038	5311.130966834125
cho-Basin	7628068	v'ch	r	a1	3282869	A09b a1r Basin-1	r	a1	6400641	17455.15873771035
cho-Basin	7628068	v'ch	r	a1	3282869	A09b a1r Basin-1	r	a1	7596685	3832.516772485309
cho-Basin	7628068	v'ch	r	a1	3282869	A09b a1r Basin-1	r	a1	7724654	11933.304272567197
cho-Basin	7628068	v'ch	r	a1	3282869	A09b a1r Basin-1	r	a1	7981044	10674.332819868909
cho-Basin	7686464	lch5-3	r	a1	3282869	A09b a1r Basin-1	r	a1	6276766	14742.11726313012
cho-Basin	7686464	lch5-3	r	a1	3282869	A09b a1r Basin-1	r	a1	6276926	18766.306161711625
cho-Basin	7686464	lch5-3	r	a1	3282869	A09b a1r Basin-1	r	a1	6278203	4041.022366019144
cho-Basin	7686464	lch5-3	r	a1	3282869	A09b a1r Basin-1	r	a1	6278203	10018.766452144846
cho-Basin	7686464	lch5-3	r	a1	3282869	A09b a1r Basin-1	r	a1	6278238	10998.461771933213
cho-Basin	7694722	lch5-5	r	a1	3074106	A09a a1r Basin-2	r	a1	6284087	6745.907756930362
cho-Basin	7732444	lch5-1	r	a1	3074106	A09a a1r Basin-2	r	a1	3514525	2266.9321430409595
cho-Basin	7732444	lch5-1	r	a1	3091943	A09g a1r Basin-3	r	a1	3250237	10565.281479432017
cho-Basin	7732444	lch5-1	r	a1	3091943	A09g a1r Basin-3	r	a1	3514525	16477.993561896277
cho-Basin	7732444	lch5-1	r	a1	3091943	A09g a1r Basin-3	r	a1	6273933	3960.474526414823
cho-Basin	7732444	lch5-1	r	a1	3091943	A09g a1r Basin-3	r	a1	6273933	13784.478412178543
cho-Basin	7732444	lch5-1	r	a1	3091943	A09g a1r Basin-3	r	a1	6399364	55618.070651462825
cho-Basin	7732444	lch5-1	r	a1	3091943	A09g a1r Basin-3	r	a1	6402001	9608.548387205103
cho-Basin	7732444	lch5-1	r	a1	3091943	A09g a1r Basin-3	r	a1	6402109	4084.6889026839453
cho-Basin	7732444	lch5-1	r	a1	3091943	A09g a1r Basin-3	r	a1	6402109	9501.803546567584
cho-Basin	7732444	lch5-1	r	a1	3091943	A09g a1r Basin-3	r	a1	6403876	16527.510440400234
cho-Basin	7732444	lch5-1	r	a1	3091943	A09g a1r Basin-3	r	a1	6508739	38356.74881142449
cho-Basin	7732444	lch5-1	r	a1	3091943	A09g a1r Basin-3	r	a1	6864754	8610.621345538642
cho-Basin	7732444	lch5-1	r	a1	3091943	A09g a1r Basin-3	r	a1	7824216	17418.616354442052
cho-Basin	7732444	lch5-1	r	a1	3091943	A09g a1r Basin-3	r	a1	7824354	4071.6956335829627
cho-Basin	7732444	lch5-1	r	a1	3282869	A09b a1r Basin-1	r	a1	3194432	8320.886178566388
cho-Basin	7732444	lch5-1	r	a1	3282869	A09b a1r Basin-1	r	a1	3250237	7713.4091505708075
cho-Basin	7732444	lch5-1	r	a1	3282869	A09b a1r Basin-1	r	a1	3514525	9919.278967850658
cho-Basin	7732444	lch5-1	r	a1	3282869	A09b a1r Basin-1	r	a1	6273933	14266.766279435145
cho-Basin	7732444	lch5-1	r	a1	3282869	A09b a1r Basin-1	r	a1	6277963	14815.393518536031
cho-Basin	7732444	lch5-1	r	a1	3282869	A09b a1r Basin-1	r	a1	6290235	6933.990850940521
cho-Basin	7732444	lch5-1	r	a1	3282869	A09b a1r Basin-1	r	a1	6291382	18677.45254025579
cho-Basin	7732444	lch5-1	r	a1	3282869	A09b a1r Basin-1	r	a1	6864754	20995.679687656248
cho-Basin	7732444	lch5-1	r	a1	3282869	A09b a1r Basin-1	r	a1	10103918	7795.385471732388
cho-Basin	7732444	lch5-1	r	a1	4049878	A09c a1r Basin-4	r	a1	3514525	14883.564291667248
cho-Basin	7732444	lch5-1	r	a1	4049878	A09c a1r Basin-4	r	a1	6399364	7020.9576248591475
cho-Basin	7732444	lch5-1	r	a1	4049878	A09c a1r Basin-4	r	a1	6403876	25349.064826740036
cho-Basin	7732444	lch5-1	r	a1	4049878	A09c a1r Basin-4	r	a1	6508739	25726.906754058902
cho-Basin	7746883	vchA/B	r	a1	3091943	A09g a1r Basin-3	r	a1	4602590	20865.493525616454
cho-Basin	7746883	vchA/B	r	a1	3091943	A09g a1r Basin-3	r	a1	5346985	6169.849568447182
cho-Basin	7746883	vchA/B	r	a1	3091943	A09g a1r Basin-3	r	a1	6275283	7668.122199480471
cho-Basin	7746883	vchA/B	r	a1	3091943	A09g a1r Basin-3	r	a1	6401752	18071.916874562157
cho-Basin	7746883	vchA/B	r	a1	3091943	A09g a1r Basin-3	r	a1	6401796	8110.626799395247
cho-Basin	7746883	vchA/B	r	a1	3091943	A09g a1r Basin-3	r	a1	6414717	19256.292813117754
cho-Basin	7746883	vchA/B	r	a1	3091943	A09g a1r Basin-3	r	a1	9747456	5655.651591407682
cho-Basin	7746883	vchA/B	r	a1	3091943	A09g a1r Basin-3	r	a1	9747902	16352.01242904545
cho-Basin	7746883	vchA/B	r	a1	3091943	A09g a1r Basin-3	r	a1	10173274	18552.138734690492
cho-Basin	7746883	vchA/B	r	a1	3282869	A09b a1r Basin-1	r	a1	6275283	14147.440312871326
cho-Basin	7746883	vchA/B	r	a1	3282869	A09b a1r Basin-1	r	a1	6288005	7690.843444431115
cho-Basin	7746883	vchA/B	r	a1	3282869	A09b a1r Basin-1	r	a1	9747902	8133.668295652031
cho-Basin	7746883	vchA/B	r	a1	3282869	A09b a1r Basin-1	r	a1	10104951	9046.211336366525
cho-Basin	7764785	lch5-1	l	a1	3034133	A09b a1l Basin-1	l	a1	6206167	11591.464504675205
cho-Basin	7764785	lch5-1	l	a1	3034133	A09b a1l Basin-1	l	a1	6206964	16827.273183800862
cho-Basin	7764785	lch5-1	l	a1	3034133	A09b a1l Basin-1	l	a1	6213204	12748.934534319094
cho-Basin	7764785	lch5-1	l	a1	3034133	A09b a1l Basin-1	l	a1	8020299	18453.42341828422
cho-Basin	7764785	lch5-1	l	a1	3040481	A09c a1l Basin-4	l	a1	6220876	12407.65568129806
cho-Basin	7764785	lch5-1	l	a1	3040481	A09c a1l Basin-4	l	a1	6221066	11228.647903668825
cho-Basin	7764785	lch5-1	l	a1	3040481	A09c a1l Basin-4	l	a1	9781881	6535.492002547123
cho-Basin	7764785	lch5-1	l	a1	3041612	A09a a1l Basin-2	l	a1	6220876	12053.641832930982
cho-Basin	7764785	lch5-1	l	a1	3041612	A09a a1l Basin-2	l	a1	6234526	14598.206447588456
cho-Basin	7764785	lch5-1	l	a1	3041612	A09a a1l Basin-2	l	a1	9746807	21940.743442018877
cho-Basin	7764785	lch5-1	l	a1	10179501	A09g a1l Basin-3	l	a1	6221066	13583.405441716017
cho-Basin	7764785	lch5-1	l	a1	10179501	A09g a1l Basin-3	l	a1	6234332	8239.724806428578
cho-Basin	7764785	lch5-1	l	a1	10179501	A09g a1l Basin-3	l	a1	6234526	21881.49244996562
cho-Basin	7764785	lch5-1	l	a1	10179501	A09g a1l Basin-3	l	a1	6234581	31950.71750091313
cho-Basin	7790597	vchA/B	l	a1	3034133	A09b a1l Basin-1	l	a1	6210960	5283.65405843629
cho-Basin	7790597	vchA/B	l	a1	3034133	A09b a1l Basin-1	l	a1	6211311	7161.9598296538425
cho-Basin	7790597	vchA/B	l	a1	3034133	A09b a1l Basin-1	l	a1	6211423	30138.79004214491
cho-Basin	7790597	vchA/B	l	a1	3034133	A09b a1l Basin-1	l	a1	6216154	8007.669988554533
cho-Basin	7790597	vchA/B	l	a1	3034133	A09b a1l Basin-1	l	a1	7790307	9281.348756894993
cho-Basin	7790597	vchA/B	l	a1	3040481	A09c a1l Basin-4	l	a1	3524386	29789.162168213756
cho-Basin	7790597	vchA/B	l	a1	3040481	A09c a1l Basin-4	l	a1	6211311	7762.291493271157
cho-Basin	7790597	vchA/B	l	a1	3040481	A09c a1l Basin-4	l	a1	6211423	2433.697490980764
cho-Basin	7790597	vchA/B	l	a1	3040481	A09c a1l Basin-4	l	a1	6220047	6815.310124021241
cho-Basin	7790597	vchA/B	l	a1	3040481	A09c a1l Basin-4	l	a1	6220584	28785.521868489257
cho-Basin	7790597	vchA/B	l	a1	3040481	A09c a1l Basin-4	l	a1	6222284	16561.19917487359
cho-Basin	7790597	vchA/B	l	a1	3040481	A09c a1l Basin-4	l	a1	7816052	8812.702603890171
cho-Basin	7790597	vchA/B	l	a1	3040481	A09c a1l Basin-4	l	a1	9781794	9314.6776206534
cho-Basin	7790597	vchA/B	l	a1	10179501	A09g a1l Basin-3	l	a1	3475928	1317.2918602582592
cho-Basin	7790597	vchA/B	l	a1	10179501	A09g a1l Basin-3	l	a1	6211423	8735.78534116979
cho-Basin	7790597	vchA/B	l	a1	10179501	A09g a1l Basin-3	l	a1	6220584	4960.389760186908
cho-Basin	7790597	vchA/B	l	a1	10179501	A09g a1l Basin-3	l	a1	6220584	6769.59472704996
cho-Basin	7790597	vchA/B	l	a1	10179501	A09g a1l Basin-3	l	a1	6222284	5910.574106509294
cho-Basin	7790597	vchA/B	l	a1	10179501	A09g a1l Basin-3	l	a1	6235594	17080.200237386325
cho-Basin	7790597	vchA/B	l	a1	10179501	A09g a1l Basin-3	l	a1	6235908	14449.1850025071
cho-Basin	7790597	vchA/B	l	a1	10179501	A09g a1l Basin-3	l	a1	6237912	19029.931965262134
cho-Basin	7790597	vchA/B	l	a1	10179501	A09g a1l Basin-3	l	a1	6238120	5078.496837926914
cho-Basin	7790597	vchA/B	l	a1	10179501	A09g a1l Basin-3	l	a1	7785003	7355.53886232008
cho-Basin	7796832	vchA/B	l	a1	3034133	A09b a1l Basin-1	l	a1	6211713	10227.010256357247
cho-Basin	7796832	vchA/B	l	a1	3040481	A09c a1l Basin-4	l	a1	4205373	11252.762656713028
cho-Basin	7796832	vchA/B	l	a1	3040481	A09c a1l Basin-4	l	a1	6211713	9775.540943675462
cho-Basin	7796832	vchA/B	l	a1	3040481	A09c a1l Basin-4	l	a1	6220539	10609.512545630969
cho-Basin	7796832	vchA/B	l	a1	3040481	A09c a1l Basin-4	l	a1	6221138	8137.32782310539
cho-Basin	7796832	vchA/B	l	a1	3040481	A09c a1l Basin-4	l	a1	6260942	11220.541274518024
cho-Basin	7796832	vchA/B	l	a1	3040481	A09c a1l Basin-4	l	a1	7808565	6838.14450538215
cho-Basin	7796832	vchA/B	l	a1	3040481	A09c a1l Basin-4	l	a1	7810231	18754.66504909334
cho-Basin	7796832	vchA/B	l	a1	3040481	A09c a1l Basin-4	l	a1	9766827	22630.309767416198
cho-Basin	7796832	vchA/B	l	a1	3040481	A09c a1l Basin-4	l	a1	9768409	4562.11859380987
cho-Basin	7796832	vchA/B	l	a1	3041612	A09a a1l Basin-2	l	a1	4202410	20058.094934502707
cho-Basin	7796832	vchA/B	l	a1	10179501	A09g a1l Basin-3	l	a1	4205173	12437.055974190407
cho-Basin	7796832	vchA/B	l	a1	10179501	A09g a1l Basin-3	l	a1	6211713	12460.128160459999
cho-Basin	7796832	vchA/B	l	a1	10179501	A09g a1l Basin-3	l	a1	6220539	15898.315954914611
cho-Basin	7796832	vchA/B	l	a1	10179501	A09g a1l Basin-3	l	a1	6238089	4283.303637027514
cho-Basin	7796832	vchA/B	l	a1	10179501	A09g a1l Basin-3	l	a1	6238155	4886.349805071885
cho-Basin	7796832	vchA/B	l	a1	10179501	A09g a1l Basin-3	l	a1	6238155	6732.9291522625235
cho-Basin	7796832	vchA/B	l	a1	10179501	A09g a1l Basin-3	l	a1	6257567	5114.061493021992
cho-Basin	7796832	vchA/B	l	a1	10179501	A09g a1l Basin-3	l	a1	7808630	5989.985118012331
cho-Basin	7796832	vchA/B	l	a1	10179501	A09g a1l Basin-3	l	a1	7816117	36238.448804082815
cho-Basin	7796832	vchA/B	l	a1	10179501	A09g a1l Basin-3	l	a1	9766827	10366.138136540529
cho-Basin	7796832	vchA/B	l	a1	10179501	A09g a1l Basin-3	l	a1	9767168	19032.865790585543
cho-Basin	7801255	v'ch	l	a1	3034133	A09b a1l Basin-1	l	a1	4202973	9610.054095852149
cho-Basin	7801255	v'ch	l	a1	3034133	A09b a1l Basin-1	l	a1	4945729	13415.871223299067
cho-Basin	7801255	v'ch	l	a1	3034133	A09b a1l Basin-1	l	a1	6211495	24307.1081105418
cho-Basin	7801255	v'ch	l	a1	3034133	A09b a1l Basin-1	l	a1	6211737	10498.978139617286
cho-Basin	7801255	v'ch	l	a1	3034133	A09b a1l Basin-1	l	a1	6211939	23008.742237441675
cho-Basin	7801255	v'ch	l	a1	3034133	A09b a1l Basin-1	l	a1	6211968	9069.04688498482
cho-Basin	7801255	v'ch	l	a1	3034133	A09b a1l Basin-1	l	a1	6212892	16721.387687451053
cho-Basin	7801255	v'ch	l	a1	3034133	A09b a1l Basin-1	l	a1	6213659	16797.036558070373
cho-Basin	7801255	v'ch	l	a1	3034133	A09b a1l Basin-1	l	a1	6213859	12933.001069035401
cho-Basin	7801255	v'ch	l	a1	3034133	A09b a1l Basin-1	l	a1	7803468	16656.819023933545
cho-Basin	7801255	v'ch	l	a1	3034133	A09b a1l Basin-1	l	a1	9765545	7870.542527120072
cho-Basin	7801255	v'ch	l	a1	3041612	A09a a1l Basin-2	l	a1	4317659	12931.913132852194
cho-Basin	7801255	v'ch	l	a1	3041612	A09a a1l Basin-2	l	a1	4319336	12581.131062847151
cho-Basin	7801255	v'ch	l	a1	3041612	A09a a1l Basin-2	l	a1	7825979	8497.966548159135
cho-Basin	7801255	v'ch	l	a1	3041612	A09a a1l Basin-2	l	a1	7825979	12376.299693001587
cho-Basin	7801255	v'ch	l	a1	3041612	A09a a1l Basin-2	l	a1	7826094	22608.460169230977
cho-Basin	7801255	v'ch	l	a1	3041612	A09a a1l Basin-2	l	a1	7826812	18283.481060543043
cho-Basin	8031834	lch5-3	l	a1	3034133	A09b a1l Basin-1	l	a1	17175092	3822.438496919312
cho-Basin	8031834	lch5-3	l	a1	3034133	A09b a1l Basin-1	l	a1	18212396	4908.860145318606
cho-Basin	8031834	lch5-3	l	a1	3041612	A09a a1l Basin-2	l	a1	10294560	3473.4693882886263
cho-Basin	8031834	lch5-3	l	a1	3041612	A09a a1l Basin-2	l	a1	12241068	3517.494926454881
cho-Basin	8031834	lch5-3	l	a1	10179501	A09g a1l Basin-3	l	a1	480923	1751.0558650462017
cho-Basin	8031834	lch5-3	l	a1	10179501	A09g a1l Basin-3	l	a1	6237776	3459.887222654862
cho-Basin	8031834	lch5-3	l	a1	10179501	A09g a1l Basin-3	l	a1	7775685	4128.571706710492
cho-Basin	9771412	vchA/B	r	a1	3091943	A09g a1r Basin-3	r	a1	4411789	14303.128169354446
cho-Basin	9771412	vchA/B	r	a1	3091943	A09g a1r Basin-3	r	a1	6272333	14467.564945596721
cho-Basin	9771412	vchA/B	r	a1	3091943	A09g a1r Basin-3	r	a1	6288720	21290.893090278267
cho-Basin	9771412	vchA/B	r	a1	3091943	A09g a1r Basin-3	r	a1	6399200	11022.892374298593
cho-Basin	9771412	vchA/B	r	a1	3091943	A09g a1r Basin-3	r	a1	6399296	3510.0706915618616
cho-Basin	9771412	vchA/B	r	a1	3091943	A09g a1r Basin-3	r	a1	6401886	6296.625511731985
cho-Basin	9771412	vchA/B	r	a1	3091943	A09g a1r Basin-3	r	a1	6401920	11765.143040148425
cho-Basin	9771412	vchA/B	r	a1	3091943	A09g a1r Basin-3	r	a1	6401966	12307.810309144566
cho-Basin	9771412	vchA/B	r	a1	3091943	A09g a1r Basin-3	r	a1	6404019	1965.9712380727588
cho-Basin	9771412	vchA/B	r	a1	3091943	A09g a1r Basin-3	r	a1	7218384	39808.90880881289
cho-Basin	9771412	vchA/B	r	a1	3091943	A09g a1r Basin-3	r	a1	7629992	17536.631826325636
cho-Basin	9771412	vchA/B	r	a1	3091943	A09g a1r Basin-3	r	a1	9772636	8867.824635766408
cho-Basin	9771412	vchA/B	r	a1	3282869	A09b a1r Basin-1	r	a1	4050208	5654.157459903065
cho-Basin	9771412	vchA/B	r	a1	3282869	A09b a1r Basin-1	r	a1	6272333	9492.604319594588
cho-Basin	9771412	vchA/B	r	a1	3282869	A09b a1r Basin-1	r	a1	6272333	16485.15897191242
cho-Basin	9771412	vchA/B	r	a1	3282869	A09b a1r Basin-1	r	a1	6281816	7926.569781666588
cho-Basin	9771412	vchA/B	r	a1	3282869	A09b a1r Basin-1	r	a1	6288720	24974.325922984095
cho-Basin	9771412	vchA/B	r	a1	3282869	A09b a1r Basin-1	r	a1	6291337	6931.273294360808
cho-Basin	9771412	vchA/B	r	a1	3282869	A09b a1r Basin-1	r	a1	7684754	9512.525077295755
cho-Basin	9771412	vchA/B	r	a1	3282869	A09b a1r Basin-1	r	a1	7684754	10341.06969787865
cho-Basin	9771412	vchA/B	r	a1	3282869	A09b a1r Basin-1	r	a1	7747908	1950.2436433938733
cho-Basin	9771412	vchA/B	r	a1	4049878	A09c a1r Basin-4	r	a1	6404019	17636.54322183639
cho-Basin	9771412	vchA/B	r	a1	4049878	A09c a1r Basin-4	r	a1	7629992	6844.557620600259
cho-Basin	9771412	vchA/B	r	a1	4049878	A09c a1r Basin-4	r	a1	20835454	23271.148790504776
broad-PN	7941642	broad D2 left	l		7851153	82a PN left	l		6882678	3677.0764267352256
broad-PN	7941642	broad D2 left	l		7851153	82a PN left	l		6930862	6200.024707922806
broad-PN	7941642	broad D2 left	l		7852250	45a PN left	l		3741629	12957.214088177228
broad-PN	7941642	broad D2 left	l		7852250	45a PN left	l		6496201	15784.095855836493
broad-PN	7941642	broad D2 left	l		7852250	45a PN left	l		6502457	7743.9572834563
broad-PN	7941642	broad D2 left	l		7852250	45a PN left	l		6762934	14920.651440883355
broad-PN	7941642	broad D2 left	l		7852250	45a PN left	l		6882222	16891.256864058283
broad-PN	7941642	broad D2 left	l		7852250	45a PN left	l		6882451	10265.670349064949
broad-PN	7941642	broad D2 left	l		7852250	45a PN left	l		6882678	7148.943520750218
broad-PN	7941642	broad D2 left	l		7852250	45a PN left	l		6882678	7244.934579864017
broad-PN	7941642	broad D2 left	l		7852250	45a PN left	l		6882779	9259.106880124178
broad-PN	7941652	broad D1 left	l		7851153	82a PN left	l		5222647	13076.039674640491
broad-PN	7941652	broad D1 left	l		7852250	45a PN left	l		3741123	12373.938724252876
broad-PN	7941652	broad D1 left	l		7852250	45a PN left	l		5261447	17766.053586075283
broad-PN	7941652	broad D1 left	l		7852250	45a PN left	l		5310346	12944.231866998485
broad-PN	7941652	broad D1 left	l		7852250	45a PN left	l		6878581	8672.367720947488
broad-PN	7941652	broad D1 left	l		7852250	45a PN left	l		7856054	8419.076284148632
broad-PN	7941652	broad D1 left	l		7852250	45a PN left	l		7857228	11648.724703962824
broad-PN	7941652	broad D1 left	l		7852250	45a PN left	l		19581607	10507.367400012508
broad-PN	8198416	broad D1 right	r		8245146	82a PN right	r		4656763	2466.9075724328636
broad-PN	8198416	broad D1 right	r		8245146	82a PN right	r		7710855	2313.100318835908
broad-PN	8198416	broad D1 right	r		8245146	82a PN right	r		15109835	5514.59721737011
broad-PN	8198416	broad D1 right	r		8245146	82a PN right	r		15214981	3577.5718512581507
broad-PN	8198416	broad D1 right	r		8247451	45a PN right	r		4656763	6000.280710666147
broad-PN	8198416	broad D1 right	r		8247451	45a PN right	r		4656763	11123.931595261442
broad-PN	8198416	broad D1 right	r		8247451	45a PN right	r		7637669	15039.476412488228
broad-PN	8198416	broad D1 right	r		8247451	45a PN right	r		7686496	11282.324784893912
broad-PN	8198416	broad D1 right	r		8247451	45a PN right	r		7710719	12421.672199583661
broad-PN	8198416	broad D1 right	r		8247451	45a PN right	r		7710855	4793.256442995202
broad-PN	8198416	broad D1 right	r		8247451	45a PN right	r		10865216	14168.827475884935
broad-PN	8198416	broad D1 right	r		8247451	45a PN right	r		14991479	32914.02276368374
broad-PN	8198416	broad D1 right	r		8247451	45a PN right	r		14991535	11502.968149424813
broad-PN	8198416	broad D1 right	r		8247451	45a PN right	r		14994554	15215.946794099487
broad-PN	8198416	broad D1 right	r		8247451	45a PN right	r		15016363	7116.704037951546
broad-PN	8198416	broad D1 right	r		8247451	45a PN right	r		16617798	6422.550055159503
broad-PN	8198513	broad D2 right	r		8245146	82a PN right	r		7624739	7162.62717768327
broad-PN	8198513	broad D2 right	r		8245146	82a PN right	r		14672149	11074.723754749399
broad-PN	8198513	broad D2 right	r		8245146	82a PN right	r		14701624	4974.392502342905
broad-PN	8198513	broad D2 right	r		8245146	82a PN right	r		14929267	24325.98072124136
broad-PN	8198513	broad D2 right	r		8245146	82a PN right	r		14929736	8448.67972056874
broad-PN	8198513	broad D2 right	r		8247451	45a PN right	r		4654782	13393.928800005726
broad-PN	8198513	broad D2 right	r		8247451	45a PN right	r		7667905	12184.529842321626
broad-PN	8198513	broad D2 right	r		8247451	45a PN right	r		7710533	17857.591174812045
broad-PN	8198513	broad D2 right	r		8247451	45a PN right	r		7710902	9163.729416612663
broad-PN	8198513	broad D2 right	r		8247451	45a PN right	r		10590547	7436.674411209884
broad-PN	8198513	broad D2 right	r		8247451	45a PN right	r		10624603	10897.719795270332
broad-PN	8198513	broad D2 right	r		8247451	45a PN right	r		10825224	5661.265083260794
broad-PN	8198513	broad D2 right	r		8247451	45a PN right	r		14672149	9846.487710248897
broad-PN	8198513	broad D2 right	r		8247451	45a PN right	r		14701624	2499.769029207524
broad-PN	8198513	broad D2 right	r		8247451	45a PN right	r		14701624	9262.482288424726
broad-PN	8198513	broad D2 right	r		8247451	45a PN right	r		14972330	4246.467308171257
