# Supplementary material for: Synaptic counts approximate synaptic contact area in Drosophila
Source: PLoS One. 2022 Apr 4;17(4):e0266064. doi: 10.1371/journal.pone.0266064 (PMC8979427; doi:10.1371/journal.pone.0266064)
Supplement: S2 File — A compressed archive containing raw data used in plots as CSVs. Includes a README file with more information. (ZIP) [file pone.0266064.s002.zip]

Archive with 17 entries (13 files):
- raw-tables/
- raw-tables/catmaid/
- raw-tables/catmaid/dendritic_synapse_counts.csv
- raw-tables/catmaid/dendritic_postsynapse_depths.csv
- raw-tables/areas/
- raw-tables/areas/cho-Basin.csv
- raw-tables/areas/broad-PN.csv
- raw-tables/areas/ORN-PN.csv
- raw-tables/areas/LN-Basin.csv
- raw-tables/areas/all.csv
- raw-tables/README.md
- raw-tables/count_area/
- raw-tables/count_area/cho-Basin.csv
- raw-tables/count_area/broad-PN.csv
- raw-tables/count_area/ORN-PN.csv
- raw-tables/count_area/LN-Basin.csv
- raw-tables/count_area/all.csv
