# Supplementary material for: Synaptic counts approximate synaptic contact area in Drosophila
Source: PLoS One. 2022 Apr 4;17(4):e0266064. doi: 10.1371/journal.pone.0266064 (PMC8979427; doi:10.1371/journal.pone.0266064)
Supplement: S2 File — A compressed archive containing raw data used in plots as CSVs. Includes a README file with more information. (ZIP) [file pone.0266064.s002.zip › raw-tables/catmaid/dendritic_synapse_counts.csv]

skeleton_id	pre_count	post_count
3034133	82	370
3040481	53	207
3041612	82	305
3074106	89	343
3091943	44	254
3282869	73	401
4049878	81	202
7851153	4	44
7852250	53	137
8245146	7	77
8247451	55	150
10179501	30	173
