# Supplementary material for: Synaptic counts approximate synaptic contact area in Drosophila
Source: PLoS One. 2022 Apr 4;17(4):e0266064. doi: 10.1371/journal.pone.0266064 (PMC8979427; doi:10.1371/journal.pone.0266064)
Supplement: S2 File — A compressed archive containing raw data used in plots as CSVs. Includes a README file with more information. (ZIP) [file pone.0266064.s002.zip › raw-tables/catmaid/dendritic_postsynapse_depths.csv]

skeleton_id	node_id	connector_id	distance_to_dendritic_root
3034133	159949	159919	7879.513255816517
3034133	159990	159984	8823.569212610459
3034133	160531	160525	9338.416710625963
3034133	172204	172198	9784.570164554156
3034133	172656	172650	8293.811893713591
3034133	172732	172702	6862.420347881049
3034133	313021	312999	35600.076828502744
3034133	314470	314448	33326.50330854292
3034133	315540	315518	15223.239185421433
3034133	315635	315629	15435.160464813282
3034133	315635	10011413	15435.160464813282
3034133	478777	478771	16762.808030633092
3034133	557546	3033930	39440.63564311984
3034133	592087	592061	40394.47909510994
3034133	592186	592163	39582.971024575745
3034133	749883	749869	9866.42880798825
3034133	752157	752135	22308.087095558363
3034133	987266	987251	15908.32549184714
3034133	987764	987750	15896.13853579717
3034133	988085	988063	14308.25324969718
3034133	1726881	1726875	42430.08725107364
3034133	1938614	1938594	18456.044846481953
3034133	2412119	2412043	17446.449211699397
3034133	2661266	2661239	40615.70477533208
3034133	2661746	2661704	30359.16000962837
3034133	2761729	2761723	35741.88137477674
3034133	2783174	2783154	24956.32741921046
3034133	2873699	2873665	16633.008515307538
3034133	2940503	2940465	16287.197119611348
3034133	2943731	9891494	18138.940545496935
3034133	2949380	2949344	16587.702686169167
3034133	2949455	2949435	17001.806379594327
3034133	3034176	3034199	40753.09927400241
3034133	3034542	3311118	31675.123136633436
3034133	3034670	1504882	30958.237242251536
3034133	3034773	3034804	28094.677966194165
3034133	3034894	3034903	28135.98607496112
3034133	3035050	3035055	24088.883676681853
3034133	3035229	3035238	20750.246056513086
3034133	3035891	3046201	17685.036038912865
3034133	3035928	4025144	16284.248339659975
3034133	3035932	22286413	16184.143535535772
3034133	3036655	3036661	4702.077971979728
3034133	3036826	3036835	3908.949452818357
3034133	3036855	3036835	4960.537431339377
3034133	3037050	3037056	2647.093312247838
3034133	3037510	6207198	5123.381794693243
3034133	3037553	3037554	8666.22886282151
3034133	3037612	3037642	16585.23968670182
3034133	3037735	3037740	18854.017845676794
3034133	3038821	3038871	20646.5895760776
3034133	3038832	4184357	21183.136997222548
3034133	3038835	3038837	21328.84954536649
3034133	3038894	4719986	21415.897029001742
3034133	3038973	6205713	23792.562094636898
3034133	3039167	4747097	26755.206509622676
3034133	3039274	3039293	29212.193718495506
3034133	3039457	6203800	33931.12920167361
3034133	3039467	6203776	34445.616303732095
3034133	3039603	313337	43250.80644626415
3034133	3039611	3073172	43694.51711243221
3034133	3039672	3039674	41050.04392151249
3034133	3039719	3039721	25312.115650363918
3034133	3048059	3868220	37563.30723092944
3034133	3048101	4065333	38893.9486069421
3034133	3049045	6203711	49369.15283984259
3034133	3049417	3049473	54833.65180579809
3034133	3049524	3049792	55474.93284001952
3034133	3049662	5040008	56323.951434033326
3034133	3475797	3475791	8777.764165831122
3034133	3475811	3475791	8976.715324383007
3034133	3477255	10166515	13232.658974073765
3034133	3525430	3525422	7900.429373004488
3034133	3532296	3532312	6607.198551945152
3034133	3532365	6204825	5506.389199550758
3034133	3532483	3532499	6971.533384316546
3034133	3534071	6206747	1648.0612449792825
3034133	3534914	6204465	9690.064403886583
3034133	3535017	6204421	10798.329222527598
3034133	3535368	1766760	19313.292241465188
3034133	3535508	6206135	8434.981431007564
3034133	3535520	20837591	8975.636074900853
3034133	3535576	10157790	12702.063281001127
3034133	3535606	6204333	13137.208201114354
3034133	3535607	6204364	13180.215397670534
3034133	3535614	10157768	13606.852805675564
3034133	3535618	10157742	13818.334993330503
3034133	3535629	6204310	14364.871955529266
3034133	3535632	6204287	14507.412876249266
3034133	3535634	10157716	14584.823647478592
3034133	3535725	3535729	16004.570535401694
3034133	3535912	6205614	18593.715248288976
3034133	3535923	6205584	19161.627461640408
3034133	3535947	3535956	20446.785337130426
3034133	3536011	6205406	20997.09354049053
3034133	3536379	12103504	14312.078914406313
3034133	3536382	16009566	14415.86366958539
3034133	3536581	4947395	14405.733620634495
3034133	3536601	6206835	15266.829311766367
3034133	3536634	10157690	15553.443270571017
3034133	3536661	6206104	16970.777404364588
3034133	3536717	9920324	21370.954214403984
3034133	3536734	6237402	20819.892455687037
3034133	3536977	4320180	17474.943740623155
3034133	3536980	4846207	17609.918287455734
3034133	3536981	4845909	17668.12804173113
3034133	3536982	25365843	17717.168054481986
3034133	3537025	3537029	18642.35505404903
3034133	3537068	4846357	19122.152887841377
3034133	3537142	6205099	20773.70276331066
3034133	3537154	3537160	21097.822861172597
3034133	3537247	6204975	15585.143998584284
3034133	3537269	6204943	15552.476430795901
3034133	3537270	9855240	15585.799962515706
3034133	3537410	3537413	17465.40707234194
3034133	3537429	6204913	17610.164656039775
3034133	3539887	6207143	19230.4435374657
3034133	3540018	6206583	20871.56268515621
3034133	3540031	3540034	20898.394402642345
3034133	3540063	6207358	21417.87570553192
3034133	3540280	4163550	17257.794507953233
3034133	3540348	3540363	18242.768453571724
3034133	3540585	3540588	22850.977219548153
3034133	3547845	3547839	22286.65480137669
3034133	3968556	3968524	20532.68896236066
3034133	4029685	4029626	22585.223886182317
3034133	4184867	4184831	18349.195612194253
3034133	4303217	4303195	14698.362846581167
3034133	4303244	4303224	14355.802930097048
3034133	4314750	4314720	17077.174846664322
3034133	4315772	4315745	18028.39289801106
3034133	4317622	4317609	12704.329799156887
3034133	4319892	4319854	13544.863704830215
3034133	4320174	4320154	16114.377212274845
3034133	4386940	4386927	19351.639356840464
3034133	4716604	4716591	21836.13640700732
3034133	4844867	4844812	12217.858496950397
3034133	4845043	4845021	12578.29062383081
3034133	4845215	4845181	13973.135277584519
3034133	4845481	4845466	15263.50580142174
3034133	4846235	4846207	17818.50696485156
3034133	4892774	4892768	14549.378068333313
3034133	4945742	4945729	11840.194666380386
3034133	4947474	4319682	14798.03681958593
3034133	5226829	5226808	9952.819658322736
3034133	5930545	5930517	15743.758063594727
3034133	5950824	5950804	9863.183026423652
3034133	6203756	5741429	36108.90318718886
3034133	6204028	6204031	31024.497926677654
3034133	6204111	6207246	24160.896041216805
3034133	6204121	6204128	24766.26395483282
3034133	6204184	6204186	25343.813942724762
3034133	6204254	6204256	19528.979956994324
3034133	6204532	10157995	8381.745902114886
3034133	6204547	6204549	6891.629299189699
3034133	6205038	988211	12738.697614142777
3034133	6205055	6205056	11838.02492387198
3034133	6205220	6207970	20832.67063346095
3034133	6205247	6205251	17492.135471340265
3034133	6205294	6206964	17150.353619523255
3034133	6205375	10810035	14040.25442072476
3034133	6205378	17450442	14198.057248290006
3034133	6205666	6205668	15624.091398972752
3034133	6205736	6205739	23799.613141642567
3034133	6205817	1561741	19595.350831435044
3034133	6205876	6205878	15573.47395846566
3034133	6206163	6206167	7635.0509921743505
3034133	6206645	6206647	20458.635125139535
3034133	6206864	6206865	15589.332084102065
3034133	6207411	20837636	8550.540879392189
3034133	6207412	6207414	8672.118063992784
3034133	6207449	6207457	8924.629713859627
3034133	6207481	6207484	8746.444299494757
3034133	6207511	6207513	9004.513177467288
3034133	6207549	6207551	7841.799425954672
3034133	6207577	6207580	7606.6528522022745
3034133	6207655	6207656	15602.777903463237
3034133	6207700	6207703	16471.896915658985
3034133	6207747	4031817	18120.866938364972
3034133	6207786	6207792	18890.23771120817
3034133	6207882	6204465	15701.736791023835
3034133	6207953	3965892	21182.3663433785
3034133	6208012	6208015	22564.91977888841
3034133	6208195	6208197	14809.092733782349
3034133	6208238	6208240	11935.14099460268
3034133	6208314	6208315	17076.641664555962
3034133	6208367	6208370	18252.564361573674
3034133	6208461	6208483	10325.547137726495
3034133	6208463	6208465	10553.791703286584
3034133	6208559	6208561	21514.739387419406
3034133	6208623	6208636	24172.738671297677
3034133	6208661	6208664	25115.247175900924
3034133	6208684	6208686	25118.852339105313
3034133	6208723	6208725	25674.632258250498
3034133	6208754	6208756	25359.807941714087
3034133	6208795	6208797	26846.625202477935
3034133	6208835	6208841	22237.299472413517
3034133	6208867	6208871	22485.19072515488
3034133	6208915	6208918	23000.972625946804
3034133	6208942	6208944	23463.11577911567
3034133	6208963	6208965	19033.91387088437
3034133	6209012	6209015	18392.44276392576
3034133	6209074	6209081	18598.96030349532
3034133	6209226	6209229	22464.07974015005
3034133	6209256	6209257	23129.59754511844
3034133	6209297	6209368	23750.643114217874
3034133	6209304	6209306	23824.243787846604
3034133	6209403	6209404	24928.728775459796
3034133	6209427	6209430	25033.702863823204
3034133	6209470	6209473	24961.844699970734
3034133	6209494	6209430	25231.768824731833
3034133	6209665	6209676	22821.58068665826
3034133	6209669	6209730	22921.618547756287
3034133	6209756	9856228	22981.379205701898
3034133	6209762	6209766	23202.53730620973
3034133	6210023	5916964	14680.516069553956
3034133	6210054	4031787	15218.493242942193
3034133	6210232	5916964	15176.153510484273
3034133	6210244	10159674	10636.291848147546
3034133	6210528	3476028	13833.034328410995
3034133	6210551	14129659	14131.253499521274
3034133	6210558	6210563	14386.613172751411
3034133	6210875	6210878	3756.8003979316745
3034133	6210877	12435446	4090.231748556329
3034133	6210917	6210922	3839.1763993249842
3034133	6210919	10179366	3902.6232678157503
3034133	6210958	6210960	4850.954590212063
3034133	6210999	6211006	5193.799110035972
3034133	6211043	6211044	4574.88421358752
3034133	6211073	6211076	5170.982661639075
3034133	6211147	6211148	6346.59938077609
3034133	6211171	17449917	6437.935139017885
3034133	6211175	6211176	6859.915317090232
3034133	6211212	6211214	7714.013965215992
3034133	6211231	6211236	5062.266261472661
3034133	6211262	6211311	7337.123002775199
3034133	6211264	6211268	7775.257772991103
3034133	6211286	6211288	7996.296402684395
3034133	6211360	5729447	9067.769489572602
3034133	6211372	4202973	7570.23960566576
3034133	6211376	6211383	7673.976201754798
3034133	6211413	6211423	8113.35190791549
3034133	6211508	6211495	9661.557582022178
3034133	6211696	6211713	8428.428958603927
3034133	6211702	6211737	8607.25630268197
3034133	6211843	172268	10629.55873492597
3034133	6211850	172318	11025.681159693657
3034133	6211901	6211383	7142.117688839338
3034133	6211933	12418301	10091.212037990776
3034133	6211936	6211939	10242.331528252671
3034133	6211966	6211968	10199.727017447865
3034133	6212021	8052314	9963.754013075584
3034133	6212061	6495495	11325.461225575873
3034133	6212103	6212215	10456.345569455687
3034133	6212120	6212160	11472.850258158393
3034133	6212124	6212127	11670.187219694224
3034133	6212254	6212261	11309.257576652464
3034133	6212257	6252137	11441.00777888596
3034133	6212323	6212327	12101.61024573974
3034133	6212398	6212401	12520.110753815981
3034133	6212461	6212464	13118.548762538081
3034133	6212525	6212536	13808.503904572357
3034133	6212528	5174501	13980.013778720237
3034133	6212574	10918115	14112.0136643888
3034133	6212627	4745315	14217.468582242644
3034133	6212702	6212711	15187.825707425607
3034133	6212756	1560756	15625.974658648953
3034133	6212784	4168955	16535.25301431872
3034133	6212785	6212892	16566.6797073769
3034133	6212814	4322074	15883.123326965124
3034133	6212827	1560756	16459.436966561643
3034133	6212980	6212982	18341.234525324016
3034133	6213058	4745315	14231.292780444823
3034133	6213171	6136732	14534.734208703147
3034133	6213196	6291053	13735.783422036413
3034133	6213203	6213204	14287.40612904404
3034133	6213247	4204290	12034.427294999321
3034133	6213318	6213320	12296.591009767839
3034133	6213471	4204802	12440.686600071309
3034133	6213495	6213499	13590.64074083124
3034133	6213562	6213563	14675.363980395417
3034133	6213630	5769023	13602.722686269579
3034133	6213631	6213659	13703.72694360559
3034133	6213738	6213745	14281.408271859607
3034133	6213820	6213859	14747.154578540652
3034133	6213821	6213825	14782.991911296751
3034133	6213929	6213940	13915.431678327292
3034133	6213968	6213989	14299.818766904453
3034133	6214038	6214044	15073.058409025227
3034133	6214116	6214149	16648.395033688936
3034133	6214120	6214124	16869.79435780975
3034133	6214230	6214240	17634.97072690413
3034133	6214276	6214279	17865.181257303408
3034133	6214340	6214343	19204.177154737157
3034133	6214407	6214411	7456.385378366645
3034133	6214509	6214510	9094.1147919871
3034133	6214663	6214681	8407.374566469476
3034133	6214667	6214710	8688.276679772145
3034133	6214766	6214800	9418.857183233747
3034133	6214770	6214774	9635.519929381684
3034133	6214825	15849819	9294.238912171382
3034133	6214888	6214896	8467.249286175804
3034133	6214937	6214946	8369.627982899754
3034133	6214975	4892525	8148.280901802031
3034133	6215026	22286660	5609.007249322036
3034133	6215066	6215315	6953.568482049159
3034133	6215079	6215165	6670.010764492974
3034133	6215259	6215267	7288.838945786545
3034133	6215333	6215340	6980.339350516762
3034133	6215389	6215394	7483.021165955146
3034133	6215445	6215508	8218.644338007638
3034133	6215462	6215465	8755.79844740803
3034133	6215598	6215601	8057.15342490932
3034133	6215624	6215626	8165.405972052136
3034133	6215660	21121119	8206.266594957302
3034133	6215690	6215692	9447.984355114477
3034133	6215745	6215751	9799.716262426839
3034133	6215779	6215793	9964.98746160667
3034133	6215861	17175092	12607.925340446378
3034133	6215889	18212396	12825.27915659882
3034133	6216123	7790307	13953.09609584598
3034133	6216153	6216154	14160.35702881077
3034133	6216206	6216212	14480.911408902419
3034133	6216268	17174202	14226.359811321647
3034133	6216271	6216282	14591.26842615828
3034133	6216392	6216396	16237.701285195344
3034133	6216417	6216396	16564.92300398918
3034133	6216443	10166799	17007.403622760667
3034133	6216454	6216477	17428.78462442583
3034133	6216528	10166799	17056.5845354765
3034133	6216541	6216550	17841.93407710778
3034133	6216694	6216702	12813.811018502183
3034133	6216775	10160732	12520.754495830395
3034133	6216778	4844969	12605.338781543298
3034133	6216845	4319902	14082.966667234195
3034133	6217076	6217085	15019.825261506161
3034133	6217144	6217131	8031.214944099636
3034133	6217205	4295633	8945.644416728846
3034133	6217234	6217235	10748.130099297148
3034133	6217268	6217269	11151.06351711108
3034133	6308934	10166580	21595.698717054944
3034133	6308939	6209868	21762.296178886016
3034133	6309020	6309025	22913.353851195683
3034133	6309081	6318778	23292.869571185165
3034133	6361760	6361744	12530.063619066652
3034133	7754336	7754321	9959.269885839818
3034133	7803508	7803468	13564.260597064389
3034133	8020326	8020299	9609.51299054307
3034133	9765556	9765545	10109.378971842776
3034133	9920944	9920927	11173.727581576113
3034133	10157879	10157882	10115.47422326326
3034133	10158092	12240684	16469.906629578854
3034133	10158574	10158642	12807.178345046956
3034133	10158598	3551032	13511.905264116594
3034133	10159036	10159052	10060.387452079336
3034133	10159123	10159137	10482.373529250053
3034133	10159227	10159229	11816.399006246644
3034133	10159266	10159276	12342.1359740656
3034133	10159338	10159344	12782.197881034812
3034133	10160565	6242110	14618.302269778647
3034133	10160624	10160632	15371.598477286916
3034133	10160671	10160686	15585.146295313109
3034133	10166512	10166515	12475.133929172483
3034133	10213095	10213090	14148.943574562149
3034133	10919680	10919690	13676.523762859422
3034133	10919708	8663247	14047.410840735927
3034133	10919759	4168872	13130.45422281545
3034133	14988691	14988703	14371.061123921962
3034133	14988712	14988722	13936.311379849813
3034133	14992798	160506	7396.40086576188
3040481	750113	750075	7448.637480766331
3040481	1095951	1095937	19124.497619365735
3040481	1548274	1548257	21580.890460072544
3040481	1635972	1635958	28559.224094524056
3040481	1862282	1862269	12633.243157122248
3040481	2051027	2051013	21533.841290402037
3040481	2121819	2121813	23534.929127397918
3040481	2143445	2143439	19137.984606150254
3040481	2531888	2531875	37976.29359397975
3040481	2900320	2900300	18081.418547897614
3040481	2997078	2997058	31335.45197625542
3040481	2997136	2997109	30161.92888527485
3040481	3036922	3036835	3825.194208336681
3040481	3037526	3037520	6072.300348928249
3040481	3039427	3039407	31149.8035432662
3040481	3040515	6219594	4827.684356754613
3040481	3040817	3236392	16301.164536315948
3040481	3040821	6219280	16519.310035203038
3040481	3041214	3041256	23211.244843187713
3040481	3041366	4072821	25284.06443455335
3040481	3041545	3073000	30725.758177393276
3040481	3073155	4076731	36639.798184919004
3040481	3073635	3073673	34159.340164539026
3040481	3073637	3955703	34455.49528363534
3040481	3073763	3103400	36252.32179111797
3040481	3073852	3490205	38006.43507875016
3040481	3292556	3292549	18528.913195833018
3040481	3523493	5226850	11329.395474662633
3040481	3523585	8224844	14721.38233921984
3040481	3523587	6219510	14868.423647319789
3040481	3524443	3524445	6145.107173992947
3040481	3524464	9768786	6221.4194769854
3040481	3525265	3525422	5437.129296910236
3040481	3525330	13394444	5046.899764522379
3040481	3525652	6366498	15719.337760887749
3040481	3526161	9780849	19243.947730416527
3040481	3526220	6219423	19150.891716991275
3040481	3526455	4037413	22218.024698010136
3040481	3526800	6219362	24874.766361252965
3040481	3526845	6219610	25962.131077096434
3040481	3528469	3528475	9558.382055073933
3040481	3528514	5226808	9836.857954450235
3040481	3529521	4077840	18469.27585679292
3040481	3529870	3697364	18652.66215658051
3040481	3529870	16224907	18652.66215658051
3040481	3529909	10179349	5586.4355765006985
3040481	3529961	9782405	7615.681132053927
3040481	3529966	6233788	8063.740474877624
3040481	3530003	6220047	9491.837561016357
3040481	3530020	4264845	10366.58659146809
3040481	3530475	10172431	3101.633147502558
3040481	3530493	5463260	3184.0696633482366
3040481	3530551	6220584	4148.117998087659
3040481	3530740	6211572	5531.195242548078
3040481	3530793	6211466	6194.913382480838
3040481	3530801	6235862	6292.53558585405
3040481	3530919	3530926	7859.158690829288
3040481	3531101	8670221	9196.598501605367
3040481	3531203	10210862	16867.503188998024
3040481	3531636	3663571	26253.439566176567
3040481	3549717	3549711	20491.5073566602
3040481	3603720	3603713	20270.206753968574
3040481	3604061	3604040	17280.732350486083
3040481	3616557	3616551	17970.877114785217
3040481	3616645	3616632	19326.61722823249
3040481	3639895	3639880	28494.351104332556
3040481	3672480	3672465	25380.44534108466
3040481	3672549	3672526	30789.080851442326
3040481	3676627	3676614	28846.846123697418
3040481	3697503	3697497	19690.78408887054
3040481	3749163	3749137	16123.085368600594
3040481	3764645	4030119	20072.002228110556
3040481	3780930	3780924	18673.353863705997
3040481	3789847	3789841	19883.99485665698
3040481	3789877	3789857	17360.52930209205
3040481	3869033	3869013	36887.874409553726
3040481	4077958	4077962	18854.29990300771
3040481	4078833	4078810	17687.03574197214
3040481	4079142	4079135	19340.179568224252
3040481	4079379	23828588	17351.179893232613
3040481	4079854	4079840	20872.16420282526
3040481	4205407	4205373	5519.891322925938
3040481	4255479	4255464	44629.466571993755
3040481	4303209	4303195	17272.30258826675
3040481	4303237	4303224	16864.73504676803
3040481	4321646	3040083	13060.081586258566
3040481	4393481	4393473	21035.19548645336
3040481	4756100	4756085	27877.018468692906
3040481	4756342	4756297	27775.31726029909
3040481	4781654	4781575	16768.76374650871
3040481	4785276	4785283	34318.201364948945
3040481	4785494	6144989	37489.45285740251
3040481	4785499	6171912	37733.7391862667
3040481	4785791	4785797	45572.779392350414
3040481	4786158	4786162	54240.0180362453
3040481	4786254	4167041	56363.07585923817
3040481	4786401	6354400	57579.05697667797
3040481	6208140	6208134	16514.858391330992
3040481	6210068	6210049	23013.552116471306
3040481	6210270	6210257	8506.821962260561
3040481	6210287	6210274	8237.111333889989
3040481	6218642	1464424	56132.33487628512
3040481	6219376	22415345	23906.9702955919
3040481	6219379	6219381	24092.377319443665
3040481	6219453	6219459	13796.390323937281
3040481	6219656	6211423	6870.237642927852
3040481	6219657	7816052	6942.330036841573
3040481	6219699	6219702	6316.9928117573
3040481	6220361	4780978	16889.661785110213
3040481	6220369	9781745	16627.30256897874
3040481	6220411	6220414	19733.05430183268
3040481	6220458	3524386	5243.097178872962
3040481	6220525	6220539	4733.5896332593875
3040481	6220694	14729213	17195.739594561703
3040481	6220825	4202509	4062.6350231416727
3040481	6220871	6220876	5438.94693370015
3040481	6220925	9782001	3839.418272441726
3040481	6220936	6211311	4768.799727028098
3040481	6220939	6220943	4808.633271279399
3040481	6221001	6221138	6787.019879612002
3040481	6221196	6221206	7800.216899473642
3040481	6221224	6221066	8046.161452577726
3040481	6221314	6221350	11845.627891094955
3040481	6221317	6221325	11891.442973196477
3040481	6221391	14988805	12709.462471174884
3040481	6221409	6221420	14195.978285054014
3040481	6221409	10273019	14195.978285054014
3040481	6221418	8670247	15808.737088939539
3040481	6221453	8670301	17334.99281497371
3040481	6221747	6221804	10947.27862655474
3040481	6221778	6221780	11517.728131887954
3040481	6221924	751287	11934.72981828884
3040481	6222006	6241204	16093.969214203185
3040481	6222008	6222011	16113.592311348846
3040481	6222101	6222105	16703.34769223156
3040481	6222175	7810231	5017.747077641408
3040481	6222183	6211713	6195.2134785713715
3040481	6222199	9768409	5539.3825719555425
3040481	6222248	9766827	6258.755838776386
3040481	6222261	6222284	6407.342840039455
3040481	6222536	9782442	16647.372505227555
3040481	6222880	6222881	13064.546972903794
3040481	6222953	6222960	17616.31535297261
3040481	6223011	4031817	18090.698537537617
3040481	6223021	3042059	18840.059523690325
3040481	6223198	6223218	17373.31205249871
3040481	6223248	2599197	18520.37198460636
3040481	6223315	6223364	18552.358733881643
3040481	6223340	3649540	19214.658633498693
3040481	6223426	6223431	19276.32305705914
3040481	6223469	10213090	13954.503152519552
3040481	6223559	3780906	15275.26140533221
3040481	6223624	6223629	18404.81695347862
3040481	6223651	6223653	17901.100331628106
3040481	6223730	9782057	19191.237640399042
3040481	6223737	6223744	19541.633228085608
3040481	6223798	6223812	19507.076262685652
3040481	6223842	8670349	19652.94481360636
3040481	6223848	3616654	19505.273561115675
3040481	6223878	6223879	20624.985315367223
3040481	6223995	9782146	18863.1558850058
3040481	6224002	3549651	19643.56236975138
3040481	6224037	6224042	20129.989612680423
3040481	6224105	19650235	19307.58845542487
3040481	6224149	2917365	19984.062237422513
3040481	6224250	6224255	20640.22575332084
3040481	6224293	6224295	20922.72576905301
3040481	6225226	14795016	19565.86088674439
3040481	6225230	6225239	19676.541678690046
3040481	6225230	6225242	19676.541678690046
3040481	6225233	6225245	19741.926978026633
3040481	6225274	6225290	19691.503931377265
3040481	6225396	25179106	18963.152401127503
3040481	6225434	4533476	18573.421757899305
3040481	6225487	3476671	19667.76723553412
3040481	6225536	6225557	19740.78487921717
3040481	6225549	8670283	20429.390982355973
3040481	6225659	6225662	19656.652381236294
3040481	6225707	6225718	22600.601760916783
3040481	6225761	3640069	27304.852286940055
3040481	6225824	6225930	27921.817483009007
3040481	6225892	6225904	28492.06899876202
3040481	6225925	9782242	27995.778501384688
3040481	6260959	6260942	5789.176578936589
3040481	7808571	7808565	5079.692987820119
3040481	8670277	750778	11071.402445716361
3040481	9781791	9781794	5026.172933516762
3040481	9781877	9781881	6454.319369979421
3040481	9781953	9781956	8168.831676204893
3040481	9782600	3603836	18890.97548903853
3040481	9792838	9792833	20034.81904888199
3040481	10109336	10109319	16775.290649083006
3040481	10213036	10213030	16596.658853038476
3040481	10267326	10267314	13474.58562536561
3040481	13697637	13697639	12509.329432880724
3040481	13697666	13697760	12720.184010866615
3040481	13697671	13697673	13246.895409930003
3040481	13920825	25434607	28889.01895663915
3040481	13920825	13920807	28889.01895663915
3040481	13920978	13920972	16077.43052127726
3040481	14747931	14747933	17325.8742975875
3040481	14747959	14747969	15807.675396962084
3040481	14880163	15016120	28942.343350993928
3040481	14880223	14880230	30989.277903129965
3040481	14892227	19639488	20732.32750916721
3040481	14910289	21627737	19265.974918840962
3040481	19621244	4141581	15127.79839277095
3041612	401198	401184	30396.05120574785
3041612	484462	484456	16536.666374499913
3041612	1518252	1518238	22677.47491404085
3041612	1518425	1518402	20318.451044811165
3041612	1518630	1518600	19321.617150122325
3041612	1518918	1518882	17638.231792458082
3041612	1766583	1766577	34500.48436701535
3041612	1862275	1862269	19538.737569130386
3041612	2793967	2793947	30252.455899410317
3041612	2900594	2900580	22870.146017244402
3041612	3041665	18298537	0
3041612	3041866	3961849	18702.434823873173
3041612	3041884	9778089	12829.602544716061
3041612	3041932	3041933	7286.58973603055
3041612	3042374	2041255	26868.419682036158
3041612	3042534	3042535	28324.11809864397
3041612	3042684	401266	30012.632651608004
3041612	3042806	4768855	31804.974447500925
3041612	3042815	3042817	32222.372081828373
3041612	3042887	2121853	25100.417393398722
3041612	3042899	13679431	25650.554143092693
3041612	3042920	4463701	33448.167660193154
3041612	3043030	400383	34204.290983619096
3041612	3043113	6239100	35120.52534350559
3041612	3043129	6597128	36159.986772610966
3041612	3043387	399144	44496.07047884984
3041612	3043391	4787743	44636.291251199844
3041612	3043527	3184824	23551.445599168062
3041612	3050493	3050459	31101.329390955
3041612	3053040	3046201	24703.909435286278
3041612	3053553	3056590	27468.335902315423
3041612	3053904	3053915	34117.3839855118
3041612	3053906	4553698	34193.339903372515
3041612	3055529	4771048	52603.35788622887
3041612	3055901	3055907	14806.795613356135
3041612	3504783	3749099	17043.08807183529
3041612	3504791	1518730	17635.65293811673
3041612	3504832	3604040	17919.521105275973
3041612	3504834	4079491	18297.148978359157
3041612	3504837	3657781	18763.6018185283
3041612	3507287	4203777	15730.647557789624
3041612	3507302	6213248	16209.482048762216
3041612	3507315	6213320	16323.654763620969
3041612	3507425	6213275	16401.967232495535
3041612	3507755	7826812	18095.890699415915
3041612	3507791	4317659	18657.19943068446
3041612	3507835	6244462	54292.075082899726
3041612	3507981	3507982	55246.998413492445
3041612	3508256	9778053	15654.333132317191
3041612	3508310	3508317	16261.09075887904
3041612	3508576	6241698	17560.545818275412
3041612	3508617	6241652	17720.213094930954
3041612	3508624	4781946	18094.097895314637
3041612	3508950	4513946	47480.20925383747
3041612	3509008	401796	25206.65835880576
3041612	3509045	6241119	18146.904591417235
3041612	3509098	6295542	18780.62151875139
3041612	3509109	6910245	18690.092663468484
3041612	3509360	6242578	19300.811558963822
3041612	3509364	6242547	19346.02426889011
3041612	3509390	9778949	19866.800914029915
3041612	3509597	10294560	9938.03298690129
3041612	3509893	4199466	20524.450040927102
3041612	3509893	4305432	20524.450040927102
3041612	3510105	6240393	12454.823029680705
3041612	3510111	4893125	12772.134984339235
3041612	3510296	6240159	16841.603326583154
3041612	3510565	9778880	23346.833778290642
3041612	3510644	6239728	29163.822559511642
3041612	3510645	9778210	29227.29280948976
3041612	3510649	9780156	29530.82837218235
3041612	3510796	1518532	19368.668233287117
3041612	3510826	3745849	20051.632366577036
3041612	3511038	4185103	23528.944921222264
3041612	3511102	12752773	25352.66561144844
3041612	3512460	6244702	14298.335797077427
3041612	3512466	3512467	16081.260558643608
3041612	3512479	3512480	16371.86399596756
3041612	3512557	4272952	16629.612565896346
3041612	3512577	4756085	29612.65443631841
3041612	3512645	3512647	20598.41158199566
3041612	3512666	6119772	20781.342881414177
3041612	3512672	6241538	21080.051121979002
3041612	3513002	6240969	25431.955332241563
3041612	3513558	6240920	26398.771524737178
3041612	3526915	3526918	29007.96341447793
3041612	3526973	3640069	28809.28131243638
3041612	3537180	3537160	17067.255158455282
3041612	3604004	3603998	17520.06511478742
3041612	3640480	18157023	32072.19992160534
3041612	3640482	6250683	32212.499381148944
3041612	3697354	3697348	19041.360404588148
3041612	3697412	3697405	20676.95263376118
3041612	3697412	18159379	20676.95263376118
3041612	3697444	3697431	19039.143318344748
3041612	3697453	19651508	19011.498319797665
3041612	3697476	3697470	20874.760563297965
3041612	3733759	3733739	32297.914424270657
3041612	3780919	3780906	20858.275494129328
3041612	3784266	3784258	20560.9108428093
3041612	3785705	3785699	19077.419132226965
3041612	3787495	3787482	19335.211306338966
3041612	3868979	10213090	19923.46613440406
3041612	3964875	3964855	24059.81867975609
3041612	3966660	3966640	22560.051894612956
3041612	4141588	4141581	17334.386551222164
3041612	4165007	4164968	26710.92245321337
3041612	4181373	4033325	26925.8677068821
3041612	4181620	21133419	28717.238687265566
3041612	4181644	4181600	28247.83839657885
3041612	4200850	4200816	21461.029437374713
3041612	4202431	4202410	9332.814964943962
3041612	4202498	4202485	7672.1109143312715
3041612	4203501	4203487	10180.238476380768
3041612	4203800	4203777	19077.689816253293
3041612	4229925	13678735	17534.921166357253
3041612	4305087	4305066	20287.427472214487
3041612	4305415	4305388	20309.75743498826
3041612	4305460	4305432	20298.146189713665
3041612	4312216	4312148	25752.540337877977
3041612	4319364	4319336	17726.820843070065
3041612	4320200	4320180	14493.23997766706
3041612	4459235	4459213	29289.97129711841
3041612	4459447	4459434	29000.14040625007
3041612	4593189	4593155	18695.402103727098
3041612	4751777	4751754	18357.60474608361
3041612	4752856	4752829	31436.249285238726
3041612	4766197	4845411	16765.394022169286
3041612	4844853	4844812	15230.088494317115
3041612	4845222	4845181	16201.11962513888
3041612	4845339	4845308	13974.556235044201
3041612	4845539	4845531	17153.095557103046
3041612	4845946	4845909	14793.24182468162
3041612	4846020	4199134	15698.815636430827
3041612	4846700	4707237	23919.349903057006
3041612	4848181	9778989	31195.222190174096
3041612	4848195	4848197	31814.187367102317
3041612	4848232	3640403	31022.602848552266
3041612	4892601	3532312	9482.560046474791
3041612	4893314	4893301	18546.070525739156
3041612	5543374	5463260	8832.408898711146
3041612	6205271	6205251	13067.350919883447
3041612	6208154	6208134	17423.330175781917
3041612	6209656	6209642	32487.790798370766
3041612	6211249	6211236	7751.504195359121
3041612	6214960	6214946	11156.000238514836
3041612	6219517	6219510	17749.98802834847
3041612	6220889	6220876	7669.770452040386
3041612	6220914	4202509	7325.359614793251
3041612	6221271	6210257	11479.257469980981
3041612	6222129	6222105	17548.486706073414
3041612	6233568	6233534	19650.921529243253
3041612	6233801	6233788	11708.495740219427
3041612	6236318	6236298	17791.88415456586
3041612	6237242	6237228	32539.24345371978
3041612	6239614	6209553	31034.99653354828
3041612	6239769	6119301	27864.928610408122
3041612	6239813	6239826	25590.3161329206
3041612	6239972	3540499	21242.037436776973
3041612	6240948	6240951	25930.511588185294
3041612	6241023	6241028	24526.146454309444
3041612	6241199	6241204	17075.90706884277
3041612	6241986	6241959	17274.451741906774
3041612	6242072	6242160	15441.964374483981
3041612	6242107	6242110	15532.263811970184
3041612	6242108	10160686	15571.176526141218
3041612	6242201	14985068	16225.468240301958
3041612	6242459	6242468	20328.493421436306
3041612	6242683	4758133	18408.50611336336
3041612	6242848	6242824	19376.5681977605
3041612	6242867	3657812	18324.930009325053
3041612	6242891	13919910	18651.427404647173
3041612	6242893	6219459	18668.198240130125
3041612	6243009	6243024	17659.430738377774
3041612	6243040	6243050	16855.567763302777
3041612	6244838	9777872	7618.566717067166
3041612	6245343	2906505	8345.092089457117
3041612	6245353	6234526	7409.331792765304
3041612	6245565	6245568	12709.717170360589
3041612	6245658	4846207	14854.494345251824
3041612	6245695	9778236	15919.502326928708
3041612	6245706	10297006	16256.799614949818
3041612	6245751	2358338	17534.33811377626
3041612	6245767	2358226	17733.393032323784
3041612	6245794	6245804	15355.543149826899
3041612	6245855	4320100	15455.93176215392
3041612	6245902	4845434	16193.115148309324
3041612	6246067	4845955	17284.50367722152
3041612	6246192	4149030	19233.016881975676
3041612	6246247	4836542	20970.325342178072
3041612	6246364	6246348	21282.917900033503
3041612	6246391	6246414	14029.566285768295
3041612	6246500	6216477	14168.203847658438
3041612	6246556	6246562	14787.767453860255
3041612	6246613	6246614	16737.90617412986
3041612	6246673	6246678	16990.218768394418
3041612	6246817	6246822	19954.1716269711
3041612	6246862	6246865	21217.640187715955
3041612	6246980	4460146	19533.83428041791
3041612	6247063	6247086	21633.730226870608
3041612	6247131	4313156	22028.92735675385
3041612	6247176	3964751	23294.572301160068
3041612	6247785	9778170	24930.130310456716
3041612	6247812	3970184	25884.032107849274
3041612	6247866	6247874	26467.41990379764
3041612	6248145	6208797	23529.549943456437
3041612	6248298	5730001	24765.372646601612
3041612	6248347	14455886	24826.20124295975
3041612	6248370	6248386	25254.031300159808
3041612	6248440	6248443	26239.540562959763
3041612	6248479	21278003	25587.457614176685
3041612	6248486	2124654	26476.825550660124
3041612	6248523	4846703	27247.553381405243
3041612	6248615	6248626	26364.524888249787
3041612	6248660	6248997	27698.390698906052
3041612	6248675	6248676	28469.78800161974
3041612	6248813	6248814	30291.808581977395
3041612	6248949	6251043	31930.36005261001
3041612	6249091	6249098	20979.637799251625
3041612	6249157	6249158	28531.342413896255
3041612	6249183	12688788	28755.223355557133
3041612	6249240	9777932	29017.89337546944
3041612	6249251	9777917	29450.77778997969
3041612	6249273	6249280	30700.25885487108
3041612	6249306	9780070	30403.314041212852
3041612	6249366	6219381	31967.50485177997
3041612	6249387	6237272	33185.9051880444
3041612	6249486	6249495	31952.379781950254
3041612	6249535	6249538	32536.780439042454
3041612	6249569	6249571	28568.10565307837
3041612	6249589	6249594	28600.834468906298
3041612	6249715	6249744	28058.522395101023
3041612	6249790	6249792	30257.45915240153
3041612	6249860	4756297	32026.727638005086
3041612	6249886	6249892	31680.93634301207
3041612	6249993	2102645	32367.27422139049
3041612	6250456	6250597	32490.56801983393
3041612	6250470	6250570	32873.659238869936
3041612	6250485	6250540	33208.58777400041
3041612	6250506	6250510	33853.66700426939
3041612	6250653	4848267	31913.34279101559
3041612	6250732	6250748	31797.212669664932
3041612	6250900	6250913	32508.95069819372
3041612	6250937	6250939	32036.207573525342
3041612	6251237	6251246	18795.6572643051
3041612	6251332	6251340	19603.7779054429
3041612	6251385	6251394	19232.660418853495
3041612	6251390	6251435	19322.983007542625
3041612	6251504	6251507	19466.466810766604
3041612	6251666	6251634	23092.550292926066
3041612	6251697	6251701	26972.09696047252
3041612	6251782	9777973	27966.260640117904
3041612	6251809	6251836	27855.729377666783
3041612	6251933	6251958	17561.520936974386
3041612	6252009	9781956	18634.59969194954
3041612	6252055	9778008	20473.433293310965
3041612	6252081	6252083	21223.955839581587
3041612	6252204	6252209	18420.131588984517
3041612	6252456	6252491	49618.04774787446
3041612	6252508	4771120	54713.836680041364
3041612	6256992	4845021	12376.572598006805
3041612	6257000	19651527	13084.872765091477
3041612	6364665	12241068	10180.878291661673
3041612	7542273	7542267	12467.821147748258
3041612	7594463	7594456	12877.481717932362
3041612	7594535	7594513	13620.93264636533
3041612	7826000	7825979	18278.4434285962
3041612	7826021	7825979	18065.525577075972
3041612	7826177	7826094	17842.78323946845
3041612	9778815	9778820	20172.683457127492
3041612	9779523	4312148	26003.47080915576
3041612	9779608	4305487	20536.217207882797
3041612	9779621	4199390	20736.286508338508
3041612	9779778	9779785	12607.716086708617
3041612	9779820	9779827	13034.619439984726
3041612	9779927	9779931	28431.987493492834
3041612	9779998	9780000	29842.409465662375
3041612	9780678	9780685	21056.53156738287
3041612	9780727	9780730	21869.092589981436
3041612	9780821	9780849	23054.244882632203
3041612	9781052	9781103	14059.420175943433
3041612	9781056	6208483	14390.61595088006
3041612	9781199	9781200	14403.366669209096
3041612	9781274	9781276	16578.786556825315
3041612	9781287	9781294	14661.735546056767
3041612	9781324	9909929	15808.272728051514
3041612	9781326	4845151	15893.384319055633
3041612	9793204	9582125	17663.844108381523
3041612	9794223	9794218	19036.824692779275
3041612	9794223	14729213	19036.824692779275
3041612	9921072	9921060	8536.209877687961
3041612	10011438	2633641	24316.549106596223
3041612	10108921	10108900	20357.13660140715
3041612	10109731	3697520	21010.028434671887
3041612	10294652	9746807	7855.274191542248
3041612	10294665	10294671	8039.562156651355
3041612	13921003	13920997	19163.490381288215
3041612	14801401	16224907	19192.342150248656
3041612	14801407	3697364	19122.47988186985
3041612	14801421	1861648	18438.87693945404
3041612	14892183	6366498	20739.318510903944
3041612	15650354	4168772	17524.837830509558
3041612	19607223	4149370	24664.67958486223
3041612	21146264	21146265	20665.42309101176
3041612	21240061	6246348	19754.792643275792
3074106	367653	367644	17623.294489702937
3074106	1140633	1140618	19004.80422648487
3074106	1245519	19650228	16124.564570584495
3074106	1422596	1422574	32799.835583559165
3074106	1527000	1526961	28408.69598185031
3074106	1555462	1555444	35779.779204953025
3074106	1647315	1647309	32732.99535153881
3074106	1706337	1706324	17933.27280692006
3074106	2116315	1234590	30639.032005465306
3074106	2116315	6332170	30639.032005465306
3074106	2499622	2499567	27395.949920025378
3074106	2713895	2713875	18430.35295406369
3074106	2835023	2834996	35001.62029530331
3074106	2900119	2900099	16547.084439484708
3074106	2902781	19639720	16188.372270034837
3074106	3075740	3091246	1833.1070275443308
3074106	3091232	3091205	527.3544415153701
3074106	3091603	4380004	16883.23136815412
3074106	3091729	3091722	3609.7203520842013
3074106	3092063	3092050	6005.884910819761
3074106	3176101	3176053	18279.485888508738
3074106	3177114	3177094	10144.328584141265
3074106	3178357	3178330	35839.74474393855
3074106	3187959	3187945	3543.385856732406
3074106	3195233	3195201	17617.30919559476
3074106	3229950	6318494	29170.40557190719
3074106	3231653	3257126	33012.728314489235
3074106	3231653	4263022	33012.728314489235
3074106	3231660	3231684	33388.8284048188
3074106	3231820	9777666	35996.2085696198
3074106	3232302	3232507	23071.40850525721
3074106	3233922	4942407	29958.147360620715
3074106	3249525	3249517	9436.187165851312
3074106	3292797	3292790	14108.668710315855
3074106	3292847	3292827	13715.301958436641
3074106	3481891	3481885	4793.141551365894
3074106	3482380	3482383	14175.761111446074
3074106	3483410	6323933	12286.938805248108
3074106	3483438	6323688	14706.084801713172
3074106	3483592	17737753	17315.009653633388
3074106	3483687	3491269	3271.563730802187
3074106	3483740	3483741	7084.536913116095
3074106	3483896	6281638	11468.372704813693
3074106	3483918	3483943	13663.225720440758
3074106	3483995	5078352	14649.32917571794
3074106	3484049	9776758	15968.141941224829
3074106	3484057	6319426	16320.415998097604
3074106	3484071	3491197	17091.07569231237
3074106	3484091	6319289	18551.054809219888
3074106	3484093	7550956	18807.92571291198
3074106	3484625	6321403	8947.818610891998
3074106	3484652	6321470	9097.654693568697
3074106	3485085	6320851	13682.273806849618
3074106	3485086	6320887	13738.739818440125
3074106	3485087	10173500	13945.506457847005
3074106	3485089	3485093	14101.911351533447
3074106	3485173	14345768	17433.88808335206
3074106	3485189	6320669	18746.788447509476
3074106	3485223	3485225	20265.30311610327
3074106	3485248	15255747	20704.94218509359
3074106	3485255	3491285	21061.84765227836
3074106	3487490	3487491	21515.458206099487
3074106	3487507	22019797	21962.42463335418
3074106	3487520	9775977	21758.416528454436
3074106	3487660	6319071	26440.049936654606
3074106	3487795	1500208	29674.537348532038
3074106	3488590	6322046	13453.446188670052
3074106	3488733	6322532	13517.236967739052
3074106	3488761	6322428	14399.08069317232
3074106	3488824	6322487	15056.179830500558
3074106	3489183	3489191	12117.44061622108
3074106	3489225	3489226	12778.109288319065
3074106	3489310	3489311	14966.237652209486
3074106	3489329	4233499	15121.419949880066
3074106	3489337	6279756	15388.134273616
3074106	3489436	6323233	16012.075635969006
3074106	3489713	6322316	17435.581877996396
3074106	3489739	6322275	18102.00659375747
3074106	3489862	6279276	18286.57344583166
3074106	3489863	2713801	18331.901674104272
3074106	3489871	6321709	18725.502578633466
3074106	3489951	11414964	20224.535269054526
3074106	3490356	4993794	19907.38405994959
3074106	3491046	22235613	30541.833167920428
3074106	3491049	4847989	30693.087505142044
3074106	3604524	19650225	16196.665127387547
3074106	3611790	3611670	15155.466825114308
3074106	3626587	3626568	19467.98816668879
3074106	3629722	3629707	16180.308008020584
3074106	3629722	10271311	16180.308008020584
3074106	3969913	3969885	21993.791479574174
3074106	4047447	4047426	5516.085974374342
3074106	4047534	3514138	5162.048096313021
3074106	4051206	4051184	16843.969260681508
3074106	4165157	4165109	24889.072867512565
3074106	4272726	4272713	20682.593307998555
3074106	4391344	4391331	6003.0440321682145
3074106	4410931	4410874	18069.764533553607
3074106	4480534	4480502	7056.474359602325
3074106	4525635	4525621	42784.968409667534
3074106	4571253	4571267	9816.22911373424
3074106	4571321	7136733	9841.55081242124
3074106	4585509	4585493	6473.6319411252225
3074106	4591466	4591493	17140.583736171648
3074106	4591538	6290384	16794.472208504652
3074106	4591564	6341680	16634.431006819774
3074106	4596697	4596676	18656.74855362883
3074106	4760571	4760476	21864.0840475125
3074106	4834817	4834804	25511.598849417744
3074106	4847536	5065014	39065.459631245176
3074106	4847910	4847912	48753.93046404183
3074106	4848038	4848040	31231.41859635234
3074106	4848081	4848083	29432.9060712302
3074106	4993878	4993849	21036.303479523318
3074106	4998726	4998657	27188.57273772941
3074106	5033921	5033901	18040.282403398713
3074106	5034010	5033955	18861.469236550925
3074106	5034166	5034152	21833.00587436637
3074106	5036008	5035970	6557.528304605123
3074106	5036008	6275188	6557.528304605123
3074106	5245164	5245106	18557.778859121412
3074106	5245533	5245519	19871.119779660825
3074106	5346733	5346719	3367.2369379364172
3074106	5400623	3091172	6192.2705877119115
3074106	5401783	6930029	7266.613811505125
3074106	5401819	8560824	7305.662144911912
3074106	5401867	6332491	8084.149239496292
3074106	5401885	7724654	8318.518170168343
3074106	5403169	6332532	8491.010003455154
3074106	5403170	6332394	8618.854651523347
3074106	6062799	3604547	15598.59854911612
3074106	6124568	6124555	14720.316618145393
3074106	6135708	6135666	22404.433914520763
3074106	6172857	6172844	20572.405933361057
3074106	6172910	6172876	19916.86047494004
3074106	6272177	6272171	18970.00634785438
3074106	6274336	6274315	9649.325313738686
3074106	6274563	6274549	8740.037751676467
3074106	6276753	6276721	6250.665310784552
3074106	6282826	6282791	7784.491608118678
3074106	6282863	6282835	7457.1651855274395
3074106	6289177	19639481	5739.77865943588
3074106	6291494	6291472	12644.037444078174
3074106	6297226	6322625	5434.634376206806
3074106	6297262	6297278	4588.673782535272
3074106	6297641	6297702	4834.680532748476
3074106	6297646	6297658	5478.671572659576
3074106	6318467	4237488	31622.09567422609
3074106	6318708	6318712	3596.008341543198
3074106	6319009	6319011	28124.827404382086
3074106	6319062	9777526	26660.878425544637
3074106	6319350	6322922	18499.46096272044
3074106	6319406	9776927	17152.944715731894
3074106	6319524	4997447	16156.150920271226
3074106	6319893	6319901	9049.038265962914
3074106	6320079	7696546	6028.335594333519
3074106	6320506	6320570	24184.428674673538
3074106	6320513	6320533	24722.552861456323
3074106	6320518	21288782	24974.979033136187
3074106	6320762	6332927	15326.619833825374
3074106	6320780	6333008	14973.997729928225
3074106	6320791	6401297	15162.422284621978
3074106	6320791	10173528	15162.422284621978
3074106	6320824	7043240	14482.77803416078
3074106	6320943	3629822	13467.459084077032
3074106	6321029	3611868	13796.994554467703
3074106	6321178	6321184	11466.14069670661
3074106	6321235	6321279	11043.46205563614
3074106	6321587	3514525	6462.830919201708
3074106	6321835	6410515	18660.3203384124
3074106	6321838	6321867	18747.274973703643
3074106	6321841	6321843	18891.87444135562
3074106	6322031	6272131	15237.146502289608
3074106	6322137	6322139	10139.444441522734
3074106	6322232	6322207	15097.025306197502
3074106	6322243	7137026	15209.878714627033
3074106	6322424	6062777	14557.335076997857
3074106	6322880	6322881	12803.771857317508
3074106	6323384	2777965	13172.532839696403
3074106	6323825	3292875	14416.172735724744
3074106	6324040	6324042	14412.463268064981
3074106	6324097	3651474	13683.924360798577
3074106	6324868	6324869	17300.573307025254
3074106	6324906	6324909	17502.071415025093
3074106	6324968	6324975	18615.789235848817
3074106	6324974	7724242	18924.979645856314
3074106	6325020	6325047	18513.845422054546
3074106	6325066	6325069	18798.14059324932
3074106	6325252	9776810	14759.477652377042
3074106	6325262	6325273	15230.220064500143
3074106	6325288	6325345	16231.380280461708
3074106	6325292	6325307	16447.511583854044
3074106	6325293	6325296	16490.702422642302
3074106	6325376	14782552	17240.779927165437
3074106	6325381	6325383	17230.58105713589
3074106	6325466	6325486	17371.550381770292
3074106	6325475	19650229	17673.98939863147
3074106	6325596	3482885	18876.392623250504
3074106	6325687	2902775	16029.812261633924
3074106	6325949	6325959	15303.529430055612
3074106	6325996	1243727	16323.913340340143
3074106	6326002	6326010	16367.230795836535
3074106	6326042	23786640	17252.385065258823
3074106	6326046	6326048	17429.897456423234
3074106	6326047	6326066	17605.140162216143
3074106	6326071	6326073	14193.996166268247
3074106	6326269	6326297	12997.967565557461
3074106	6326604	6326607	5824.337369420195
3074106	6326641	6326708	6411.887786623869
3074106	6326645	6326647	6746.7172327092885
3074106	6326725	6326732	7636.019155123933
3074106	6326803	6326814	8925.158053447805
3074106	6326885	9777385	9976.74028015431
3074106	6326894	6274341	9627.139903906023
3074106	6327204	6327309	8605.15370097931
3074106	6327204	21133990	8605.15370097931
3074106	6327230	6327247	9044.510145502329
3074106	6327539	6276202	8198.717536764594
3074106	6327664	11748184	7678.2208358632815
3074106	6327719	7611827	7630.43471379943
3074106	6327746	9777350	8142.742380011146
3074106	6327761	6282674	8616.175964462418
3074106	6327781	6327789	9088.204715354655
3074106	6327845	6281709	11011.256065226746
3074106	6327881	6284087	14733.415650004725
3074106	6327944	6327945	17211.24191749122
3074106	6327975	7185800	17961.12481793009
3074106	6328102	6328104	23081.146237665213
3074106	6328156	4996377	22900.4118317763
3074106	6328260	6328223	21442.31640262178
3074106	6328293	14249388	22262.18084355285
3074106	6328464	6328465	23767.153800457512
3074106	6328522	9777646	23148.146665229164
3074106	6328535	6328543	23250.3434991974
3074106	6328620	6328629	21950.09360035487
3074106	6328680	6328683	26212.89600996721
3074106	6328792	6328796	18271.883450554094
3074106	6328814	6328817	18367.37053600847
3074106	6328893	6328899	17139.59399711522
3074106	6328969	21269571	19915.662541125523
3074106	6329235	746462	18229.869852664495
3074106	6329264	6329292	19312.276718060115
3074106	6329267	6329269	19627.971101972653
3074106	6329368	24886930	22799.979247319512
3074106	6329372	6329374	22927.262324476265
3074106	6329468	9777607	25483.622515946976
3074106	6329473	6329476	25630.674721292307
3074106	6329618	6329633	25389.42902251507
3074106	6329621	9776894	26160.818872619013
3074106	6329653	6329657	25575.690323632138
3074106	6329791	5066040	26850.91137127518
3074106	6329847	9777438	20668.199232547027
3074106	6330108	6330111	26339.29336059418
3074106	6330163	6330166	26946.683140756206
3074106	6330163	6330205	26946.683140756206
3074106	6330234	9777256	28419.010594198
3074106	6330248	6330251	29063.205457911696
3074106	6330288	6330295	29854.55137144802
3074106	6331932	6331939	30571.1707830788
3074106	6331962	6331968	29912.696261852805
3074106	6331965	6331994	29993.667062174034
3074106	6332022	9777271	30376.173942660076
3074106	6332029	6332033	31059.018689796743
3074106	6332065	3612115	31942.94460932677
3074106	6332080	6332102	28607.197328989285
3074106	6332151	1645131	30533.715603466757
3074106	6332189	6332197	30444.52344648545
3074106	6332236	3606136	31205.061837418267
3074106	6332298	6332313	20546.20010374522
3074106	6332642	6332648	8537.911133045574
3074106	6332677	9777039	5908.211554604637
3074106	6332701	6401498	6559.080968052378
3074106	6332732	6332735	8409.238613532638
3074106	6332758	1530144	13645.46884663358
3074106	6332780	6332782	14273.558719154942
3074106	6332804	3604509	14080.707204376551
3074106	6332811	3611839	14125.867050324072
3074106	6332814	6332820	14265.157205642958
3074106	6332862	6332864	15825.327223688437
3074106	6332900	2900173	16895.00044333713
3074106	6332951	6332953	16015.238914406073
3074106	6332981	6332984	15096.68997161134
3074106	6332981	3611993	15096.68997161134
3074106	6333031	6334803	16573.27544373853
3074106	6333037	6333074	17957.728960195265
3074106	6333038	6333048	17986.42288004297
3074106	6333205	7236740	20496.26398071854
3074106	6333212	6172876	20800.581906033854
3074106	6333362	6135666	22933.13019813414
3074106	6333370	6333374	23186.653058001626
3074106	6333443	6333448	20836.373854098572
3074106	6333511	6333515	14944.453440497084
3074106	6333547	6333550	15594.541475069294
3074106	6333567	6333582	14416.742562463936
3074106	6333570	3482852	14428.449642549785
3074106	6333664	6333666	16772.535306722537
3074106	6333710	4521506	14885.119015141965
3074106	6333712	6333714	14969.816675442584
3074106	6333739	6333749	15105.744248566196
3074106	6333845	6333851	17791.229454791195
3074106	6333978	6333980	18859.001256235177
3074106	6334050	6334052	21326.44825702296
3074106	6334133	9776964	21266.55014086178
3074106	6334159	6334179	21816.511165542426
3074106	6334172	9776185	22389.990270783754
3074106	6334212	6334219	22574.66951523856
3074106	6334329	6334332	24672.805349474525
3074106	6334367	6334368	24785.561261214905
3074106	6334367	9776170	24785.561261214905
3074106	6334410	6334413	25131.336462361076
3074106	6334427	7551224	26218.220409808564
3074106	6334566	9776949	22862.90674173191
3074106	6334568	6334627	23114.955299567322
3074106	6334583	6334592	24091.639327640536
3074106	6334654	6334658	24583.161495792818
3074106	6334668	6334694	10411.594695793272
3074106	6334675	6334719	11230.420978237325
3074106	6334781	2581541	15362.755247576162
3074106	6334843	6334848	19306.756856364853
3074106	6335026	6335038	8957.77796452928
3074106	6335064	6335069	15392.339843921414
3074106	6335064	6335113	15392.339843921414
3074106	6931318	6931305	17730.2684966948
3074106	7214610	7214604	8457.372783471546
3074106	7419725	7419719	8660.269534749768
3074106	7419759	7419746	8360.103298956106
3074106	7684465	7684431	13564.922123612516
3074106	7998572	7998576	22369.794024619223
3074106	9776011	9776030	21114.55980332833
3074106	9776063	9776064	21564.870708461385
3074106	9776210	9776211	22552.60809757137
3074106	9776228	9776234	22627.696555210605
3074106	9776270	9776271	23553.463792353818
3074106	9776512	19639502	17252.894553600847
3074106	9776560	9776569	17735.830772625915
3074106	9776637	9776681	18548.551113871312
3074106	9776642	5033955	18691.231370543646
3074106	9776711	9777472	18535.320946340995
3074106	9776998	4993712	21865.669891618047
3074106	9777495	6342615	22356.287021404503
3074106	14908054	19651495	15780.697394469811
3074106	18106694	18106697	7677.9549784061455
3074106	22235950	6334272	22833.238841882376
3091943	316914	316908	30155.573772902426
3091943	747620	747604	8352.759581329068
3091943	1466633	1466610	37140.83952421971
3091943	1466659	1466645	35811.56856113398
3091943	1466701	1466687	36786.00641920416
3091943	1466767	1466737	36133.181178206505
3091943	1788321	1788315	19766.327443385744
3091943	2510048	2510028	29094.064445792443
3091943	2782859	2782846	19105.323436049162
3091943	2880540	2880533	18145.31415703943
3091943	2891490	2891477	16949.405623657964
3091943	2900186	2900173	11078.51980516516
3091943	3090766	3090760	22961.891012274347
3091943	3091094	3091067	28523.68544623683
3091943	3091211	3091205	1749.1060775889782
3091943	3091259	3091246	2130.7755053041
3091943	3092047	3092050	4332.662602906352
3091943	3092471	3265516	12709.51765008038
3091943	3092597	5003949	15852.337602277534
3091943	3092789	3286823	18007.179949299294
3091943	3135827	3135784	18376.941131389925
3091943	3176810	3176790	19340.640355703414
3091943	3177015	3176988	2979.8237743817444
3091943	3177032	3177019	2612.660485133336
3091943	3177056	3177036	5160.257978209476
3091943	3177083	3177070	6823.670109154955
3091943	3177128	3177094	7130.786320965228
3091943	3177128	3249517	7130.786320965228
3091943	3187214	3187180	4330.275508509236
3091943	3187952	3187945	4040.197292420675
3091943	3195240	3195201	17669.59798839444
3091943	3208098	3514525	4550.216428783919
3091943	3208148	6276721	5154.032543120775
3091943	3208384	4049043	6437.719355952191
3091943	3209117	3209132	17964.6147045513
3091943	3209278	5187358	20495.48121222035
3091943	3209286	4032177	21010.528595508484
3091943	3209525	6462729	22553.247177469086
3091943	3210746	6303509	31110.96727700234
3091943	3210890	3543143	21846.265990875334
3091943	3210996	6188266	23590.393571368913
3091943	3211378	6340189	25248.52191367522
3091943	3211667	6396992	35785.846342187084
3091943	3250257	3250237	8106.470768277664
3091943	3306402	3306396	37758.21338825123
3091943	3481558	6289215	6817.6994524494585
3091943	3481571	6341394	7555.504112862705
3091943	3481605	3969700	9797.65304223285
3091943	3481618	3969607	10339.34349744836
3091943	3481630	3481631	11430.143463409098
3091943	3481665	4630329	11727.392924080988
3091943	3481855	6322625	5223.824523008327
3091943	3481878	3481885	5791.1902467895925
3091943	3482203	4477351	21421.901524737223
3091943	3482217	3482218	32535.160361908063
3091943	3482296	6341173	8374.505467743482
3091943	3482314	6341085	10529.227778156004
3091943	3482322	6341050	11230.82297788436
3091943	3482379	3482383	14661.357298001582
3091943	3482408	746062	12462.984729207921
3091943	3482408	6341277	12462.984729207921
3091943	3482429	745809	13471.077812125703
3091943	3482437	6297278	5643.909877560538
3091943	3482449	2753603	19654.122021699193
3091943	3482508	4351957	19995.546346183764
3091943	3482552	4309028	17168.039058692826
3091943	3482605	5108600	18779.269458859337
3091943	3482800	6325383	17340.38821533443
3091943	3482809	3482810	17743.40828419548
3091943	3482839	6397711	18606.95543593481
3091943	3482850	3482852	19461.050606637065
3091943	3482870	1395120	19524.839829246113
3091943	3482876	19651504	19884.91963169814
3091943	3482882	6272171	19846.237865715193
3091943	3483283	3483286	24723.38277863239
3091943	3483339	17786327	27394.319980257715
3091943	3483357	6136899	27768.14816687633
3091943	3542817	6273933	7796.04348566664
3091943	3542911	22024477	5552.896705944237
3091943	4042827	4042807	8178.68912215373
3091943	4204323	4204313	21859.801748263286
3091943	4284043	4284004	5282.605488031535
3091943	4301259	4301239	23229.636334773473
3091943	4308170	4308144	16092.730104581264
3091943	4308204	4308144	16738.141268723826
3091943	4410900	4410874	17041.721806988317
3091943	4411831	4411789	8688.117095531816
3091943	4585651	4585635	5425.036388473818
3091943	4585870	4585839	2842.039808902886
3091943	4588535	4588545	18017.920975330977
3091943	4588627	4591493	17402.346874050098
3091943	4588767	6290384	17029.200245856387
3091943	4588873	4308546	16597.047709119994
3091943	4617433	4617420	22253.663307995426
3091943	4619006	4618958	38675.08225917112
3091943	4619627	4619620	23717.147283654696
3091943	4626904	4626868	8506.66563247161
3091943	4697768	6283333	5972.6823041729585
3091943	4697779	10105136	5867.400711551927
3091943	4756488	4756473	38073.72414587221
3091943	4848653	8746981	31965.32346984426
3091943	4848674	6340366	32867.14057378599
3091943	4848743	6340350	34593.177691301615
3091943	4848927	4848935	38333.17766427016
3091943	4971117	9747456	6341.007950886422
3091943	4971118	6275283	6415.854269832998
3091943	4971122	4971124	6578.571233048438
3091943	5076122	5076108	9311.663760410032
3091943	5229912	5229892	11115.463200087193
3091943	5230343	5230336	23304.930301994857
3091943	5346740	5346719	3109.653556949095
3091943	5346998	5346985	8891.250994125308
3091943	5347179	5347159	10954.615082375509
3091943	6057081	6057073	20720.768992408957
3091943	6172834	6172814	25222.117601172788
3091943	6272374	6272333	5692.0751982342335
3091943	6272434	6272414	1325.8189351352667
3091943	6273954	6273933	7973.885614036255
3091943	6278727	746062	12473.64871782039
3091943	6280447	6280427	3562.2356474053668
3091943	6281968	3176988	2363.917901298875
3091943	6281968	6398591	2363.917901298875
3091943	6282232	6282210	7833.515647738335
3091943	6282481	6282471	7474.210085064646
3091943	6282546	6282498	5016.2934694452415
3091943	6288756	6288720	8374.569380328001
3091943	6290808	6290761	8965.870427303656
3091943	6304422	6304408	7354.05694278748
3091943	6304815	6304781	6305.559809967905
3091943	6320875	6320887	14176.792528028876
3091943	6320875	6320851	14176.792528028876
3091943	6321941	6321867	24183.968349536655
3091943	6323593	1706175	16836.423669020645
3091943	6324923	6324909	17794.648657786733
3091943	6332877	6332864	12062.516807894885
3091943	6340470	6340475	23544.956157419292
3091943	6340741	6340785	25633.46211564751
3091943	6340748	6340754	25499.772373969994
3091943	6340892	6340913	19386.987567094497
3091943	6340984	6340994	18362.524822091633
3091943	6341041	2788291	13786.691518847321
3091943	6341104	6341106	10543.065016890025
3091943	6341125	2900269	9993.232749048882
3091943	6341145	6341146	9781.057340384337
3091943	6341194	6399440	8139.244119149567
3091943	6341369	6341371	8109.744713473992
3091943	6341626	6341658	15395.158355557534
3091943	6341628	2849930	15526.126762303778
3091943	6341676	6341680	16170.147929711835
3091943	6342379	6342386	18788.32907238489
3091943	6397560	7070733	29930.45651502868
3091943	6397693	6340847	20066.788868316427
3091943	6397958	6397960	12563.984579254604
3091943	6398110	6398136	20925.096733260558
3091943	6398159	6398161	21344.30619448547
3091943	6398247	6398250	16496.44474150592
3091943	6398270	6398250	16682.67518115577
3091943	6398582	6398612	2897.715146982442
3091943	6398646	7135395	2973.8844772339617
3091943	6398714	6398716	3036.9528966143953
3091943	6398752	6275879	4399.15009876739
3091943	6398764	6398766	4452.209640213325
3091943	6398850	6398873	3748.229798812732
3091943	6398931	6398934	6995.685480131098
3091943	6398997	4585723	7302.443160668685
3091943	6398999	6399001	7483.386983400007
3091943	6399062	6399070	9089.485717551484
3091943	6399152	6399154	5536.283351741469
3091943	6399194	6399200	4876.594479127954
3091943	6399256	7633608	6024.28155873502
3091943	6399264	6399266	6607.970943935841
3091943	6399294	6399296	7023.819260374432
3091943	6399330	6414717	5426.295943572004
3091943	6399345	6399346	6126.489110780938
3091943	6399360	7824354	6306.530115758411
3091943	6399361	6399364	6351.541881491532
3091943	6399392	6399394	6246.133852500658
3091943	6399483	6399510	9492.884973767992
3091943	6399484	6399485	9552.935181042943
3091943	6399555	10173793	9677.262416325277
3091943	6399561	6399631	10159.482666504628
3091943	6399567	6399606	10504.580270203252
3091943	6399651	6399675	10891.39806820784
3091943	6399655	6326297	11200.068901265702
3091943	6399928	6399933	11707.94650109484
3091943	6400384	17737753	17028.8518384454
3091943	6400414	1706216	16951.105577478716
3091943	6400426	10174138	17181.416723078633
3091943	6400507	1706104	17159.987001452282
3091943	6400529	3190881	18516.73879960249
3091943	6400637	6400641	18931.26253051775
3091943	6400687	6125485	16508.543572293238
3091943	6400706	61396606	18007.99671766376
3091943	6400707	6400711	18073.350549943665
3091943	6400779	1629127	19973.035022766016
3091943	6400855	1759722	20658.483018992825
3091943	6400896	6400899	23222.82575539957
3091943	6400931	6400934	26502.813452075738
3091943	6401037	6401118	10764.822687341897
3091943	6401037	6401400	10764.822687341897
3091943	6401044	6401049	9591.496799256653
3091943	6401083	10173965	11003.402205257706
3091943	6401113	2900122	11413.960863165761
3091943	6401167	6401178	11395.55140587219
3091943	6401227	6401236	12215.080168364191
3091943	6401254	6401178	12611.74576309343
3091943	6401256	6401258	12707.913666648958
3091943	6401291	6401297	13245.509619841432
3091943	6401332	10173500	14010.906209849738
3091943	6401357	6333749	15420.327792899734
3091943	6401362	6401364	14260.112118657999
3091943	6401440	6401444	11370.444303259523
3091943	6401441	2900191	11492.197516591987
3091943	6401477	4047426	4317.608164651945
3091943	6401496	6401522	5319.369011763134
3091943	6401497	6401498	5354.744023041509
3091943	6401573	6401578	5864.4628163514135
3091943	6401621	17449459	6730.317274960886
3091943	6401706	6401752	9600.040881346293
3091943	6401713	6401715	9898.377661197403
3091943	6401794	6401796	10227.032460367802
3091943	6401840	6401853	11232.164325892874
3091943	6401880	7983104	8820.201591039251
3091943	6401884	6401886	9297.800956141189
3091943	6401917	6401920	5280.049404189413
3091943	6401945	4602590	5927.4577896407645
3091943	6401964	6401966	6220.758211107888
3091943	6401999	6402001	7321.412323305609
3091943	6402033	3177094	7556.539278894998
3091943	6402060	6402062	8107.898974148957
3091943	6402107	6402109	8229.270837537042
3091943	6402136	6402109	8591.890047099987
3091943	6402192	1052819	22061.5735252788
3091943	6403902	6403876	934.4926136624599
3091943	6404065	6404019	6227.722988099216
3091943	6404113	6404093	6359.181917638511
3091943	6413453	6413440	9648.863276251912
3091943	6508759	6508739	5873.2064615085255
3091943	6930043	6930029	6899.6409357560915
3091943	7218397	7218384	19374.453809681698
3091943	7719099	7719085	18005.488671245992
3091943	7824243	7824216	8829.704516102516
3091943	9772574	7629992	5918.553343055282
3091943	9772657	9772636	5738.75755871219
3091943	10173174	6930029	6673.704969392733
3091943	10173262	9747902	7249.945346262713
3091943	10173263	10173274	7499.180218305046
3091943	10173368	9869124	9842.5679382179
3091943	10173526	10173528	13014.22569839938
3091943	14992944	12618604	7041.042470652363
3091943	15430027	6864754	9553.806897228606
3091943	15430260	3198566	11186.076913122655
3091943	15430498	6271792	9782.910540766628
3091943	15698552	15698554	9163.808236492347
3282869	745712	745697	18609.893063214742
3282869	1052825	1052819	20481.203671627078
3282869	1053424	1053383	22457.60915835152
3282869	1054846	1054840	20846.071013799436
3282869	1060914	1060902	34928.512588598634
3282869	1340264	1340226	40140.23670332515
3282869	1549602	1549595	28763.418383200176
3282869	1555812	1555803	34511.054030846426
3282869	2713759	2713737	16742.018153244953
3282869	2715211	2715159	13983.761686304246
3282869	2715888	2715850	17735.64327461499
3282869	2825195	2825161	12463.143493922751
3282869	2825202	2825161	11636.93922977769
3282869	2827354	2827334	15628.582100007046
3282869	3074239	4031298	18618.6984752635
3282869	3074255	3074257	19845.523817426194
3282869	3074354	3074365	20342.656394514142
3282869	3074446	3190310	19127.07220467467
3282869	3074563	3074564	24336.654880626233
3282869	3074719	6271237	26132.894210682414
3282869	3074768	3175453	27756.54782809914
3282869	3074810	3074815	29415.92567868823
3282869	3075152	3075216	37707.55432749276
3282869	3075166	3075193	38376.99217770193
3282869	3075172	3075177	38622.18997180824
3282869	3075345	4219550	37931.15319748706
3282869	3075353	3075365	38466.284915791344
3282869	3075454	3075464	42855.66099835804
3282869	3075523	3075525	45386.153865201384
3282869	3135459	3135453	21381.18521535424
3282869	3175602	3175582	31663.73729724033
3282869	3176158	3176145	20756.57253853184
3282869	3176408	4715255	19987.541195821428
3282869	3176658	4299875	20341.924954775724
3282869	3177001	3176988	7390.003996371193
3282869	3177107	3177094	11686.2516333536
3282869	3177250	1052728	23992.12513390621
3282869	3177318	6273232	27882.221755245922
3282869	3178019	4366927	35287.20338217991
3282869	3178321	3178330	38212.56209441382
3282869	3178559	4847231	40428.3382588948
3282869	3178813	3248925	41630.52194204372
3282869	3179652	4033742	35374.97803714991
3282869	3187096	3187104	19926.240819987343
3282869	3187176	3187180	7816.22549247371
3282869	3187219	19194225	7575.383629143711
3282869	3187237	6272333	8415.418873015948
3282869	3187351	6273933	12897.818357787826
3282869	3187358	6272274	12154.731586738493
3282869	3187572	3187604	15831.009560166978
3282869	3187764	3187768	18239.795352706056
3282869	3187804	22035606	20748.428350304563
3282869	3187805	3574969	20881.123236233103
3282869	3187812	3187824	21238.30068130318
3282869	3187887	6272131	23380.233410099932
3282869	3187895	6275684	23822.039656795376
3282869	3188002	6273874	9014.18521493573
3282869	3188041	3188056	9835.243248723822
3282869	3188480	6273804	458.2217364871467
3282869	3192526	6335038	8325.087333732208
3282869	3193952	6332735	9041.1101364274
3282869	3194359	3194432	12568.053951847785
3282869	3194375	3194501	12781.416177262687
3282869	3194552	3194501	10804.682230839873
3282869	3195179	9736884	15426.841209575028
3282869	3195387	8789662	16829.37989921166
3282869	3195441	3195454	18061.837278930794
3282869	3195531	3195614	18880.952510377192
3282869	3195539	3195556	19199.81608936909
3282869	3195756	6273702	17329.182225055974
3282869	3195804	21271522	21933.193616054978
3282869	3195900	6272741	10407.595319283715
3282869	3196615	3196589	19020.063215082086
3282869	3197758	3250137	10919.986766338665
3282869	3197764	3250098	11200.544233907774
3282869	3197833	3197873	12251.058909613948
3282869	3198557	3198566	12521.798415337511
3282869	3198605	3250068	11826.06574495479
3282869	3199050	6272596	15837.887591835864
3282869	3199085	3249957	16044.805428392658
3282869	3227870	3227862	19273.39554272108
3282869	3250033	3250020	15389.199559659912
3282869	3250232	3250237	9364.151175939212
3282869	3489317	3489311	16637.111769696447
3282869	3491245	3491225	18446.032641179907
3282869	3542305	3542313	16390.258197133928
3282869	3542326	3542313	16176.091756518097
3282869	3542518	3542527	16665.501209546925
3282869	3543173	3543174	17865.152393902306
3282869	3543237	4180637	19608.77088096231
3282869	3543242	3543245	19897.05285015215
3282869	3543546	3543552	10833.393897521539
3282869	3543757	6273969	11670.795429307112
3282869	3543865	7825050	18622.98502198888
3282869	3543878	6273745	19133.493358602118
3282869	3544137	6271792	13230.534530016685
3282869	3544162	6271736	15277.552462340816
3282869	3544169	6271670	15553.197296755625
3282869	3544169	6271703	15553.197296755625
3282869	3544176	6933032	16036.047730868722
3282869	3544289	6271646	16700.755667722664
3282869	3544312	6271619	17442.272787864105
3282869	3544360	3544368	18535.453448009812
3282869	3544398	6271566	18875.76457254439
3282869	3544517	12544998	13479.259470788656
3282869	3544565	3544592	12992.44422603228
3282869	3544848	6143372	14326.102720501975
3282869	3544875	2714889	14729.39615926336
3282869	3545144	6271512	20596.290470707598
3282869	3545217	21242320	21778.335653314014
3282869	4028204	4028184	17608.137660481294
3282869	4047743	4047694	9925.956283055693
3282869	4048781	4048752	12893.856572840774
3282869	4049651	4049638	7537.659995027319
3282869	4050203	4050208	8212.957130565483
3282869	4061931	4061884	23829.716674345214
3282869	4189836	4189785	23315.455235381738
3282869	4253120	4253099	20565.78756315156
3282869	4283625	4283611	11304.511913994615
3282869	4299745	4299732	23172.83171776777
3282869	4352223	4352196	23580.619102742323
3282869	4584975	4584939	20420.100812961344
3282869	4585763	4585723	11714.862564018495
3282869	4585853	4585839	7972.1596516201935
3282869	4596465	4596452	16617.432315603346
3282869	4596690	4596676	19194.193811920955
3282869	4621955	4621933	23294.131312845904
3282869	4622698	4622675	23439.317365034705
3282869	4744961	4744948	16613.51503420687
3282869	4747247	4747199	10096.963426758255
3282869	4971137	4971124	11036.955192571844
3282869	5033989	5033955	17681.893114013383
3282869	5035888	5035867	13189.485076719811
3282869	5064840	5064820	46946.352090443776
3282869	5064931	5064890	45624.84557551656
3282869	5342652	5342625	17814.81554422699
3282869	5371551	6145670	20796.077506892336
3282869	6099187	6099155	55729.35651319414
3282869	6136390	6136370	16281.174489324538
3282869	6136462	10102944	15623.741938539333
3282869	6270128	6566647	44719.384173195416
3282869	6270141	24422900	45363.60147196871
3282869	6270303	6270331	52596.888596781515
3282869	6270416	6270418	50097.412911093445
3282869	6270467	4194495	51747.1090608283
3282869	6270473	6273899	52222.75839156608
3282869	6270492	6270755	53080.70234581291
3282869	6270507	6549754	54067.56887611443
3282869	6270654	6270656	56915.43184011945
3282869	6270694	6270696	58243.89369773351
3282869	6270732	6275502	15144.073274240272
3282869	6270740	7139451	55651.03952918443
3282869	6270832	6270840	32925.639586494115
3282869	6270834	6270870	33416.45532516984
3282869	6270984	6272414	6651.862847175646
3282869	6271221	3307839	30854.41456043423
3282869	6271453	6271459	22799.91465355339
3282869	6271456	6293736	23135.429071672934
3282869	6271458	6271485	23304.95010724737
3282869	6271533	6271536	19681.44301290464
3282869	6271591	6271593	18607.588234037492
3282869	6271787	6271736	15264.5874233084
3282869	6272036	6272039	11183.860706660507
3282869	6272037	6275415	11295.430681669404
3282869	6272056	6272061	10292.791655124547
3282869	6272089	6272090	8354.786295480091
3282869	6272161	3575036	23602.40460679094
3282869	6272353	6272333	9025.502979237055
3282869	6272399	4047426	8358.888868460948
3282869	6272441	3177019	6944.719925798374
3282869	6272466	6272467	17845.098037003936
3282869	6272504	6272505	18716.003068938207
3282869	6272532	6272537	19100.153608652286
3282869	6272696	6272701	11620.207030305119
3282869	6272824	6272828	9695.984996563111
3282869	6273275	6273279	16789.560889131713
3282869	6273491	6273495	14643.945084894232
3282869	6273659	6273661	12165.83931695591
3282869	6273924	6282041	7602.958966894603
3282869	6274240	6274249	18059.926789418463
3282869	6274275	18987762	18172.8559865385
3282869	6274291	6274341	18857.09538319761
3282869	6274306	6274315	19067.02744723079
3282869	6274376	6274382	18574.256075889014
3282869	6274466	6274471	15543.459393065245
3282869	6274496	6274500	15787.545870633945
3282869	6274535	6274590	15666.54499121688
3282869	6274543	6274549	16287.286447177674
3282869	6274620	3483741	13874.3291817362
3282869	6274684	6274686	17926.48369484219
3282869	6274732	6274734	18820.07378431875
3282869	6274794	6274798	20329.978107502622
3282869	6274836	6274844	20395.189516128474
3282869	6274871	6274879	17913.561502059263
3282869	6275031	3483741	13294.067364271516
3282869	6275067	6275073	13453.943873671615
3282869	6275118	6275122	12486.151045487004
3282869	6275175	6275283	10995.906717190974
3282869	6275186	6275188	11312.937805383317
3282869	6275350	6275354	10638.555664183976
3282869	6275462	6275466	15429.583841609634
3282869	6275553	6275554	16512.002485120724
3282869	6275590	6275592	16953.458252402208
3282869	6275623	6275635	17236.909445082416
3282869	6275676	13849786	18389.281540019536
3282869	6275682	6275684	18587.694869186107
3282869	6275766	6275768	20258.761039293535
3282869	6275809	6275812	17994.881694867316
3282869	6275875	6275879	8716.491318188942
3282869	6275937	6275943	9438.184959801165
3282869	6275996	6276000	9615.62702659026
3282869	6276030	6276053	8454.913044803041
3282869	6276038	6276202	8943.642802520098
3282869	6276113	6276133	9935.725588150159
3282869	6276284	6276286	11347.038414308616
3282869	6276331	6276334	11528.47043013362
3282869	6276354	6276334	9811.073426939594
3282869	6276366	6326814	11652.026803143079
3282869	6276370	6276286	11869.664602986373
3282869	6276388	2825959	9116.184614743186
3282869	6276443	6276133	10135.490596186744
3282869	6276461	6276462	10883.904645252256
3282869	6276489	6276491	11049.417431085236
3282869	6276550	6276555	12297.946897514343
3282869	6276552	7416135	12391.674286523226
3282869	6276599	7675337	12932.5046276662
3282869	6276630	6276648	9159.919604158036
3282869	6276693	6276721	9308.302653351511
3282869	6276765	6276766	9466.170931774166
3282869	6276814	6276926	10760.777293139803
3282869	6276832	6276841	11183.874420735312
3282869	6276968	6276977	11888.94053638881
3282869	6277029	6277035	12224.67130909923
3282869	6277074	6277081	12473.683505566845
3282869	6277111	6277112	12894.118666129212
3282869	6277144	7186633	13500.856690512297
3282869	6277229	6277231	12081.730212757382
3282869	6277271	9777350	12956.592207926751
3282869	6277952	6277963	9661.046683866767
3282869	6278101	6278106	10415.635712729734
3282869	6278153	6278203	11412.577956566074
3282869	6278196	6278238	11236.990551769148
3282869	6278200	6278203	11362.172789427048
3282869	6278442	10102710	11716.484813952946
3282869	6278466	22066396	12103.234540380134
3282869	6278468	6278469	12201.53885489656
3282869	6278506	11414579	12491.086709310326
3282869	6278527	6278536	13393.70398671435
3282869	6278705	746062	17218.760986074823
3282869	6278798	6278825	18233.393964793515
3282869	6278817	745889	18500.039685982785
3282869	6278913	6279011	12027.439420561099
3282869	6278942	6278960	12616.006473940422
3282869	6278949	6278976	12794.016707933737
3282869	6279004	6279011	12669.554199921262
3282869	6279106	17299748	13352.651418200021
3282869	6279325	6321867	16378.835486459207
3282869	6279417	6279428	18653.361471336404
3282869	6279459	4230572	19351.048198530476
3282869	6279617	6279632	14693.011542046701
3282869	6279672	6279706	15830.285272459685
3282869	6279678	6279687	15946.19419332586
3282869	6279754	6279756	16258.977473605188
3282869	6279790	6279868	14290.522661956707
3282869	6279819	6279820	14935.32344942095
3282869	6279906	6279913	15753.098035249222
3282869	6279989	6280001	16871.99454569998
3282869	6280419	6280427	8719.986630786443
3282869	6280786	4585635	10631.848601907313
3282869	6280793	6280806	11308.3802369386
3282869	6280971	10105136	6908.976016959034
3282869	6280985	6280987	8021.963803323066
3282869	6281032	6281094	9138.196442327495
3282869	6281048	6281094	8756.70812178963
3282869	6281059	9760437	8911.584473351544
3282869	6281069	6281071	9080.328336058392
3282869	6281133	6326814	9829.61560920934
3282869	6281148	6281153	9907.894927794954
3282869	6281325	6281330	10058.155805900522
3282869	6281368	6281400	10778.467372295247
3282869	6281525	6281638	12859.901693014315
3282869	6281528	10794021	13025.852891867708
3282869	6281536	6289376	12698.826571925205
3282869	6281557	6281564	13317.701685839722
3282869	6281698	6281709	15320.911954071464
3282869	6281730	7476009	15972.453893111448
3282869	6281797	10105379	8411.39920863348
3282869	6281805	6281816	8685.571392855803
3282869	6281880	6398591	8578.667068883322
3282869	6281882	3176988	8654.231088630444
3282869	6282106	6282113	10617.962801758851
3282869	6282148	6282155	11697.817714045912
3282869	6282185	6282210	12060.583970959411
3282869	6282457	6282471	12302.813312159193
3282869	6282490	6282498	8450.550557272461
3282869	6287993	6288005	8846.044441850663
3282869	6288039	6288047	10391.730926273605
3282869	6288091	6288102	10611.751736098977
3282869	6288169	6288172	11015.443232635476
3282869	6288315	6288355	13393.470021939978
3282869	6288454	22053582	13533.023683819261
3282869	6288487	6290761	15597.54528008644
3282869	6288518	6288650	15139.021066192105
3282869	6288519	6288650	15207.152034972914
3282869	6288527	6288555	15517.039343470064
3282869	6288543	4047113	15946.79424022866
3282869	6288589	6288612	15959.392506365559
3282869	6288692	6288720	15939.31887030265
3282869	6288790	6290761	17605.31948970602
3282869	6289002	9737546	8135.215621066607
3282869	6289003	17449444	8242.57845588731
3282869	6289206	6289250	11105.73867042131
3282869	6289460	6289462	14562.054169270978
3282869	6289690	6289693	15402.06284815563
3282869	6289784	3846666	17704.32134225764
3282869	6289845	6289849	14630.405816116003
3282869	6289896	7615546	15317.884740760997
3282869	6289933	6289937	15909.73134358018
3282869	6289970	6136370	16384.586846106675
3282869	6289997	6290003	15264.346788789819
3282869	6290071	6290097	17104.03725008295
3282869	6290158	6290161	18489.291597829015
3282869	6290213	2715895	18309.926572690154
3282869	6290227	6290235	18825.042404672367
3282869	6290267	7168246	19305.358686895586
3282869	6290318	6290325	20133.44549189536
3282869	6290376	6290384	15810.147375064076
3282869	6290469	6290478	17140.393459510644
3282869	6290574	6290865	15818.946507606179
3282869	6290624	6290632	17155.78431483304
3282869	6290942	3514525	13960.913583261663
3282869	6291042	4596189	16952.096782470053
3282869	6291042	6291358	16952.096782470053
3282869	6291088	6291094	17570.824635009125
3282869	6291270	6291382	18123.668080160267
3282869	6291328	6291337	17565.432106696415
3282869	6291436	6400641	16657.49543632533
3282869	6291468	6291472	17413.089150118056
3282869	6291526	6291561	18139.83690052917
3282869	6291552	7596685	18494.54166042036
3282869	6291609	6291670	22182.383818983504
3282869	6291633	6291637	23210.496166726338
3282869	6292048	6292076	16351.586208374185
3282869	6292169	6292255	18306.56877540416
3282869	6292188	6292210	18821.488287906435
3282869	6292316	6292322	18112.380893721955
3282869	6292377	6292380	18294.587138980936
3282869	6292416	6292649	14671.723512623317
3282869	6292575	6292665	14992.88587585749
3282869	6292584	8789777	15660.601238330415
3282869	6292618	6292620	16287.216823721417
3282869	6292731	6292733	18681.354267984436
3282869	6292792	6292856	19414.868395846945
3282869	6292806	6292811	19872.31755469574
3282869	6292894	6292996	18173.163088216188
3282869	6292916	6292921	18772.83480173822
3282869	6293048	6293083	17735.543108197813
3282869	6293129	3491197	19802.625282382676
3282869	6293251	24295172	20153.69972309015
3282869	6293284	6293351	20937.256221963846
3282869	6293286	6293302	21059.440222285255
3282869	6293416	6293421	25246.821431358916
3282869	6293466	6293473	24387.414824884512
3282869	6293604	6293631	22777.16684176191
3282869	6293727	6293736	24458.15797935896
3282869	6298144	8789181	22632.067909593443
3282869	6298177	3228599	22253.893140234763
3282869	6298225	6298240	21159.73453877048
3282869	6324988	6324975	19180.742275882683
3282869	6332512	6332491	15206.09628359404
3282869	6398633	6398612	8583.61548155082
3282869	6410823	6281071	12964.445768194117
3282869	6864788	6864754	12663.931450247535
3282869	7416375	7416369	15881.95604053669
3282869	7419486	7419480	19447.58999939507
3282869	7431686	7431673	14882.943626299824
3282869	7684822	7684754	14025.607557276464
3282869	7724660	7724654	14989.456945638954
3282869	7747935	7747908	9161.395298482974
3282869	7825104	3286962	21550.720289656023
3282869	7825121	2715159	15251.16406812039
3282869	7981051	7981044	15387.791684105596
3282869	8789739	4997320	17244.945062357965
3282869	8790135	6277370	8435.753859481778
3282869	9747956	9747902	18244.71871025544
3282869	9772169	7684754	14443.672611970778
3282869	9777396	9777385	20197.190555802987
3282869	10041475	10041452	17783.05122375296
3282869	10102557	3611364	13944.577756433962
3282869	10103070	10103072	13037.523004845414
3282869	10103112	18988230	13806.384894499814
3282869	10103126	10103133	14274.045981544357
3282869	10103864	10103918	15811.512813533143
3282869	10104108	10104124	11855.492063848058
3282869	10104265	5035970	11397.026391861826
3282869	10104573	7135395	8270.5670257493
3282869	10104579	6398716	7997.718382863448
3282869	10104614	10104627	8882.021055347617
3282869	10104664	10104671	15303.45457790601
3282869	10104865	10105013	17577.202898313295
3282869	10104946	10104951	18869.580884636813
4049878	299362	299334	19151.299736699682
4049878	369673	369663	24390.32131330521
4049878	1061609	1061603	34581.288600759915
4049878	1233130	1233116	28742.145732625682
4049878	1420968	1420946	36062.71634714959
4049878	1466617	1466610	37526.441134943205
4049878	1466693	1466687	37634.79002430188
4049878	1483839	1483832	18100.675481712784
4049878	1510303	1510290	25313.827732059002
4049878	1529464	1529449	42952.08466162758
4049878	1621988	1621965	65039.41666930211
4049878	1706195	1706175	22075.486503635617
4049878	1758636	1758630	20676.48723687315
4049878	1759737	1759722	19580.05790219959
4049878	1759745	19639745	19670.291004697105
4049878	1759973	1759967	24264.041511504303
4049878	1760035	1841644	26312.030140628685
4049878	1788313	3344533	18121.337202445622
4049878	1788314	1788315	17959.780284377357
4049878	2480102	2480072	44162.409510743324
4049878	2581548	2581541	13969.824459805433
4049878	2637096	2637082	22539.7863761749
4049878	2643532	2643526	23136.39386797418
4049878	2777754	2777734	17507.19083931328
4049878	2777766	2777760	17497.187241132448
4049878	2777999	2777965	18837.66448466433
4049878	2778010	3343646	18558.289205927325
4049878	2785030	2785014	18252.81838291913
4049878	2855216	2855203	23679.21730431342
4049878	2869210	2869194	22969.446840055152
4049878	3090380	4030706	12516.978608640526
4049878	3090428	5408482	15297.565505719238
4049878	3090438	5201527	16016.0697396941
4049878	3090459	4396601	18014.11366492679
4049878	3090618	3090647	19816.08357082155
4049878	3090673	5845258	21743.435544241856
4049878	3090898	6462698	26408.868378295283
4049878	3090907	22439055	26956.76760813354
4049878	3091065	3091067	30206.006878717348
4049878	3091225	3091205	1011.8006430648493
4049878	3091267	3091246	3208.435895668281
4049878	3091718	3091722	2884.232481398096
4049878	3104953	3104918	28283.88811348085
4049878	3134775	3134871	12584.928339256
4049878	3135721	3135784	20202.86586361931
4049878	3136103	3286719	22114.42790107561
4049878	3137237	6489790	24780.620564595603
4049878	3137245	6340210	25080.326164057693
4049878	3137499	6489681	28345.0840078762
4049878	3137506	3263671	28756.176136622813
4049878	3138018	16019131	32751.146381173716
4049878	3142133	3142121	14520.107170771324
4049878	3187973	3187945	4762.239165239476
4049878	3195209	3195201	23380.960026385208
4049878	3288100	3288086	31038.601080145203
4049878	3326715	2131663	46748.008458852535
4049878	3345759	9776810	18082.639235808874
4049878	3345861	3345862	22184.320409279546
4049878	3482865	3482852	20821.845377795802
4049878	3482898	3482885	20747.800347762346
4049878	3491275	3491269	5035.278069560187
4049878	3492185	3492145	25018.503286315306
4049878	3514524	3514525	6169.712113063182
4049878	3514545	6276721	6680.9915719322125
4049878	3518312	3611238	12117.672622498827
4049878	3518385	13917353	13779.832643090198
4049878	3518438	15584858	15522.084006768575
4049878	3518515	3647717	17592.790000971207
4049878	3518555	1243727	19515.106447168084
4049878	3518589	6491163	20925.27189658176
4049878	3518590	2416056	20991.579211475593
4049878	3518602	2871907	21456.355339742844
4049878	3518603	3574677	21499.487196811617
4049878	3518676	3574653	21780.505716597047
4049878	3518692	6491009	22472.991368446314
4049878	3518734	3842138	23543.414703540093
4049878	3518791	1509956	24254.664609226562
4049878	3568140	6330295	31379.506835447788
4049878	3607905	3607898	15582.981197485042
4049878	3611613	3611606	14062.52057359018
4049878	3611836	3611816	12239.967500760624
4049878	3612000	3611993	13432.758575423544
4049878	3612350	3612337	32850.025171180445
4049878	3612698	3612685	31720.707073982852
4049878	3612714	19639744	31290.68365751203
4049878	3612721	19639478	33093.784984605096
4049878	3612941	3612928	33888.79169844551
4049878	3613349	3613342	20270.3937499367
4049878	3614008	3614000	31317.645973875453
4049878	3614092	3343408	14235.028826218786
4049878	3624807	3624791	30909.91461215483
4049878	3629777	3629771	13329.286266412466
4049878	3630185	3630172	15801.553981657056
4049878	3647589	3647583	20807.54597114165
4049878	3789706	3789700	18097.966004391787
4049878	3934737	3934716	55877.91626795246
4049878	3969766	3969753	9216.559848505054
4049878	4049882	4049876	4489.796916079129
4049878	4141440	6923034	12056.137963795383
4049878	4202657	4202629	38831.82254924864
4049878	4202855	4202824	37911.33378215098
4049878	4308588	4308546	22180.804607491034
4049878	6289167	3481885	6867.876689863911
4049878	6322552	6322532	20183.282022323303
4049878	6323701	6323688	20228.905885636002
4049878	6325502	6325486	19488.449220017366
4049878	6332997	6332984	13502.54834432164
4049878	6333015	6333008	13611.403718745783
4049878	6340874	19651504	21155.959920916433
4049878	6340940	6340913	21004.982888232178
4049878	6341536	5108600	24403.226064796956
4049878	6397727	6397711	20259.222517120583
4049878	6398278	6398250	22664.438682826145
4049878	6403816	5748867	32635.970691104663
4049878	6403871	6403876	1642.0933536349585
4049878	6403908	6403916	6419.4132815239755
4049878	6404011	7629992	7900.029906896776
4049878	6404016	6404019	8080.9969313952715
4049878	6404071	6404093	8239.944053848954
[truncated: 664 more rows]
