# Supplementary material for: Synaptic counts approximate synaptic contact area in Drosophila
Source: PLoS One. 2022 Apr 4;17(4):e0266064. doi: 10.1371/journal.pone.0266064 (PMC8979427; doi:10.1371/journal.pone.0266064)
Supplement: S2 File — A compressed archive containing raw data used in plots as CSVs. Includes a README file with more information. (ZIP) [file pone.0266064.s002.zip › raw-tables/areas/cho-Basin.csv]

circuit	pre_id	pre_name	pre_side	pre_segment	post_id	post_name	post_side	post_segment	connector_id	synaptic_area
cho-Basin	159280	lch5-2/4 a1l (159280)	l	a1	3034133	A09b a1l Basin-1	l	a1	159919	23757.57769504002
cho-Basin	159280	lch5-2/4 a1l (159280)	l	a1	3034133	A09b a1l Basin-1	l	a1	160506	9623.64886998912
cho-Basin	159280	lch5-2/4 a1l (159280)	l	a1	3034133	A09b a1l Basin-1	l	a1	160525	14161.45781435141
cho-Basin	162293	lch5-2/4 a1l (162293)	l	a1	3034133	A09b a1l Basin-1	l	a1	172650	6878.887801982208
cho-Basin	162293	lch5-2/4 a1l (162293)	l	a1	3034133	A09b a1l Basin-1	l	a1	172702	9349.444442481177
cho-Basin	162293	lch5-2/4 a1l (162293)	l	a1	3034133	A09b a1l Basin-1	l	a1	749869	21697.980441847012
cho-Basin	162293	lch5-2/4 a1l (162293)	l	a1	3034133	A09b a1l Basin-1	l	a1	6214896	4826.062193861204
cho-Basin	6276557	lch5-2/4 a1r (6276557)	r	a1	3074106	A09a a1r Basin-2	r	a1	6326647	2796.1847751826363
cho-Basin	6276557	lch5-2/4 a1r (6276557)	r	a1	3282869	A09b a1r Basin-1	r	a1	2825959	6170.327281016567
cho-Basin	6276557	lch5-2/4 a1r (6276557)	r	a1	3282869	A09b a1r Basin-1	r	a1	6274382	17425.511025157964
cho-Basin	6276557	lch5-2/4 a1r (6276557)	r	a1	3282869	A09b a1r Basin-1	r	a1	6276555	7199.001547487396
cho-Basin	6276557	lch5-2/4 a1r (6276557)	r	a1	3282869	A09b a1r Basin-1	r	a1	7416369	9344.630742512814
cho-Basin	6276557	lch5-2/4 a1r (6276557)	r	a1	3282869	A09b a1r Basin-1	r	a1	7675337	1458.5539115552365
cho-Basin	7577773	lch5-2/4 a1r (7577773)	r	a1	3282869	A09b a1r Basin-1	r	a1	2825161	6564.955455761826
cho-Basin	7577773	lch5-2/4 a1r (7577773)	r	a1	3282869	A09b a1r Basin-1	r	a1	2825161	31088.598304156854
cho-Basin	7577773	lch5-2/4 a1r (7577773)	r	a1	3282869	A09b a1r Basin-1	r	a1	6276000	8715.556553887594
cho-Basin	7577773	lch5-2/4 a1r (7577773)	r	a1	3282869	A09b a1r Basin-1	r	a1	6280806	19314.3834935343
cho-Basin	7577773	lch5-2/4 a1r (7577773)	r	a1	3282869	A09b a1r Basin-1	r	a1	6281071	2683.5257276693937
cho-Basin	7577773	lch5-2/4 a1r (7577773)	r	a1	3282869	A09b a1r Basin-1	r	a1	6281071	10152.812237561437
cho-Basin	7577773	lch5-2/4 a1r (7577773)	r	a1	3282869	A09b a1r Basin-1	r	a1	6281094	2424.464043627404
cho-Basin	7577773	lch5-2/4 a1r (7577773)	r	a1	3282869	A09b a1r Basin-1	r	a1	6281094	19571.070065965574
cho-Basin	7577773	lch5-2/4 a1r (7577773)	r	a1	3282869	A09b a1r Basin-1	r	a1	9760437	9533.122056598822
cho-Basin	7628068	v'ch a1r	r	a1	3074106	A09a a1r Basin-2	r	a1	1706324	10709.69539744511
cho-Basin	7628068	v'ch a1r	r	a1	3074106	A09a a1r Basin-2	r	a1	4480502	23597.802994712758
cho-Basin	7628068	v'ch a1r	r	a1	3074106	A09a a1r Basin-2	r	a1	4571267	24864.952274783613
cho-Basin	7628068	v'ch a1r	r	a1	3074106	A09a a1r Basin-2	r	a1	4596676	32976.99063448436
cho-Basin	7628068	v'ch a1r	r	a1	3074106	A09a a1r Basin-2	r	a1	6325069	11340.470734403338
cho-Basin	7628068	v'ch a1r	r	a1	3074106	A09a a1r Basin-2	r	a1	6332394	8226.263007765685
cho-Basin	7628068	v'ch a1r	r	a1	3074106	A09a a1r Basin-2	r	a1	6332532	15507.898833460597
cho-Basin	7628068	v'ch a1r	r	a1	3074106	A09a a1r Basin-2	r	a1	6332735	5343.549559680883
cho-Basin	7628068	v'ch a1r	r	a1	3074106	A09a a1r Basin-2	r	a1	6335038	5556.672313465231
cho-Basin	7628068	v'ch a1r	r	a1	3074106	A09a a1r Basin-2	r	a1	6401498	7904.665308627354
cho-Basin	7628068	v'ch a1r	r	a1	3074106	A09a a1r Basin-2	r	a1	7684431	10040.115410706054
cho-Basin	7628068	v'ch a1r	r	a1	3074106	A09a a1r Basin-2	r	a1	7724242	12005.985405255225
cho-Basin	7628068	v'ch a1r	r	a1	3074106	A09a a1r Basin-2	r	a1	7724654	10478.667112023842
cho-Basin	7628068	v'ch a1r	r	a1	3091943	A09g a1r Basin-3	r	a1	6400641	10384.132513295031
cho-Basin	7628068	v'ch a1r	r	a1	3091943	A09g a1r Basin-3	r	a1	6401498	13797.203560351303
cho-Basin	7628068	v'ch a1r	r	a1	3091943	A09g a1r Basin-3	r	a1	6401853	11579.859135349458
cho-Basin	7628068	v'ch a1r	r	a1	3091943	A09g a1r Basin-3	r	a1	7719085	8661.022744727874
cho-Basin	7628068	v'ch a1r	r	a1	3282869	A09b a1r Basin-1	r	a1	3187604	10892.26654498026
cho-Basin	7628068	v'ch a1r	r	a1	3282869	A09b a1r Basin-1	r	a1	4048752	6938.452128257808
cho-Basin	7628068	v'ch a1r	r	a1	3282869	A09b a1r Basin-1	r	a1	4596676	8292.973774021462
cho-Basin	7628068	v'ch a1r	r	a1	3282869	A09b a1r Basin-1	r	a1	6273702	15331.913239840429
cho-Basin	7628068	v'ch a1r	r	a1	3282869	A09b a1r Basin-1	r	a1	6291561	13263.387958426367
cho-Basin	7628068	v'ch a1r	r	a1	3282869	A09b a1r Basin-1	r	a1	6332735	8872.88351185968
cho-Basin	7628068	v'ch a1r	r	a1	3282869	A09b a1r Basin-1	r	a1	6335038	5311.130966834125
cho-Basin	7628068	v'ch a1r	r	a1	3282869	A09b a1r Basin-1	r	a1	6400641	17455.15873771035
cho-Basin	7628068	v'ch a1r	r	a1	3282869	A09b a1r Basin-1	r	a1	7596685	3832.516772485309
cho-Basin	7628068	v'ch a1r	r	a1	3282869	A09b a1r Basin-1	r	a1	7724654	11933.304272567197
cho-Basin	7628068	v'ch a1r	r	a1	3282869	A09b a1r Basin-1	r	a1	7981044	10674.332819868909
cho-Basin	7686464	lch5-3 a1r	r	a1	3282869	A09b a1r Basin-1	r	a1	6276766	14742.11726313012
cho-Basin	7686464	lch5-3 a1r	r	a1	3282869	A09b a1r Basin-1	r	a1	6276926	18766.306161711625
cho-Basin	7686464	lch5-3 a1r	r	a1	3282869	A09b a1r Basin-1	r	a1	6278203	4041.022366019144
cho-Basin	7686464	lch5-3 a1r	r	a1	3282869	A09b a1r Basin-1	r	a1	6278203	10018.766452144846
cho-Basin	7686464	lch5-3 a1r	r	a1	3282869	A09b a1r Basin-1	r	a1	6278238	10998.461771933213
cho-Basin	7694722	lch5-5 a1r	r	a1	3074106	A09a a1r Basin-2	r	a1	6284087	6745.907756930362
cho-Basin	7732444	lch5-1 a1r	r	a1	3074106	A09a a1r Basin-2	r	a1	3514525	2266.9321430409595
cho-Basin	7732444	lch5-1 a1r	r	a1	3091943	A09g a1r Basin-3	r	a1	3250237	10565.281479432017
cho-Basin	7732444	lch5-1 a1r	r	a1	3091943	A09g a1r Basin-3	r	a1	3514525	16477.993561896277
cho-Basin	7732444	lch5-1 a1r	r	a1	3091943	A09g a1r Basin-3	r	a1	6273933	3960.474526414823
cho-Basin	7732444	lch5-1 a1r	r	a1	3091943	A09g a1r Basin-3	r	a1	6273933	13784.478412178543
cho-Basin	7732444	lch5-1 a1r	r	a1	3091943	A09g a1r Basin-3	r	a1	6399364	55618.070651462825
cho-Basin	7732444	lch5-1 a1r	r	a1	3091943	A09g a1r Basin-3	r	a1	6402001	9608.548387205103
cho-Basin	7732444	lch5-1 a1r	r	a1	3091943	A09g a1r Basin-3	r	a1	6402109	4084.6889026839453
cho-Basin	7732444	lch5-1 a1r	r	a1	3091943	A09g a1r Basin-3	r	a1	6402109	9501.803546567584
cho-Basin	7732444	lch5-1 a1r	r	a1	3091943	A09g a1r Basin-3	r	a1	6403876	16527.510440400234
cho-Basin	7732444	lch5-1 a1r	r	a1	3091943	A09g a1r Basin-3	r	a1	6508739	38356.74881142449
cho-Basin	7732444	lch5-1 a1r	r	a1	3091943	A09g a1r Basin-3	r	a1	6864754	8610.621345538642
cho-Basin	7732444	lch5-1 a1r	r	a1	3091943	A09g a1r Basin-3	r	a1	7824216	17418.616354442052
cho-Basin	7732444	lch5-1 a1r	r	a1	3091943	A09g a1r Basin-3	r	a1	7824354	4071.6956335829627
cho-Basin	7732444	lch5-1 a1r	r	a1	3282869	A09b a1r Basin-1	r	a1	3194432	8320.886178566388
cho-Basin	7732444	lch5-1 a1r	r	a1	3282869	A09b a1r Basin-1	r	a1	3250237	7713.4091505708075
cho-Basin	7732444	lch5-1 a1r	r	a1	3282869	A09b a1r Basin-1	r	a1	3514525	9919.278967850658
cho-Basin	7732444	lch5-1 a1r	r	a1	3282869	A09b a1r Basin-1	r	a1	6273933	14266.766279435145
cho-Basin	7732444	lch5-1 a1r	r	a1	3282869	A09b a1r Basin-1	r	a1	6277963	14815.393518536031
cho-Basin	7732444	lch5-1 a1r	r	a1	3282869	A09b a1r Basin-1	r	a1	6290235	6933.990850940521
cho-Basin	7732444	lch5-1 a1r	r	a1	3282869	A09b a1r Basin-1	r	a1	6291382	18677.45254025579
cho-Basin	7732444	lch5-1 a1r	r	a1	3282869	A09b a1r Basin-1	r	a1	6864754	20995.679687656248
cho-Basin	7732444	lch5-1 a1r	r	a1	3282869	A09b a1r Basin-1	r	a1	10103918	7795.385471732388
cho-Basin	7732444	lch5-1 a1r	r	a1	4049878	A09c a1r Basin-4	r	a1	3514525	14883.564291667248
cho-Basin	7732444	lch5-1 a1r	r	a1	4049878	A09c a1r Basin-4	r	a1	6399364	7020.9576248591475
cho-Basin	7732444	lch5-1 a1r	r	a1	4049878	A09c a1r Basin-4	r	a1	6403876	25349.064826740036
cho-Basin	7732444	lch5-1 a1r	r	a1	4049878	A09c a1r Basin-4	r	a1	6508739	25726.906754058902
cho-Basin	7746883	vchA/B a1r (7746883)	r	a1	3091943	A09g a1r Basin-3	r	a1	4602590	20865.493525616454
cho-Basin	7746883	vchA/B a1r (7746883)	r	a1	3091943	A09g a1r Basin-3	r	a1	5346985	6169.849568447182
cho-Basin	7746883	vchA/B a1r (7746883)	r	a1	3091943	A09g a1r Basin-3	r	a1	6275283	7668.122199480471
cho-Basin	7746883	vchA/B a1r (7746883)	r	a1	3091943	A09g a1r Basin-3	r	a1	6401752	18071.916874562157
cho-Basin	7746883	vchA/B a1r (7746883)	r	a1	3091943	A09g a1r Basin-3	r	a1	6401796	8110.626799395247
cho-Basin	7746883	vchA/B a1r (7746883)	r	a1	3091943	A09g a1r Basin-3	r	a1	6414717	19256.292813117754
cho-Basin	7746883	vchA/B a1r (7746883)	r	a1	3091943	A09g a1r Basin-3	r	a1	9747456	5655.651591407682
cho-Basin	7746883	vchA/B a1r (7746883)	r	a1	3091943	A09g a1r Basin-3	r	a1	9747902	16352.01242904545
cho-Basin	7746883	vchA/B a1r (7746883)	r	a1	3091943	A09g a1r Basin-3	r	a1	10173274	18552.138734690492
cho-Basin	7746883	vchA/B a1r (7746883)	r	a1	3282869	A09b a1r Basin-1	r	a1	6275283	14147.440312871326
cho-Basin	7746883	vchA/B a1r (7746883)	r	a1	3282869	A09b a1r Basin-1	r	a1	6288005	7690.843444431115
cho-Basin	7746883	vchA/B a1r (7746883)	r	a1	3282869	A09b a1r Basin-1	r	a1	9747902	8133.668295652031
cho-Basin	7746883	vchA/B a1r (7746883)	r	a1	3282869	A09b a1r Basin-1	r	a1	10104951	9046.211336366525
cho-Basin	7764785	lch5-1 a1l	l	a1	3034133	A09b a1l Basin-1	l	a1	6206167	11591.464504675205
cho-Basin	7764785	lch5-1 a1l	l	a1	3034133	A09b a1l Basin-1	l	a1	6206964	16827.273183800862
cho-Basin	7764785	lch5-1 a1l	l	a1	3034133	A09b a1l Basin-1	l	a1	6213204	12748.934534319094
cho-Basin	7764785	lch5-1 a1l	l	a1	3034133	A09b a1l Basin-1	l	a1	8020299	18453.42341828422
cho-Basin	7764785	lch5-1 a1l	l	a1	3040481	A09c a1l Basin-4	l	a1	6220876	12407.65568129806
cho-Basin	7764785	lch5-1 a1l	l	a1	3040481	A09c a1l Basin-4	l	a1	6221066	11228.647903668825
cho-Basin	7764785	lch5-1 a1l	l	a1	3040481	A09c a1l Basin-4	l	a1	9781881	6535.492002547123
cho-Basin	7764785	lch5-1 a1l	l	a1	3041612	A09a a1l Basin-2	l	a1	6220876	12053.641832930982
cho-Basin	7764785	lch5-1 a1l	l	a1	3041612	A09a a1l Basin-2	l	a1	6234526	14598.206447588456
cho-Basin	7764785	lch5-1 a1l	l	a1	3041612	A09a a1l Basin-2	l	a1	9746807	21940.743442018877
cho-Basin	7764785	lch5-1 a1l	l	a1	10179501	A09g a1l Basin-3	l	a1	6221066	13583.405441716017
cho-Basin	7764785	lch5-1 a1l	l	a1	10179501	A09g a1l Basin-3	l	a1	6234332	8239.724806428578
cho-Basin	7764785	lch5-1 a1l	l	a1	10179501	A09g a1l Basin-3	l	a1	6234526	21881.49244996562
cho-Basin	7764785	lch5-1 a1l	l	a1	10179501	A09g a1l Basin-3	l	a1	6234581	31950.71750091313
cho-Basin	7790597	vchA/B a1l (7790597)	l	a1	3034133	A09b a1l Basin-1	l	a1	6210960	5283.65405843629
cho-Basin	7790597	vchA/B a1l (7790597)	l	a1	3034133	A09b a1l Basin-1	l	a1	6211311	7161.9598296538425
cho-Basin	7790597	vchA/B a1l (7790597)	l	a1	3034133	A09b a1l Basin-1	l	a1	6211423	30138.79004214491
cho-Basin	7790597	vchA/B a1l (7790597)	l	a1	3034133	A09b a1l Basin-1	l	a1	6216154	8007.669988554533
cho-Basin	7790597	vchA/B a1l (7790597)	l	a1	3034133	A09b a1l Basin-1	l	a1	7790307	9281.348756894993
cho-Basin	7790597	vchA/B a1l (7790597)	l	a1	3040481	A09c a1l Basin-4	l	a1	3524386	29789.162168213756
cho-Basin	7790597	vchA/B a1l (7790597)	l	a1	3040481	A09c a1l Basin-4	l	a1	6211311	7762.291493271157
cho-Basin	7790597	vchA/B a1l (7790597)	l	a1	3040481	A09c a1l Basin-4	l	a1	6211423	2433.697490980764
cho-Basin	7790597	vchA/B a1l (7790597)	l	a1	3040481	A09c a1l Basin-4	l	a1	6220047	6815.310124021241
cho-Basin	7790597	vchA/B a1l (7790597)	l	a1	3040481	A09c a1l Basin-4	l	a1	6220584	28785.521868489257
cho-Basin	7790597	vchA/B a1l (7790597)	l	a1	3040481	A09c a1l Basin-4	l	a1	6222284	16561.19917487359
cho-Basin	7790597	vchA/B a1l (7790597)	l	a1	3040481	A09c a1l Basin-4	l	a1	7816052	8812.702603890171
cho-Basin	7790597	vchA/B a1l (7790597)	l	a1	3040481	A09c a1l Basin-4	l	a1	9781794	9314.6776206534
cho-Basin	7790597	vchA/B a1l (7790597)	l	a1	10179501	A09g a1l Basin-3	l	a1	3475928	1317.2918602582592
cho-Basin	7790597	vchA/B a1l (7790597)	l	a1	10179501	A09g a1l Basin-3	l	a1	6211423	8735.78534116979
cho-Basin	7790597	vchA/B a1l (7790597)	l	a1	10179501	A09g a1l Basin-3	l	a1	6220584	4960.389760186908
cho-Basin	7790597	vchA/B a1l (7790597)	l	a1	10179501	A09g a1l Basin-3	l	a1	6220584	6769.59472704996
cho-Basin	7790597	vchA/B a1l (7790597)	l	a1	10179501	A09g a1l Basin-3	l	a1	6222284	5910.574106509294
cho-Basin	7790597	vchA/B a1l (7790597)	l	a1	10179501	A09g a1l Basin-3	l	a1	6235594	17080.200237386325
cho-Basin	7790597	vchA/B a1l (7790597)	l	a1	10179501	A09g a1l Basin-3	l	a1	6235908	14449.1850025071
cho-Basin	7790597	vchA/B a1l (7790597)	l	a1	10179501	A09g a1l Basin-3	l	a1	6237912	19029.931965262134
cho-Basin	7790597	vchA/B a1l (7790597)	l	a1	10179501	A09g a1l Basin-3	l	a1	6238120	5078.496837926914
cho-Basin	7790597	vchA/B a1l (7790597)	l	a1	10179501	A09g a1l Basin-3	l	a1	7785003	7355.53886232008
cho-Basin	7796832	vchA/B a1l (7796832)	l	a1	3034133	A09b a1l Basin-1	l	a1	6211713	10227.010256357247
cho-Basin	7796832	vchA/B a1l (7796832)	l	a1	3040481	A09c a1l Basin-4	l	a1	4205373	11252.762656713028
cho-Basin	7796832	vchA/B a1l (7796832)	l	a1	3040481	A09c a1l Basin-4	l	a1	6211713	9775.540943675462
cho-Basin	7796832	vchA/B a1l (7796832)	l	a1	3040481	A09c a1l Basin-4	l	a1	6220539	10609.512545630969
cho-Basin	7796832	vchA/B a1l (7796832)	l	a1	3040481	A09c a1l Basin-4	l	a1	6221138	8137.32782310539
cho-Basin	7796832	vchA/B a1l (7796832)	l	a1	3040481	A09c a1l Basin-4	l	a1	6260942	11220.541274518024
cho-Basin	7796832	vchA/B a1l (7796832)	l	a1	3040481	A09c a1l Basin-4	l	a1	7808565	6838.14450538215
cho-Basin	7796832	vchA/B a1l (7796832)	l	a1	3040481	A09c a1l Basin-4	l	a1	7810231	18754.66504909334
cho-Basin	7796832	vchA/B a1l (7796832)	l	a1	3040481	A09c a1l Basin-4	l	a1	9766827	22630.309767416198
cho-Basin	7796832	vchA/B a1l (7796832)	l	a1	3040481	A09c a1l Basin-4	l	a1	9768409	4562.11859380987
cho-Basin	7796832	vchA/B a1l (7796832)	l	a1	3041612	A09a a1l Basin-2	l	a1	4202410	20058.094934502707
cho-Basin	7796832	vchA/B a1l (7796832)	l	a1	10179501	A09g a1l Basin-3	l	a1	4205173	12437.055974190407
cho-Basin	7796832	vchA/B a1l (7796832)	l	a1	10179501	A09g a1l Basin-3	l	a1	6211713	12460.128160459999
cho-Basin	7796832	vchA/B a1l (7796832)	l	a1	10179501	A09g a1l Basin-3	l	a1	6220539	15898.315954914611
cho-Basin	7796832	vchA/B a1l (7796832)	l	a1	10179501	A09g a1l Basin-3	l	a1	6238089	4283.303637027514
cho-Basin	7796832	vchA/B a1l (7796832)	l	a1	10179501	A09g a1l Basin-3	l	a1	6238155	4886.349805071885
cho-Basin	7796832	vchA/B a1l (7796832)	l	a1	10179501	A09g a1l Basin-3	l	a1	6238155	6732.9291522625235
cho-Basin	7796832	vchA/B a1l (7796832)	l	a1	10179501	A09g a1l Basin-3	l	a1	6257567	5114.061493021992
cho-Basin	7796832	vchA/B a1l (7796832)	l	a1	10179501	A09g a1l Basin-3	l	a1	7808630	5989.985118012331
cho-Basin	7796832	vchA/B a1l (7796832)	l	a1	10179501	A09g a1l Basin-3	l	a1	7816117	36238.448804082815
cho-Basin	7796832	vchA/B a1l (7796832)	l	a1	10179501	A09g a1l Basin-3	l	a1	9766827	10366.138136540529
cho-Basin	7796832	vchA/B a1l (7796832)	l	a1	10179501	A09g a1l Basin-3	l	a1	9767168	19032.865790585543
cho-Basin	7801255	v'ch a1l	l	a1	3034133	A09b a1l Basin-1	l	a1	4202973	9610.054095852149
cho-Basin	7801255	v'ch a1l	l	a1	3034133	A09b a1l Basin-1	l	a1	4945729	13415.871223299067
cho-Basin	7801255	v'ch a1l	l	a1	3034133	A09b a1l Basin-1	l	a1	6211495	24307.1081105418
cho-Basin	7801255	v'ch a1l	l	a1	3034133	A09b a1l Basin-1	l	a1	6211737	10498.978139617286
cho-Basin	7801255	v'ch a1l	l	a1	3034133	A09b a1l Basin-1	l	a1	6211939	23008.742237441675
cho-Basin	7801255	v'ch a1l	l	a1	3034133	A09b a1l Basin-1	l	a1	6211968	9069.04688498482
cho-Basin	7801255	v'ch a1l	l	a1	3034133	A09b a1l Basin-1	l	a1	6212892	16721.387687451053
cho-Basin	7801255	v'ch a1l	l	a1	3034133	A09b a1l Basin-1	l	a1	6213659	16797.036558070373
cho-Basin	7801255	v'ch a1l	l	a1	3034133	A09b a1l Basin-1	l	a1	6213859	12933.001069035401
cho-Basin	7801255	v'ch a1l	l	a1	3034133	A09b a1l Basin-1	l	a1	7803468	16656.819023933545
cho-Basin	7801255	v'ch a1l	l	a1	3034133	A09b a1l Basin-1	l	a1	9765545	7870.542527120072
cho-Basin	7801255	v'ch a1l	l	a1	3041612	A09a a1l Basin-2	l	a1	4317659	12931.913132852194
cho-Basin	7801255	v'ch a1l	l	a1	3041612	A09a a1l Basin-2	l	a1	4319336	12581.131062847151
cho-Basin	7801255	v'ch a1l	l	a1	3041612	A09a a1l Basin-2	l	a1	7825979	8497.966548159135
cho-Basin	7801255	v'ch a1l	l	a1	3041612	A09a a1l Basin-2	l	a1	7825979	12376.299693001587
cho-Basin	7801255	v'ch a1l	l	a1	3041612	A09a a1l Basin-2	l	a1	7826094	22608.460169230977
cho-Basin	7801255	v'ch a1l	l	a1	3041612	A09a a1l Basin-2	l	a1	7826812	18283.481060543043
cho-Basin	8031834	lch5-3 a1l	l	a1	3034133	A09b a1l Basin-1	l	a1	17175092	3822.438496919312
cho-Basin	8031834	lch5-3 a1l	l	a1	3034133	A09b a1l Basin-1	l	a1	18212396	4908.860145318606
cho-Basin	8031834	lch5-3 a1l	l	a1	3041612	A09a a1l Basin-2	l	a1	10294560	3473.4693882886263
cho-Basin	8031834	lch5-3 a1l	l	a1	3041612	A09a a1l Basin-2	l	a1	12241068	3517.494926454881
cho-Basin	8031834	lch5-3 a1l	l	a1	10179501	A09g a1l Basin-3	l	a1	480923	1751.0558650462017
cho-Basin	8031834	lch5-3 a1l	l	a1	10179501	A09g a1l Basin-3	l	a1	6237776	3459.887222654862
cho-Basin	8031834	lch5-3 a1l	l	a1	10179501	A09g a1l Basin-3	l	a1	7775685	4128.571706710492
cho-Basin	9771412	vchA/B a1r (9771412)	r	a1	3091943	A09g a1r Basin-3	r	a1	4411789	14303.128169354446
cho-Basin	9771412	vchA/B a1r (9771412)	r	a1	3091943	A09g a1r Basin-3	r	a1	6272333	14467.564945596721
cho-Basin	9771412	vchA/B a1r (9771412)	r	a1	3091943	A09g a1r Basin-3	r	a1	6288720	21290.893090278267
cho-Basin	9771412	vchA/B a1r (9771412)	r	a1	3091943	A09g a1r Basin-3	r	a1	6399200	11022.892374298593
cho-Basin	9771412	vchA/B a1r (9771412)	r	a1	3091943	A09g a1r Basin-3	r	a1	6399296	3510.0706915618616
cho-Basin	9771412	vchA/B a1r (9771412)	r	a1	3091943	A09g a1r Basin-3	r	a1	6401886	6296.625511731985
cho-Basin	9771412	vchA/B a1r (9771412)	r	a1	3091943	A09g a1r Basin-3	r	a1	6401920	11765.143040148425
cho-Basin	9771412	vchA/B a1r (9771412)	r	a1	3091943	A09g a1r Basin-3	r	a1	6401966	12307.810309144566
cho-Basin	9771412	vchA/B a1r (9771412)	r	a1	3091943	A09g a1r Basin-3	r	a1	6404019	1965.9712380727588
cho-Basin	9771412	vchA/B a1r (9771412)	r	a1	3091943	A09g a1r Basin-3	r	a1	7218384	39808.90880881289
cho-Basin	9771412	vchA/B a1r (9771412)	r	a1	3091943	A09g a1r Basin-3	r	a1	7629992	17536.631826325636
cho-Basin	9771412	vchA/B a1r (9771412)	r	a1	3091943	A09g a1r Basin-3	r	a1	9772636	8867.824635766408
cho-Basin	9771412	vchA/B a1r (9771412)	r	a1	3282869	A09b a1r Basin-1	r	a1	4050208	5654.157459903065
cho-Basin	9771412	vchA/B a1r (9771412)	r	a1	3282869	A09b a1r Basin-1	r	a1	6272333	9492.604319594588
cho-Basin	9771412	vchA/B a1r (9771412)	r	a1	3282869	A09b a1r Basin-1	r	a1	6272333	16485.15897191242
cho-Basin	9771412	vchA/B a1r (9771412)	r	a1	3282869	A09b a1r Basin-1	r	a1	6281816	7926.569781666588
cho-Basin	9771412	vchA/B a1r (9771412)	r	a1	3282869	A09b a1r Basin-1	r	a1	6288720	24974.325922984095
cho-Basin	9771412	vchA/B a1r (9771412)	r	a1	3282869	A09b a1r Basin-1	r	a1	6291337	6931.273294360808
cho-Basin	9771412	vchA/B a1r (9771412)	r	a1	3282869	A09b a1r Basin-1	r	a1	7684754	9512.525077295755
cho-Basin	9771412	vchA/B a1r (9771412)	r	a1	3282869	A09b a1r Basin-1	r	a1	7684754	10341.06969787865
cho-Basin	9771412	vchA/B a1r (9771412)	r	a1	3282869	A09b a1r Basin-1	r	a1	7747908	1950.2436433938733
cho-Basin	9771412	vchA/B a1r (9771412)	r	a1	4049878	A09c a1r Basin-4	r	a1	6404019	17636.54322183639
cho-Basin	9771412	vchA/B a1r (9771412)	r	a1	4049878	A09c a1r Basin-4	r	a1	7629992	6844.557620600259
cho-Basin	9771412	vchA/B a1r (9771412)	r	a1	4049878	A09c a1r Basin-4	r	a1	20835454	23271.148790504776
