# Supplementary material for: Synaptic counts approximate synaptic contact area in Drosophila
Source: PLoS One. 2022 Apr 4;17(4):e0266064. doi: 10.1371/journal.pone.0266064 (PMC8979427; doi:10.1371/journal.pone.0266064)
Supplement: S2 File — A compressed archive containing raw data used in plots as CSVs. Includes a README file with more information. (ZIP) [file pone.0266064.s002.zip › raw-tables/areas/broad-PN.csv]

circuit	pre_id	pre_name	pre_side	pre_segment	post_id	post_name	post_side	post_segment	connector_id	synaptic_area
broad-PN	7941642	broad D2 left	l		7851153	82a PN left	l		6882678	3677.0764267352256
broad-PN	7941642	broad D2 left	l		7851153	82a PN left	l		6930862	6200.024707922806
broad-PN	7941642	broad D2 left	l		7852250	45a PN left	l		3741629	12957.214088177228
broad-PN	7941642	broad D2 left	l		7852250	45a PN left	l		6496201	15784.095855836493
broad-PN	7941642	broad D2 left	l		7852250	45a PN left	l		6502457	7743.9572834563
broad-PN	7941642	broad D2 left	l		7852250	45a PN left	l		6762934	14920.651440883355
broad-PN	7941642	broad D2 left	l		7852250	45a PN left	l		6882222	16891.256864058283
broad-PN	7941642	broad D2 left	l		7852250	45a PN left	l		6882451	10265.670349064949
broad-PN	7941642	broad D2 left	l		7852250	45a PN left	l		6882678	7148.943520750218
broad-PN	7941642	broad D2 left	l		7852250	45a PN left	l		6882678	7244.934579864017
broad-PN	7941642	broad D2 left	l		7852250	45a PN left	l		6882779	9259.106880124178
broad-PN	7941652	broad D1 left	l		7851153	82a PN left	l		5222647	13076.039674640491
broad-PN	7941652	broad D1 left	l		7852250	45a PN left	l		3741123	12373.938724252876
broad-PN	7941652	broad D1 left	l		7852250	45a PN left	l		5261447	17766.053586075283
broad-PN	7941652	broad D1 left	l		7852250	45a PN left	l		5310346	12944.231866998485
broad-PN	7941652	broad D1 left	l		7852250	45a PN left	l		6878581	8672.367720947488
broad-PN	7941652	broad D1 left	l		7852250	45a PN left	l		7856054	8419.076284148632
broad-PN	7941652	broad D1 left	l		7852250	45a PN left	l		7857228	11648.724703962824
broad-PN	7941652	broad D1 left	l		7852250	45a PN left	l		19581607	10507.367400012508
broad-PN	8198416	broad D1 right	r		8245146	82a PN right	r		4656763	2466.9075724328636
broad-PN	8198416	broad D1 right	r		8245146	82a PN right	r		7710855	2313.100318835908
broad-PN	8198416	broad D1 right	r		8245146	82a PN right	r		15109835	5514.59721737011
broad-PN	8198416	broad D1 right	r		8245146	82a PN right	r		15214981	3577.5718512581507
broad-PN	8198416	broad D1 right	r		8247451	45a PN right	r		4656763	6000.280710666147
broad-PN	8198416	broad D1 right	r		8247451	45a PN right	r		4656763	11123.931595261442
broad-PN	8198416	broad D1 right	r		8247451	45a PN right	r		7637669	15039.476412488228
broad-PN	8198416	broad D1 right	r		8247451	45a PN right	r		7686496	11282.324784893912
broad-PN	8198416	broad D1 right	r		8247451	45a PN right	r		7710719	12421.672199583661
broad-PN	8198416	broad D1 right	r		8247451	45a PN right	r		7710855	4793.256442995202
broad-PN	8198416	broad D1 right	r		8247451	45a PN right	r		10865216	14168.827475884935
broad-PN	8198416	broad D1 right	r		8247451	45a PN right	r		14991479	32914.02276368374
broad-PN	8198416	broad D1 right	r		8247451	45a PN right	r		14991535	11502.968149424813
broad-PN	8198416	broad D1 right	r		8247451	45a PN right	r		14994554	15215.946794099487
broad-PN	8198416	broad D1 right	r		8247451	45a PN right	r		15016363	7116.704037951546
broad-PN	8198416	broad D1 right	r		8247451	45a PN right	r		16617798	6422.550055159503
broad-PN	8198513	broad D2 right	r		8245146	82a PN right	r		7624739	7162.62717768327
broad-PN	8198513	broad D2 right	r		8245146	82a PN right	r		14672149	11074.723754749399
broad-PN	8198513	broad D2 right	r		8245146	82a PN right	r		14701624	4974.392502342905
broad-PN	8198513	broad D2 right	r		8245146	82a PN right	r		14929267	24325.98072124136
broad-PN	8198513	broad D2 right	r		8245146	82a PN right	r		14929736	8448.67972056874
broad-PN	8198513	broad D2 right	r		8247451	45a PN right	r		4654782	13393.928800005726
broad-PN	8198513	broad D2 right	r		8247451	45a PN right	r		7667905	12184.529842321626
broad-PN	8198513	broad D2 right	r		8247451	45a PN right	r		7710533	17857.591174812045
broad-PN	8198513	broad D2 right	r		8247451	45a PN right	r		7710902	9163.729416612663
broad-PN	8198513	broad D2 right	r		8247451	45a PN right	r		10590547	7436.674411209884
broad-PN	8198513	broad D2 right	r		8247451	45a PN right	r		10624603	10897.719795270332
broad-PN	8198513	broad D2 right	r		8247451	45a PN right	r		10825224	5661.265083260794
broad-PN	8198513	broad D2 right	r		8247451	45a PN right	r		14672149	9846.487710248897
broad-PN	8198513	broad D2 right	r		8247451	45a PN right	r		14701624	2499.769029207524
broad-PN	8198513	broad D2 right	r		8247451	45a PN right	r		14701624	9262.482288424726
broad-PN	8198513	broad D2 right	r		8247451	45a PN right	r		14972330	4246.467308171257
