# Supplementary material for: Synaptic counts approximate synaptic contact area in Drosophila
Source: PLoS One. 2022 Apr 4;17(4):e0266064. doi: 10.1371/journal.pone.0266064 (PMC8979427; doi:10.1371/journal.pone.0266064)
Supplement: S2 File — A compressed archive containing raw data used in plots as CSVs. Includes a README file with more information. (ZIP) [file pone.0266064.s002.zip › raw-tables/areas/ORN-PN.csv]

circuit	pre_id	pre_name	pre_side	pre_segment	post_id	post_name	post_side	post_segment	connector_id	synaptic_area
ORN-PN	3716797	45a ORN left	l		7851153	82a PN left	l		3734766	14830.943120131493
ORN-PN	3716797	45a ORN left	l		7851153	82a PN left	l		3736154	10124.530178097977
ORN-PN	3716797	45a ORN left	l		7851153	82a PN left	l		3764371	7982.726969719167
ORN-PN	3716797	45a ORN left	l		7851153	82a PN left	l		7460533	21112.27521243489
ORN-PN	3716797	45a ORN left	l		7852250	45a PN left	l		3733468	33344.11270310656
ORN-PN	3716797	45a ORN left	l		7852250	45a PN left	l		3733612	9110.547842726663
ORN-PN	3716797	45a ORN left	l		7852250	45a PN left	l		3733612	12442.512929058485
ORN-PN	3716797	45a ORN left	l		7852250	45a PN left	l		3733699	3083.1972626549523
ORN-PN	3716797	45a ORN left	l		7852250	45a PN left	l		3733699	11520.280822627852
ORN-PN	3716797	45a ORN left	l		7852250	45a PN left	l		3733906	14832.83028034883
ORN-PN	3716797	45a ORN left	l		7852250	45a PN left	l		3734001	61400.706560638115
ORN-PN	3716797	45a ORN left	l		7852250	45a PN left	l		3734766	29699.04367789333
ORN-PN	3716797	45a ORN left	l		7852250	45a PN left	l		3735595	35795.04553429666
ORN-PN	3716797	45a ORN left	l		7852250	45a PN left	l		3735682	16950.718263576997
ORN-PN	3716797	45a ORN left	l		7852250	45a PN left	l		3735867	18403.76808747661
ORN-PN	3716797	45a ORN left	l		7852250	45a PN left	l		3735867	19115.41774281626
ORN-PN	3716797	45a ORN left	l		7852250	45a PN left	l		3736154	6962.665457473047
ORN-PN	3716797	45a ORN left	l		7852250	45a PN left	l		3736251	17281.748923493993
ORN-PN	3716797	45a ORN left	l		7852250	45a PN left	l		3736251	42423.40689194665
ORN-PN	3716797	45a ORN left	l		7852250	45a PN left	l		3736335	20506.585122013494
ORN-PN	3716797	45a ORN left	l		7852250	45a PN left	l		3736647	35812.53812570251
ORN-PN	3716797	45a ORN left	l		7852250	45a PN left	l		3737210	38898.04475012034
ORN-PN	3716797	45a ORN left	l		7852250	45a PN left	l		3739965	28567.214569328895
ORN-PN	3716797	45a ORN left	l		7852250	45a PN left	l		3739965	30278.713280720505
ORN-PN	3716797	45a ORN left	l		7852250	45a PN left	l		3740246	39901.305182700075
ORN-PN	3716797	45a ORN left	l		7852250	45a PN left	l		3742825	42842.10442183773
ORN-PN	3716797	45a ORN left	l		7852250	45a PN left	l		3763690	33970.380505530324
ORN-PN	3716797	45a ORN left	l		7852250	45a PN left	l		3763714	24138.22047211947
ORN-PN	3716797	45a ORN left	l		7852250	45a PN left	l		3763759	17663.220508582395
ORN-PN	3716797	45a ORN left	l		7852250	45a PN left	l		3763759	23008.20997112968
ORN-PN	3716797	45a ORN left	l		7852250	45a PN left	l		3764371	15195.403620576446
ORN-PN	3716797	45a ORN left	l		7852250	45a PN left	l		3764371	18372.773696786415
ORN-PN	3716797	45a ORN left	l		7852250	45a PN left	l		3764454	2912.12440099599
ORN-PN	3716797	45a ORN left	l		7852250	45a PN left	l		3764454	3567.16630819165
ORN-PN	3716797	45a ORN left	l		7852250	45a PN left	l		3764454	61325.64213394936
ORN-PN	3716797	45a ORN left	l		7852250	45a PN left	l		3764816	13695.929975798075
ORN-PN	3716797	45a ORN left	l		7852250	45a PN left	l		3764816	18164.437570970385
ORN-PN	3716797	45a ORN left	l		7852250	45a PN left	l		3764859	10210.881013710008
ORN-PN	3716797	45a ORN left	l		7852250	45a PN left	l		5005528	18343.737407071945
ORN-PN	3716797	45a ORN left	l		7852250	45a PN left	l		5261371	22334.466405656673
ORN-PN	3716797	45a ORN left	l		7852250	45a PN left	l		5261394	25742.961334806285
ORN-PN	3716797	45a ORN left	l		7852250	45a PN left	l		5261431	31446.56704913854
ORN-PN	3716797	45a ORN left	l		7852250	45a PN left	l		6094195	15464.78265429978
ORN-PN	3716797	45a ORN left	l		7852250	45a PN left	l		6501822	1803.255979668253
ORN-PN	3716797	45a ORN left	l		7852250	45a PN left	l		6501822	9362.027420035049
ORN-PN	3716797	45a ORN left	l		7852250	45a PN left	l		6603100	18323.112354768145
ORN-PN	3716797	45a ORN left	l		7852250	45a PN left	l		7104716	17029.0953672485
ORN-PN	3716797	45a ORN left	l		7852250	45a PN left	l		7459963	14811.676118108433
ORN-PN	3716797	45a ORN left	l		7852250	45a PN left	l		7460533	23827.562345682323
ORN-PN	3716797	45a ORN left	l		7852250	45a PN left	l		7460604	15550.652659669313
ORN-PN	3716797	45a ORN left	l		7852250	45a PN left	l		7464326	9411.387792337997
ORN-PN	3716797	45a ORN left	l		7852250	45a PN left	l		7468120	15204.941155320583
ORN-PN	3716797	45a ORN left	l		7852250	45a PN left	l		7468120	31534.7568768414
ORN-PN	3716797	45a ORN left	l		7852250	45a PN left	l		7468149	21009.569881495594
ORN-PN	3716797	45a ORN left	l		7852250	45a PN left	l		7468161	44811.580019824934
ORN-PN	3716797	45a ORN left	l		7852250	45a PN left	l		7468258	29735.2845220492
ORN-PN	3716797	45a ORN left	l		7852250	45a PN left	l		7468434	5549.148546793707
ORN-PN	3716797	45a ORN left	l		7852250	45a PN left	l		7468434	7821.192684115977
ORN-PN	3716797	45a ORN left	l		7852250	45a PN left	l		7468463	13776.815691964855
ORN-PN	3716797	45a ORN left	l		7852250	45a PN left	l		7468463	16119.120903357198
ORN-PN	3716797	45a ORN left	l		7852250	45a PN left	l		7468463	16718.16214643685
ORN-PN	3716797	45a ORN left	l		7852250	45a PN left	l		7468463	19706.978093952453
ORN-PN	3716797	45a ORN left	l		7852250	45a PN left	l		8477534	1134.6308595939965
ORN-PN	3716797	45a ORN left	l		7852250	45a PN left	l		21930311	18357.49456721767
ORN-PN	3774568	82a ORN left	l		7851153	82a PN left	l		5005655	14050.608407078442
ORN-PN	3774568	82a ORN left	l		7851153	82a PN left	l		5224906	5471.185780372329
ORN-PN	3774568	82a ORN left	l		7851153	82a PN left	l		5225403	18740.272326991595
ORN-PN	3774568	82a ORN left	l		7851153	82a PN left	l		5225440	11844.724866933408
ORN-PN	3774568	82a ORN left	l		7851153	82a PN left	l		5225746	5392.367285075761
ORN-PN	3774568	82a ORN left	l		7851153	82a PN left	l		5225746	39673.75824139626
ORN-PN	3774568	82a ORN left	l		7851153	82a PN left	l		5226044	5595.828607582348
ORN-PN	3774568	82a ORN left	l		7851153	82a PN left	l		5226044	16914.888238726042
ORN-PN	3774568	82a ORN left	l		7851153	82a PN left	l		6582079	5537.243084749192
ORN-PN	3774568	82a ORN left	l		7851153	82a PN left	l		6582079	22712.195222566304
ORN-PN	3774568	82a ORN left	l		7851153	82a PN left	l		7527875	5729.978138236459
ORN-PN	3774568	82a ORN left	l		7851153	82a PN left	l		8067492	5616.808652477898
ORN-PN	3774568	82a ORN left	l		7851153	82a PN left	l		8067492	5840.702259194295
ORN-PN	3774568	82a ORN left	l		7851153	82a PN left	l		8067551	7439.830751325466
ORN-PN	3774568	82a ORN left	l		7851153	82a PN left	l		8067586	21225.13742714278
ORN-PN	3774568	82a ORN left	l		7852250	45a PN left	l		5225440	25242.303891530835
ORN-PN	3774568	82a ORN left	l		7852250	45a PN left	l		5225456	10066.50536398027
ORN-PN	3774568	82a ORN left	l		7852250	45a PN left	l		5225746	30579.7025761939
ORN-PN	3774568	82a ORN left	l		7852250	45a PN left	l		5225983	10829.09673361668
ORN-PN	3774568	82a ORN left	l		7852250	45a PN left	l		5226006	16851.658103334936
ORN-PN	3774568	82a ORN left	l		7852250	45a PN left	l		5261714	43649.67683936435
ORN-PN	3774568	82a ORN left	l		7852250	45a PN left	l		5261738	13710.66644348223
ORN-PN	3774568	82a ORN left	l		7852250	45a PN left	l		5310314	23746.995598279347
ORN-PN	3774568	82a ORN left	l		7852250	45a PN left	l		5310500	4423.123352391346
ORN-PN	3774568	82a ORN left	l		7852250	45a PN left	l		5310759	20696.363452447004
ORN-PN	3774568	82a ORN left	l		7852250	45a PN left	l		6112906	7740.404171370239
ORN-PN	3774568	82a ORN left	l		7852250	45a PN left	l		6582079	14301.801808522981
ORN-PN	3774568	82a ORN left	l		7852250	45a PN left	l		7528692	57050.070224969924
ORN-PN	3774568	82a ORN left	l		7852250	45a PN left	l		8067586	9226.189248414896
ORN-PN	3963891	45a ORN right	r		8245146	82a PN right	r		5218647	29504.304018991974
ORN-PN	3963891	45a ORN right	r		8245146	82a PN right	r		5290139	3072.391991877682
ORN-PN	3963891	45a ORN right	r		8245146	82a PN right	r		14995809	14299.05231034931
ORN-PN	3963891	45a ORN right	r		8245146	82a PN right	r		18167706	19680.65947510455
ORN-PN	3963891	45a ORN right	r		8247451	45a PN right	r		4655032	13694.124022179207
ORN-PN	3963891	45a ORN right	r		8247451	45a PN right	r		4701252	14948.71461123788
ORN-PN	3963891	45a ORN right	r		8247451	45a PN right	r		4701288	3026.8553341032275
ORN-PN	3963891	45a ORN right	r		8247451	45a PN right	r		4701391	40708.18029172233
ORN-PN	3963891	45a ORN right	r		8247451	45a PN right	r		4701429	9056.330922919287
ORN-PN	3963891	45a ORN right	r		8247451	45a PN right	r		4701691	6945.576191653661
ORN-PN	3963891	45a ORN right	r		8247451	45a PN right	r		4701691	21969.394063116582
ORN-PN	3963891	45a ORN right	r		8247451	45a PN right	r		4701691	31822.954027301133
ORN-PN	3963891	45a ORN right	r		8247451	45a PN right	r		4701754	23123.965685712843
ORN-PN	3963891	45a ORN right	r		8247451	45a PN right	r		4701793	15876.394770677103
ORN-PN	3963891	45a ORN right	r		8247451	45a PN right	r		4701793	22226.642513264997
ORN-PN	3963891	45a ORN right	r		8247451	45a PN right	r		4701793	30118.60426750957
ORN-PN	3963891	45a ORN right	r		8247451	45a PN right	r		4701877	7443.887055758699
ORN-PN	3963891	45a ORN right	r		8247451	45a PN right	r		4701877	10791.61249602156
ORN-PN	3963891	45a ORN right	r		8247451	45a PN right	r		4701877	20900.55754169102
ORN-PN	3963891	45a ORN right	r		8247451	45a PN right	r		4701877	21255.45606986028
ORN-PN	3963891	45a ORN right	r		8247451	45a PN right	r		4701947	12896.53052112285
ORN-PN	3963891	45a ORN right	r		8247451	45a PN right	r		4701947	25492.108713959624
ORN-PN	3963891	45a ORN right	r		8247451	45a PN right	r		4702027	25764.3853047929
ORN-PN	3963891	45a ORN right	r		8247451	45a PN right	r		4702195	16762.99750502582
ORN-PN	3963891	45a ORN right	r		8247451	45a PN right	r		4702276	47023.40255581145
ORN-PN	3963891	45a ORN right	r		8247451	45a PN right	r		4702334	12990.844972641367
ORN-PN	3963891	45a ORN right	r		8247451	45a PN right	r		4702334	26053.682747504085
ORN-PN	3963891	45a ORN right	r		8247451	45a PN right	r		4702488	9101.214130790711
ORN-PN	3963891	45a ORN right	r		8247451	45a PN right	r		4702990	5581.150989285565
ORN-PN	3963891	45a ORN right	r		8247451	45a PN right	r		4703050	15857.378964090472
ORN-PN	3963891	45a ORN right	r		8247451	45a PN right	r		4703114	28988.298051382022
ORN-PN	3963891	45a ORN right	r		8247451	45a PN right	r		5119580	5360.349395608315
ORN-PN	3963891	45a ORN right	r		8247451	45a PN right	r		5119580	8019.1657809833105
ORN-PN	3963891	45a ORN right	r		8247451	45a PN right	r		5119580	17547.0327906906
ORN-PN	3963891	45a ORN right	r		8247451	45a PN right	r		5218647	21569.1261078207
ORN-PN	3963891	45a ORN right	r		8247451	45a PN right	r		5218825	40829.40822876285
ORN-PN	3963891	45a ORN right	r		8247451	45a PN right	r		5218876	31213.099117562095
ORN-PN	3963891	45a ORN right	r		8247451	45a PN right	r		5251049	10893.973137332678
ORN-PN	3963891	45a ORN right	r		8247451	45a PN right	r		5251172	12213.865586978241
ORN-PN	3963891	45a ORN right	r		8247451	45a PN right	r		5251172	24989.424295959834
ORN-PN	3963891	45a ORN right	r		8247451	45a PN right	r		5287601	15258.032494806765
ORN-PN	3963891	45a ORN right	r		8247451	45a PN right	r		5287892	4990.544810508228
ORN-PN	3963891	45a ORN right	r		8247451	45a PN right	r		5287892	12301.637616901107
ORN-PN	3963891	45a ORN right	r		8247451	45a PN right	r		5287892	17462.66738437773
ORN-PN	3963891	45a ORN right	r		8247451	45a PN right	r		5290139	9523.34367479879
ORN-PN	3963891	45a ORN right	r		8247451	45a PN right	r		5290139	16503.828762926612
ORN-PN	3963891	45a ORN right	r		8247451	45a PN right	r		5290139	26593.12591699911
ORN-PN	3963891	45a ORN right	r		8247451	45a PN right	r		6489128	12822.297646440096
ORN-PN	3963891	45a ORN right	r		8247451	45a PN right	r		6489394	38722.77139664405
ORN-PN	3963891	45a ORN right	r		8247451	45a PN right	r		6490047	19292.28217419993
ORN-PN	3963891	45a ORN right	r		8247451	45a PN right	r		6490191	32090.849323783015
ORN-PN	3963891	45a ORN right	r		8247451	45a PN right	r		6490580	14730.795060997094
ORN-PN	3963891	45a ORN right	r		8247451	45a PN right	r		6490580	16298.918488039097
ORN-PN	3963891	45a ORN right	r		8247451	45a PN right	r		6490580	20128.680514634834
ORN-PN	3963891	45a ORN right	r		8247451	45a PN right	r		6491985	17185.574511352854
ORN-PN	3963891	45a ORN right	r		8247451	45a PN right	r		7708962	4955.634279099802
ORN-PN	3963891	45a ORN right	r		8247451	45a PN right	r		7709453	23811.1885260234
ORN-PN	3963891	45a ORN right	r		8247451	45a PN right	r		7710003	6172.613367600213
ORN-PN	3963891	45a ORN right	r		8247451	45a PN right	r		7710003	12113.153464592779
ORN-PN	3963891	45a ORN right	r		8247451	45a PN right	r		7710003	20116.573983788567
ORN-PN	3963891	45a ORN right	r		8247451	45a PN right	r		7710038	12981.104005744128
ORN-PN	3963891	45a ORN right	r		8247451	45a PN right	r		7710059	11959.811407115312
ORN-PN	3963891	45a ORN right	r		8247451	45a PN right	r		7710329	10711.1247206142
ORN-PN	3963891	45a ORN right	r		8247451	45a PN right	r		7710353	9559.273663679096
ORN-PN	3963891	45a ORN right	r		8247451	45a PN right	r		7710471	22849.181999763
ORN-PN	3963891	45a ORN right	r		8247451	45a PN right	r		7710471	25840.445338829086
ORN-PN	3963891	45a ORN right	r		8247451	45a PN right	r		7710677	5463.367129762013
ORN-PN	3963891	45a ORN right	r		8247451	45a PN right	r		7710677	9346.415219739865
ORN-PN	3963891	45a ORN right	r		8247451	45a PN right	r		7710772	21496.515054486514
ORN-PN	3963891	45a ORN right	r		8247451	45a PN right	r		7710842	31432.889231870795
ORN-PN	3963891	45a ORN right	r		8247451	45a PN right	r		10041052	21383.243292894364
ORN-PN	3963891	45a ORN right	r		8247451	45a PN right	r		10643691	20594.581578291643
ORN-PN	3963891	45a ORN right	r		8247451	45a PN right	r		14871901	5604.372651490759
ORN-PN	3963891	45a ORN right	r		8247451	45a PN right	r		14986462	2548.800747480302
ORN-PN	3963891	45a ORN right	r		8247451	45a PN right	r		14990023	6138.206921163787
ORN-PN	3963891	45a ORN right	r		8247451	45a PN right	r		14995809	8794.738818715696
ORN-PN	3963891	45a ORN right	r		8247451	45a PN right	r		15387856	8867.950231443274
ORN-PN	3963891	45a ORN right	r		8247451	45a PN right	r		17808526	5235.818386065062
ORN-PN	3963891	45a ORN right	r		8247451	45a PN right	r		18077697	4555.243231221297
ORN-PN	3963891	45a ORN right	r		8247451	45a PN right	r		18147063	9303.794152087612
ORN-PN	3963891	45a ORN right	r		8247451	45a PN right	r		18240680	5099.190093369949
ORN-PN	3963891	45a ORN right	r		8247451	45a PN right	r		18371843	7500.451380895192
ORN-PN	3963891	45a ORN right	r		8247451	45a PN right	r		19007793	2587.6712467677394
ORN-PN	3963891	45a ORN right	r		8247451	45a PN right	r		19289221	4248.280173718667
ORN-PN	3980315	82a ORN right	r		8245146	82a PN right	r		4325302	21668.355440810297
ORN-PN	3980315	82a ORN right	r		8245146	82a PN right	r		4327733	1887.863766216884
ORN-PN	3980315	82a ORN right	r		8245146	82a PN right	r		4327733	15464.90525051409
ORN-PN	3980315	82a ORN right	r		8245146	82a PN right	r		4327828	4398.802305919645
ORN-PN	3980315	82a ORN right	r		8245146	82a PN right	r		4327974	28862.49905449887
ORN-PN	3980315	82a ORN right	r		8245146	82a PN right	r		4327974	40690.72385625206
ORN-PN	3980315	82a ORN right	r		8245146	82a PN right	r		4328071	9194.171489628843
ORN-PN	3980315	82a ORN right	r		8245146	82a PN right	r		4328115	6045.077041855824
ORN-PN	3980315	82a ORN right	r		8245146	82a PN right	r		4328205	4131.996622576936
ORN-PN	3980315	82a ORN right	r		8245146	82a PN right	r		4328205	45608.59038038532
ORN-PN	3980315	82a ORN right	r		8245146	82a PN right	r		4328228	17136.8649769621
ORN-PN	3980315	82a ORN right	r		8245146	82a PN right	r		5261030	10158.518199685761
ORN-PN	3980315	82a ORN right	r		8245146	82a PN right	r		7711054	25885.259408034166
ORN-PN	3980315	82a ORN right	r		8245146	82a PN right	r		7711145	31030.658689324424
ORN-PN	3980315	82a ORN right	r		8245146	82a PN right	r		7711295	924.4769196334198
ORN-PN	3980315	82a ORN right	r		8245146	82a PN right	r		7711307	50624.09918545503
ORN-PN	3980315	82a ORN right	r		8245146	82a PN right	r		14929109	9088.40159892948
ORN-PN	3980315	82a ORN right	r		8245146	82a PN right	r		14930343	11118.596256329518
ORN-PN	3980315	82a ORN right	r		8245146	82a PN right	r		14934119	8543.978535839913
ORN-PN	3980315	82a ORN right	r		8245146	82a PN right	r		14935999	5876.122874159799
ORN-PN	3980315	82a ORN right	r		8245146	82a PN right	r		14935999	14054.087252460398
ORN-PN	3980315	82a ORN right	r		8245146	82a PN right	r		18346875	7609.971492527943
ORN-PN	3980315	82a ORN right	r		8245146	82a PN right	r		19092079	6015.915609481417
ORN-PN	3980315	82a ORN right	r		8245146	82a PN right	r		21134490	6012.07801753845
ORN-PN	3980315	82a ORN right	r		8247451	45a PN right	r		4327828	10593.00351601771
ORN-PN	3980315	82a ORN right	r		8247451	45a PN right	r		7711218	8370.231878851562
ORN-PN	3980315	82a ORN right	r		8247451	45a PN right	r		7711295	9467.330785871027
ORN-PN	3980315	82a ORN right	r		8247451	45a PN right	r		7711447	25781.564987136124
