# Supplementary material for: Synaptic counts approximate synaptic contact area in Drosophila
Source: PLoS One. 2022 Apr 4;17(4):e0266064. doi: 10.1371/journal.pone.0266064 (PMC8979427; doi:10.1371/journal.pone.0266064)
Supplement: S2 File — A compressed archive containing raw data used in plots as CSVs. Includes a README file with more information. (ZIP) [file pone.0266064.s002.zip › raw-tables/areas/LN-Basin.csv]

circuit	pre_id	pre_name	pre_side	pre_segment	post_id	post_name	post_side	post_segment	connector_id	synaptic_area
LN-Basin	11995	Ladder-a a1		a1	3034133	A09b a1l Basin-1	l	a1	988063	33953.36391996386
LN-Basin	11995	Ladder-a a1		a1	3034133	A09b a1l Basin-1	l	a1	6207656	19767.29771222277
LN-Basin	11995	Ladder-a a1		a1	3034133	A09b a1l Basin-1	l	a1	6208636	38383.18207541619
LN-Basin	11995	Ladder-a a1		a1	3034133	A09b a1l Basin-1	l	a1	6208918	19116.888767957655
LN-Basin	11995	Ladder-a a1		a1	3034133	A09b a1l Basin-1	l	a1	10160632	7762.160428743546
LN-Basin	11995	Ladder-a a1		a1	3034133	A09b a1l Basin-1	l	a1	10160686	5729.422869725322
LN-Basin	11995	Ladder-a a1		a1	3041612	A09a a1l Basin-2	l	a1	6242160	10008.137305939059
LN-Basin	11995	Ladder-a a1		a1	3041612	A09a a1l Basin-2	l	a1	10160686	18599.662765589863
LN-Basin	11995	Ladder-a a1		a1	3074106	A09a a1r Basin-2	r	a1	6291472	61110.499296936934
LN-Basin	11995	Ladder-a a1		a1	3074106	A09a a1r Basin-2	r	a1	6328104	18668.9282527886
LN-Basin	11995	Ladder-a a1		a1	3074106	A09a a1r Basin-2	r	a1	6333048	32304.736564015126
LN-Basin	11995	Ladder-a a1		a1	3282869	A09b a1r Basin-1	r	a1	3543174	13569.968896278828
LN-Basin	11995	Ladder-a a1		a1	3282869	A09b a1r Basin-1	r	a1	6277035	11882.624883574146
LN-Basin	11995	Ladder-a a1		a1	3282869	A09b a1r Basin-1	r	a1	6291472	11266.176650902695
LN-Basin	11995	Ladder-a a1		a1	3282869	A09b a1r Basin-1	r	a1	17299748	18031.086119689015
LN-Basin	471705	Ladder-d a1		a1	3034133	A09b a1l Basin-1	l	a1	478771	14143.407452626265
LN-Basin	471705	Ladder-d a1		a1	3041612	A09a a1l Basin-2	l	a1	7542267	6802.794583869394
LN-Basin	471720	Ladder-c a1		a1	3041612	A09a a1l Basin-2	l	a1	4305066	17962.976957382205
LN-Basin	471720	Ladder-c a1		a1	3041612	A09a a1l Basin-2	l	a1	7594456	24297.78202749846
LN-Basin	471720	Ladder-c a1		a1	3041612	A09a a1l Basin-2	l	a1	9779785	23154.038947913024
LN-Basin	471755	Ladder-b a1		a1	3034133	A09b a1l Basin-1	l	a1	159984	12261.470609298398
LN-Basin	471755	Ladder-b a1		a1	3034133	A09b a1l Basin-1	l	a1	2940465	6738.741500516156
LN-Basin	471755	Ladder-b a1		a1	3074106	A09a a1r Basin-2	r	a1	6282674	26255.99696471961
LN-Basin	471755	Ladder-b a1		a1	3282869	A09b a1r Basin-1	r	a1	10041452	21288.014158401547
LN-Basin	4096366	Drunken-1 a1r	r	a1	3074106	A09a a1r Basin-2	r	a1	4585493	15356.926922167779
LN-Basin	4096366	Drunken-1 a1r	r	a1	3074106	A09a a1r Basin-2	r	a1	5346719	6481.963310426028
LN-Basin	4096366	Drunken-1 a1r	r	a1	3074106	A09a a1r Basin-2	r	a1	6297278	9661.658360335614
LN-Basin	4096366	Drunken-1 a1r	r	a1	3074106	A09a a1r Basin-2	r	a1	6318712	7002.755748521892
LN-Basin	4096366	Drunken-1 a1r	r	a1	3074106	A09a a1r Basin-2	r	a1	7136733	13451.3858092969
LN-Basin	4096366	Drunken-1 a1r	r	a1	3074106	A09a a1r Basin-2	r	a1	7696546	7811.563599549055
LN-Basin	4096366	Drunken-1 a1r	r	a1	3074106	A09a a1r Basin-2	r	a1	14782552	9855.74140756065
LN-Basin	4096366	Drunken-1 a1r	r	a1	3282869	A09b a1r Basin-1	r	a1	3250098	9509.978136051393
LN-Basin	4824878	Griddle-1 a1r	r	a1	3074106	A09a a1r Basin-2	r	a1	6319901	15314.282907827637
LN-Basin	4824878	Griddle-1 a1r	r	a1	3074106	A09a a1r Basin-2	r	a1	6326708	11528.138619685753
LN-Basin	4824878	Griddle-1 a1r	r	a1	3074106	A09a a1r Basin-2	r	a1	7214604	8207.551940777239
LN-Basin	4824878	Griddle-1 a1r	r	a1	3074106	A09a a1r Basin-2	r	a1	9777350	11964.079920695347
LN-Basin	4824878	Griddle-1 a1r	r	a1	3074106	A09a a1r Basin-2	r	a1	18106697	5374.681113721711
LN-Basin	4824878	Griddle-1 a1r	r	a1	3282869	A09b a1r Basin-1	r	a1	6282471	6237.3294964553315
LN-Basin	4824878	Griddle-1 a1r	r	a1	3282869	A09b a1r Basin-1	r	a1	9777350	13325.582213707341
LN-Basin	6207232	Drunken-1 a1l	l	a1	3034133	A09b a1l Basin-1	l	a1	3965892	5297.969312401803
LN-Basin	6207232	Drunken-1 a1l	l	a1	3034133	A09b a1l Basin-1	l	a1	6207143	5321.638130035437
LN-Basin	6207232	Drunken-1 a1l	l	a1	3034133	A09b a1l Basin-1	l	a1	6208756	11046.631572746424
LN-Basin	6207232	Drunken-1 a1l	l	a1	3041612	A09a a1l Basin-2	l	a1	3964855	8516.858804679476
LN-Basin	7195651	Griddle-1 a1l	l	a1	3041612	A09a a1l Basin-2	l	a1	4203487	33233.29907495463
LN-Basin	7599503	Ladder-e a1		a1	3034133	A09b a1l Basin-1	l	a1	4319902	4249.90038614217
LN-Basin	7599503	Ladder-e a1		a1	3034133	A09b a1l Basin-1	l	a1	6216212	4986.435084270043
LN-Basin	7599503	Ladder-e a1		a1	3034133	A09b a1l Basin-1	l	a1	6291053	3048.11071496096
LN-Basin	7599503	Ladder-e a1		a1	3074106	A09a a1r Basin-2	r	a1	4047426	5136.847613626636
LN-Basin	7599503	Ladder-e a1		a1	3074106	A09a a1r Basin-2	r	a1	4391331	10650.75364883809
LN-Basin	7599503	Ladder-e a1		a1	3074106	A09a a1r Basin-2	r	a1	7611827	8519.108068075644
LN-Basin	7599503	Ladder-e a1		a1	3074106	A09a a1r Basin-2	r	a1	9777039	7544.629393548918
LN-Basin	7599503	Ladder-e a1		a1	3282869	A09b a1r Basin-1	r	a1	4047426	3766.738361653106
LN-Basin	7657358	Ladder-f a2		a2	3282869	A09b a1r Basin-1	r	a1	6276491	6443.848169894689
LN-Basin	7683401	Griddle-2 a1r	r	a1	3074106	A09a a1r Basin-2	r	a1	4591493	13902.709626266573
LN-Basin	7683401	Griddle-2 a1r	r	a1	3074106	A09a a1r Basin-2	r	a1	6290384	6529.108187939655
LN-Basin	7683401	Griddle-2 a1r	r	a1	3074106	A09a a1r Basin-2	r	a1	6324909	9490.92595717096
LN-Basin	7683401	Griddle-2 a1r	r	a1	3074106	A09a a1r Basin-2	r	a1	17737753	20980.478292223117
LN-Basin	7683401	Griddle-2 a1r	r	a1	3282869	A09b a1r Basin-1	r	a1	4585635	6286.459395000746
LN-Basin	7683401	Griddle-2 a1r	r	a1	3282869	A09b a1r Basin-1	r	a1	6290384	9059.012530040454
LN-Basin	7683401	Griddle-2 a1r	r	a1	3282869	A09b a1r Basin-1	r	a1	10104124	12283.201079098417
LN-Basin	7683401	Griddle-2 a1r	r	a1	3282869	A09b a1r Basin-1	r	a1	10105013	5015.275554539808
LN-Basin	8045800	Griddle-1 t3r	r	t3	3074106	A09a a1r Basin-2	r	a1	4993712	27572.297055864256
LN-Basin	8045800	Griddle-1 t3r	r	t3	3074106	A09a a1r Basin-2	r	a1	6135666	8760.16369878155
LN-Basin	8045800	Griddle-1 t3r	r	t3	3074106	A09a a1r Basin-2	r	a1	6135666	10434.39593002494
LN-Basin	8045800	Griddle-1 t3r	r	t3	3074106	A09a a1r Basin-2	r	a1	6333374	3918.5752061697485
LN-Basin	8045800	Griddle-1 t3r	r	t3	3074106	A09a a1r Basin-2	r	a1	6333448	33895.03095874751
LN-Basin	8045800	Griddle-1 t3r	r	t3	3074106	A09a a1r Basin-2	r	a1	6931305	40948.74667683228
LN-Basin	8045800	Griddle-1 t3r	r	t3	3074106	A09a a1r Basin-2	r	a1	9777472	19104.09043216668
LN-Basin	8045800	Griddle-1 t3r	r	t3	3074106	A09a a1r Basin-2	r	a1	19639502	16433.249117958687
LN-Basin	9867541	Griddle-1 t3l	l	t3	3034133	A09b a1l Basin-1	l	a1	4184831	10710.713270506249
LN-Basin	9867541	Griddle-1 t3l	l	t3	3041612	A09a a1l Basin-2	l	a1	4199390	9241.337508243383
LN-Basin	9867541	Griddle-1 t3l	l	t3	3041612	A09a a1l Basin-2	l	a1	4199466	7904.1789769979405
LN-Basin	9867541	Griddle-1 t3l	l	t3	3041612	A09a a1l Basin-2	l	a1	4305487	13446.651739718
LN-Basin	9867541	Griddle-1 t3l	l	t3	3041612	A09a a1l Basin-2	l	a1	6240159	27356.4288713545
LN-Basin	9867541	Griddle-1 t3l	l	t3	3041612	A09a a1l Basin-2	l	a1	6251701	35007.759393500266
LN-Basin	9867541	Griddle-1 t3l	l	t3	3041612	A09a a1l Basin-2	l	a1	21146265	13163.830000026946
LN-Basin	10804041	Griddle-2 a1l	l	a1	3034133	A09b a1l Basin-1	l	a1	4315745	18299.0127135033
LN-Basin	10804041	Griddle-2 a1l	l	a1	3034133	A09b a1l Basin-1	l	a1	6210922	3499.1835815489117
LN-Basin	10804041	Griddle-2 a1l	l	a1	3041612	A09a a1l Basin-2	l	a1	4168772	21151.07676912
LN-Basin	10804041	Griddle-2 a1l	l	a1	3041612	A09a a1l Basin-2	l	a1	4202509	23537.207023566723
LN-Basin	10804041	Griddle-2 a1l	l	a1	3282869	A09b a1r Basin-1	r	a1	7168246	7422.998414008756
