# Supplementary material for: Synaptic counts approximate synaptic contact area in Drosophila
Source: PLoS One. 2022 Apr 4;17(4):e0266064. doi: 10.1371/journal.pone.0266064 (PMC8979427; doi:10.1371/journal.pone.0266064)
Supplement: S2 File — A compressed archive containing raw data used in plots as CSVs. Includes a README file with more information. (ZIP) [file pone.0266064.s002.zip › raw-tables/README.md]

# raw tables

## `catmaid./`

- Data calculated in CATMAID frontend

### `dendritic_postsynapse_depths.csv`

- Distance to root of dendrites for every postsynaptic treenode on each postsynaptic skeleton

### `dendritic_synapse_counts.csv`

- Number of postsynaptic sites on each postsynaptic skeleton

## `areas./` and `count_area./`

- Order should be deterministic to minimise commit noise.
- First row is headers, with no spaces.
- Side is encoded as a lower-case character, `"l"` or `"r"`.
    - Empty string where side is undefined (i.e. Ladder)
- Segment is encoded as a lower-case string, e.g. `"a1"`
    - Empty where not applicable (i.e. in the head)
- Circuit is encoded as a string with no spaces, with pre- and post-synaptic classes separated by `"-"`
- In cases where skeleton identity is ambiguous (i.e. `lch-2/4` and `vchA/B`), the name is suffixed with `" ({skeleton_id})"`
- One CSV for each system, and one combined (`all.csv`)

### `areas./`

- The area of each postsynaptic contact
- Connector IDs are not unique due to polyadism

### `count_area./`

- The total synaptic count and summed synaptic area of each edge uniquely described by a pre and a postsynaptic skeleton
