# Supplementary material for: Synaptic counts approximate synaptic contact area in Drosophila
Source: PLoS One. 2022 Apr 4;17(4):e0266064. doi: 10.1371/journal.pone.0266064 (PMC8979427; doi:10.1371/journal.pone.0266064)
Supplement: S2 File — A compressed archive containing raw data used in plots as CSVs. Includes a README file with more information. (ZIP) [file pone.0266064.s002.zip › raw-tables/count_area/cho-Basin.csv]

circuit	pre_id	pre_name	pre_side	pre_segment	post_id	post_name	post_side	post_segment	contact_number	synaptic_area
cho-Basin	159280	lch5-2/4 a1l (159280)	l	a1	3034133	A09b a1l Basin-1	l	a1	3	47542.684379380546
cho-Basin	162293	lch5-2/4 a1l (162293)	l	a1	3034133	A09b a1l Basin-1	l	a1	4	42752.3748801716
cho-Basin	6276557	lch5-2/4 a1r (6276557)	r	a1	3074106	A09a a1r Basin-2	r	a1	1	2796.1847751826363
cho-Basin	6276557	lch5-2/4 a1r (6276557)	r	a1	3282869	A09b a1r Basin-1	r	a1	5	41598.02450772998
cho-Basin	7577773	lch5-2/4 a1r (7577773)	r	a1	3282869	A09b a1r Basin-1	r	a1	9	110048.4879387632
cho-Basin	7628068	v'ch a1r	r	a1	3074106	A09a a1r Basin-2	r	a1	13	178553.72898681407
cho-Basin	7628068	v'ch a1r	r	a1	3091943	A09g a1r Basin-3	r	a1	4	44422.217953723666
cho-Basin	7628068	v'ch a1r	r	a1	3282869	A09b a1r Basin-1	r	a1	11	112798.3207268519
cho-Basin	7686464	lch5-3 a1r	r	a1	3282869	A09b a1r Basin-1	r	a1	5	58566.67401493895
cho-Basin	7694722	lch5-5 a1r	r	a1	3074106	A09a a1r Basin-2	r	a1	1	6745.907756930362
cho-Basin	7732444	lch5-1 a1r	r	a1	3074106	A09a a1r Basin-2	r	a1	1	2266.9321430409595
cho-Basin	7732444	lch5-1 a1r	r	a1	3091943	A09g a1r Basin-3	r	a1	13	208586.53205322952
cho-Basin	7732444	lch5-1 a1r	r	a1	3282869	A09b a1r Basin-1	r	a1	9	109438.24264554397
cho-Basin	7732444	lch5-1 a1r	r	a1	4049878	A09c a1r Basin-4	r	a1	4	72980.49349732534
cho-Basin	7746883	vchA/B a1r (7746883)	r	a1	3091943	A09g a1r Basin-3	r	a1	9	120702.10453576292
cho-Basin	7746883	vchA/B a1r (7746883)	r	a1	3282869	A09b a1r Basin-1	r	a1	4	39018.163389320995
cho-Basin	7764785	lch5-1 a1l	l	a1	3034133	A09b a1l Basin-1	l	a1	4	59621.09564107938
cho-Basin	7764785	lch5-1 a1l	l	a1	3040481	A09c a1l Basin-4	l	a1	3	30171.795587514007
cho-Basin	7764785	lch5-1 a1l	l	a1	3041612	A09a a1l Basin-2	l	a1	3	48592.59172253832
cho-Basin	7764785	lch5-1 a1l	l	a1	10179501	A09g a1l Basin-3	l	a1	4	75655.34019902334
cho-Basin	7790597	vchA/B a1l (7790597)	l	a1	3034133	A09b a1l Basin-1	l	a1	5	59873.42267568457
cho-Basin	7790597	vchA/B a1l (7790597)	l	a1	3040481	A09c a1l Basin-4	l	a1	8	110274.56254439332
cho-Basin	7790597	vchA/B a1l (7790597)	l	a1	10179501	A09g a1l Basin-3	l	a1	10	90686.98870057677
cho-Basin	7796832	vchA/B a1l (7796832)	l	a1	3034133	A09b a1l Basin-1	l	a1	1	10227.010256357247
cho-Basin	7796832	vchA/B a1l (7796832)	l	a1	3040481	A09c a1l Basin-4	l	a1	9	103780.92315934443
cho-Basin	7796832	vchA/B a1l (7796832)	l	a1	3041612	A09a a1l Basin-2	l	a1	1	20058.094934502707
cho-Basin	7796832	vchA/B a1l (7796832)	l	a1	10179501	A09g a1l Basin-3	l	a1	11	133439.58202617013
cho-Basin	7801255	v'ch a1l	l	a1	3034133	A09b a1l Basin-1	l	a1	11	160888.58755734726
cho-Basin	7801255	v'ch a1l	l	a1	3041612	A09a a1l Basin-2	l	a1	6	87279.25166663408
cho-Basin	8031834	lch5-3 a1l	l	a1	3034133	A09b a1l Basin-1	l	a1	2	8731.298642237918
cho-Basin	8031834	lch5-3 a1l	l	a1	3041612	A09a a1l Basin-2	l	a1	2	6990.964314743507
cho-Basin	8031834	lch5-3 a1l	l	a1	10179501	A09g a1l Basin-3	l	a1	3	9339.514794411556
cho-Basin	9771412	vchA/B a1r (9771412)	r	a1	3091943	A09g a1r Basin-3	r	a1	12	163143.46464109258
cho-Basin	9771412	vchA/B a1r (9771412)	r	a1	3282869	A09b a1r Basin-1	r	a1	9	93267.92816898983
cho-Basin	9771412	vchA/B a1r (9771412)	r	a1	4049878	A09c a1r Basin-4	r	a1	3	47752.24963294143
