# Supplementary material for: Synaptic counts approximate synaptic contact area in Drosophila
Source: PLoS One. 2022 Apr 4;17(4):e0266064. doi: 10.1371/journal.pone.0266064 (PMC8979427; doi:10.1371/journal.pone.0266064)
Supplement: S2 File — A compressed archive containing raw data used in plots as CSVs. Includes a README file with more information. (ZIP) [file pone.0266064.s002.zip › raw-tables/count_area/broad-PN.csv]

circuit	pre_id	pre_name	pre_side	pre_segment	post_id	post_name	post_side	post_segment	contact_number	synaptic_area
broad-PN	7941642	broad D2 left	l		7851153	82a PN left	l		2	9877.10113465803
broad-PN	7941642	broad D2 left	l		7852250	45a PN left	l		9	102215.83086221504
broad-PN	7941652	broad D1 left	l		7851153	82a PN left	l		1	13076.039674640491
broad-PN	7941652	broad D1 left	l		7852250	45a PN left	l		7	82331.76028639809
broad-PN	8198416	broad D1 right	r		8245146	82a PN right	r		4	13872.176959897031
broad-PN	8198416	broad D1 right	r		8247451	45a PN right	r		12	148001.96142209257
broad-PN	8198513	broad D2 right	r		8245146	82a PN right	r		5	55986.403876585675
broad-PN	8198513	broad D2 right	r		8247451	45a PN right	r		11	102450.64485954547
