# Supplementary material for: Synaptic counts approximate synaptic contact area in Drosophila
Source: PLoS One. 2022 Apr 4;17(4):e0266064. doi: 10.1371/journal.pone.0266064 (PMC8979427; doi:10.1371/journal.pone.0266064)
Supplement: S2 File — A compressed archive containing raw data used in plots as CSVs. Includes a README file with more information. (ZIP) [file pone.0266064.s002.zip › raw-tables/count_area/ORN-PN.csv]

circuit	pre_id	pre_name	pre_side	pre_segment	post_id	post_name	post_side	post_segment	contact_number	synaptic_area
ORN-PN	3716797	45a ORN left	l		7851153	82a PN left	l		4	54050.47548038353
ORN-PN	3716797	45a ORN left	l		7852250	45a PN left	l		60	1276327.8594483545
ORN-PN	3774568	82a ORN left	l		7851153	82a PN left	l		15	191785.52928984852
ORN-PN	3774568	82a ORN left	l		7852250	45a PN left	l		14	288114.55780789896
ORN-PN	3963891	45a ORN right	r		8245146	82a PN right	r		4	66556.40779632352
ORN-PN	3963891	45a ORN right	r		8247451	45a PN right	r		80	1308233.6728385584
ORN-PN	3980315	82a ORN right	r		8245146	82a PN right	r		24	382032.01422502054
ORN-PN	3980315	82a ORN right	r		8247451	45a PN right	r		4	54212.131167876425
