# Supplementary material for: Synaptic counts approximate synaptic contact area in Drosophila
Source: PLoS One. 2022 Apr 4;17(4):e0266064. doi: 10.1371/journal.pone.0266064 (PMC8979427; doi:10.1371/journal.pone.0266064)
Supplement: S2 File — A compressed archive containing raw data used in plots as CSVs. Includes a README file with more information. (ZIP) [file pone.0266064.s002.zip › raw-tables/count_area/LN-Basin.csv]

circuit	pre_id	pre_name	pre_side	pre_segment	post_id	post_name	post_side	post_segment	contact_number	synaptic_area
LN-Basin	11995	Ladder-a a1		a1	3034133	A09b a1l Basin-1	l	a1	6	124712.31577402935
LN-Basin	11995	Ladder-a a1		a1	3041612	A09a a1l Basin-2	l	a1	2	28607.800071528924
LN-Basin	11995	Ladder-a a1		a1	3074106	A09a a1r Basin-2	r	a1	3	112084.16411374066
LN-Basin	11995	Ladder-a a1		a1	3282869	A09b a1r Basin-1	r	a1	4	54749.85655044469
LN-Basin	471705	Ladder-d a1		a1	3034133	A09b a1l Basin-1	l	a1	1	14143.407452626265
LN-Basin	471705	Ladder-d a1		a1	3041612	A09a a1l Basin-2	l	a1	1	6802.794583869394
LN-Basin	471720	Ladder-c a1		a1	3041612	A09a a1l Basin-2	l	a1	3	65414.79793279369
LN-Basin	471755	Ladder-b a1		a1	3034133	A09b a1l Basin-1	l	a1	2	19000.212109814554
LN-Basin	471755	Ladder-b a1		a1	3074106	A09a a1r Basin-2	r	a1	1	26255.99696471961
LN-Basin	471755	Ladder-b a1		a1	3282869	A09b a1r Basin-1	r	a1	1	21288.014158401547
LN-Basin	4096366	Drunken-1 a1r	r	a1	3074106	A09a a1r Basin-2	r	a1	7	69621.99515785792
LN-Basin	4096366	Drunken-1 a1r	r	a1	3282869	A09b a1r Basin-1	r	a1	1	9509.978136051393
LN-Basin	4824878	Griddle-1 a1r	r	a1	3074106	A09a a1r Basin-2	r	a1	5	52388.73450270768
LN-Basin	4824878	Griddle-1 a1r	r	a1	3282869	A09b a1r Basin-1	r	a1	2	19562.911710162673
LN-Basin	6207232	Drunken-1 a1l	l	a1	3034133	A09b a1l Basin-1	l	a1	3	21666.239015183666
LN-Basin	6207232	Drunken-1 a1l	l	a1	3041612	A09a a1l Basin-2	l	a1	1	8516.858804679476
LN-Basin	7195651	Griddle-1 a1l	l	a1	3041612	A09a a1l Basin-2	l	a1	1	33233.29907495463
LN-Basin	7599503	Ladder-e a1		a1	3034133	A09b a1l Basin-1	l	a1	3	12284.446185373174
LN-Basin	7599503	Ladder-e a1		a1	3074106	A09a a1r Basin-2	r	a1	4	31851.338724089288
LN-Basin	7599503	Ladder-e a1		a1	3282869	A09b a1r Basin-1	r	a1	1	3766.738361653106
LN-Basin	7657358	Ladder-f a2		a2	3282869	A09b a1r Basin-1	r	a1	1	6443.848169894689
LN-Basin	7683401	Griddle-2 a1r	r	a1	3074106	A09a a1r Basin-2	r	a1	4	50903.222063600304
LN-Basin	7683401	Griddle-2 a1r	r	a1	3282869	A09b a1r Basin-1	r	a1	4	32643.94855867942
LN-Basin	8045800	Griddle-1 t3r	r	t3	3074106	A09a a1r Basin-2	r	a1	8	161066.54907654566
LN-Basin	9867541	Griddle-1 t3l	l	t3	3034133	A09b a1l Basin-1	l	a1	1	10710.713270506249
LN-Basin	9867541	Griddle-1 t3l	l	t3	3041612	A09a a1l Basin-2	l	a1	6	106120.18648984104
LN-Basin	10804041	Griddle-2 a1l	l	a1	3034133	A09b a1l Basin-1	l	a1	2	21798.19629505221
LN-Basin	10804041	Griddle-2 a1l	l	a1	3041612	A09a a1l Basin-2	l	a1	2	44688.28379268672
LN-Basin	10804041	Griddle-2 a1l	l	a1	3282869	A09b a1r Basin-1	r	a1	1	7422.998414008756
