# Supplementary material for: Synaptic counts approximate synaptic contact area in Drosophila
Source: PLoS One. 2022 Apr 4;17(4):e0266064. doi: 10.1371/journal.pone.0266064 (PMC8979427; doi:10.1371/journal.pone.0266064)
Supplement: S2 File — A compressed archive containing raw data used in plots as CSVs. Includes a README file with more information. (ZIP) [file pone.0266064.s002.zip › raw-tables/count_area/all.csv]

circuit	pre_id	pre_name	pre_side	pre_segment	post_id	post_name	post_side	post_segment	contact_number	synaptic_area
broad-PN	7941642	broad D2 left	l		7851153	82a PN left	l		2	9877.10113465803
broad-PN	7941642	broad D2 left	l		7852250	45a PN left	l		9	102215.83086221504
broad-PN	7941652	broad D1 left	l		7851153	82a PN left	l		1	13076.039674640491
broad-PN	7941652	broad D1 left	l		7852250	45a PN left	l		7	82331.76028639809
broad-PN	8198416	broad D1 right	r		8245146	82a PN right	r		4	13872.176959897031
broad-PN	8198416	broad D1 right	r		8247451	45a PN right	r		12	148001.96142209257
broad-PN	8198513	broad D2 right	r		8245146	82a PN right	r		5	55986.403876585675
broad-PN	8198513	broad D2 right	r		8247451	45a PN right	r		11	102450.64485954547
ORN-PN	3716797	45a ORN left	l		7851153	82a PN left	l		4	54050.47548038353
ORN-PN	3716797	45a ORN left	l		7852250	45a PN left	l		60	1276327.8594483545
ORN-PN	3774568	82a ORN left	l		7851153	82a PN left	l		15	191785.52928984852
ORN-PN	3774568	82a ORN left	l		7852250	45a PN left	l		14	288114.55780789896
ORN-PN	3963891	45a ORN right	r		8245146	82a PN right	r		4	66556.40779632352
ORN-PN	3963891	45a ORN right	r		8247451	45a PN right	r		80	1308233.6728385584
ORN-PN	3980315	82a ORN right	r		8245146	82a PN right	r		24	382032.01422502054
ORN-PN	3980315	82a ORN right	r		8247451	45a PN right	r		4	54212.131167876425
LN-Basin	11995	Ladder-a a1		a1	3034133	A09b a1l Basin-1	l	a1	6	124712.31577402935
LN-Basin	11995	Ladder-a a1		a1	3041612	A09a a1l Basin-2	l	a1	2	28607.800071528924
LN-Basin	11995	Ladder-a a1		a1	3074106	A09a a1r Basin-2	r	a1	3	112084.16411374066
LN-Basin	11995	Ladder-a a1		a1	3282869	A09b a1r Basin-1	r	a1	4	54749.85655044469
LN-Basin	471705	Ladder-d a1		a1	3034133	A09b a1l Basin-1	l	a1	1	14143.407452626265
LN-Basin	471705	Ladder-d a1		a1	3041612	A09a a1l Basin-2	l	a1	1	6802.794583869394
LN-Basin	471720	Ladder-c a1		a1	3041612	A09a a1l Basin-2	l	a1	3	65414.79793279369
LN-Basin	471755	Ladder-b a1		a1	3034133	A09b a1l Basin-1	l	a1	2	19000.212109814554
LN-Basin	471755	Ladder-b a1		a1	3074106	A09a a1r Basin-2	r	a1	1	26255.99696471961
LN-Basin	471755	Ladder-b a1		a1	3282869	A09b a1r Basin-1	r	a1	1	21288.014158401547
LN-Basin	4096366	Drunken-1 a1r	r	a1	3074106	A09a a1r Basin-2	r	a1	7	69621.99515785792
LN-Basin	4096366	Drunken-1 a1r	r	a1	3282869	A09b a1r Basin-1	r	a1	1	9509.978136051393
LN-Basin	4824878	Griddle-1 a1r	r	a1	3074106	A09a a1r Basin-2	r	a1	5	52388.73450270768
LN-Basin	4824878	Griddle-1 a1r	r	a1	3282869	A09b a1r Basin-1	r	a1	2	19562.911710162673
LN-Basin	6207232	Drunken-1 a1l	l	a1	3034133	A09b a1l Basin-1	l	a1	3	21666.239015183666
LN-Basin	6207232	Drunken-1 a1l	l	a1	3041612	A09a a1l Basin-2	l	a1	1	8516.858804679476
LN-Basin	7195651	Griddle-1 a1l	l	a1	3041612	A09a a1l Basin-2	l	a1	1	33233.29907495463
LN-Basin	7599503	Ladder-e a1		a1	3034133	A09b a1l Basin-1	l	a1	3	12284.446185373174
LN-Basin	7599503	Ladder-e a1		a1	3074106	A09a a1r Basin-2	r	a1	4	31851.338724089288
LN-Basin	7599503	Ladder-e a1		a1	3282869	A09b a1r Basin-1	r	a1	1	3766.738361653106
LN-Basin	7657358	Ladder-f a2		a2	3282869	A09b a1r Basin-1	r	a1	1	6443.848169894689
LN-Basin	7683401	Griddle-2 a1r	r	a1	3074106	A09a a1r Basin-2	r	a1	4	50903.222063600304
LN-Basin	7683401	Griddle-2 a1r	r	a1	3282869	A09b a1r Basin-1	r	a1	4	32643.94855867942
LN-Basin	8045800	Griddle-1 t3r	r	t3	3074106	A09a a1r Basin-2	r	a1	8	161066.54907654566
LN-Basin	9867541	Griddle-1 t3l	l	t3	3034133	A09b a1l Basin-1	l	a1	1	10710.713270506249
LN-Basin	9867541	Griddle-1 t3l	l	t3	3041612	A09a a1l Basin-2	l	a1	6	106120.18648984104
LN-Basin	10804041	Griddle-2 a1l	l	a1	3034133	A09b a1l Basin-1	l	a1	2	21798.19629505221
LN-Basin	10804041	Griddle-2 a1l	l	a1	3041612	A09a a1l Basin-2	l	a1	2	44688.28379268672
LN-Basin	10804041	Griddle-2 a1l	l	a1	3282869	A09b a1r Basin-1	r	a1	1	7422.998414008756
cho-Basin	159280	lch5-2/4 a1l (159280)	l	a1	3034133	A09b a1l Basin-1	l	a1	3	47542.684379380546
cho-Basin	162293	lch5-2/4 a1l (162293)	l	a1	3034133	A09b a1l Basin-1	l	a1	4	42752.3748801716
cho-Basin	6276557	lch5-2/4 a1r (6276557)	r	a1	3074106	A09a a1r Basin-2	r	a1	1	2796.1847751826363
cho-Basin	6276557	lch5-2/4 a1r (6276557)	r	a1	3282869	A09b a1r Basin-1	r	a1	5	41598.02450772998
cho-Basin	7577773	lch5-2/4 a1r (7577773)	r	a1	3282869	A09b a1r Basin-1	r	a1	9	110048.4879387632
cho-Basin	7628068	v'ch a1r	r	a1	3074106	A09a a1r Basin-2	r	a1	13	178553.72898681407
cho-Basin	7628068	v'ch a1r	r	a1	3091943	A09g a1r Basin-3	r	a1	4	44422.217953723666
cho-Basin	7628068	v'ch a1r	r	a1	3282869	A09b a1r Basin-1	r	a1	11	112798.3207268519
cho-Basin	7686464	lch5-3 a1r	r	a1	3282869	A09b a1r Basin-1	r	a1	5	58566.67401493895
cho-Basin	7694722	lch5-5 a1r	r	a1	3074106	A09a a1r Basin-2	r	a1	1	6745.907756930362
cho-Basin	7732444	lch5-1 a1r	r	a1	3074106	A09a a1r Basin-2	r	a1	1	2266.9321430409595
cho-Basin	7732444	lch5-1 a1r	r	a1	3091943	A09g a1r Basin-3	r	a1	13	208586.53205322952
cho-Basin	7732444	lch5-1 a1r	r	a1	3282869	A09b a1r Basin-1	r	a1	9	109438.24264554397
cho-Basin	7732444	lch5-1 a1r	r	a1	4049878	A09c a1r Basin-4	r	a1	4	72980.49349732534
cho-Basin	7746883	vchA/B a1r (7746883)	r	a1	3091943	A09g a1r Basin-3	r	a1	9	120702.10453576292
cho-Basin	7746883	vchA/B a1r (7746883)	r	a1	3282869	A09b a1r Basin-1	r	a1	4	39018.163389320995
cho-Basin	7764785	lch5-1 a1l	l	a1	3034133	A09b a1l Basin-1	l	a1	4	59621.09564107938
cho-Basin	7764785	lch5-1 a1l	l	a1	3040481	A09c a1l Basin-4	l	a1	3	30171.795587514007
cho-Basin	7764785	lch5-1 a1l	l	a1	3041612	A09a a1l Basin-2	l	a1	3	48592.59172253832
cho-Basin	7764785	lch5-1 a1l	l	a1	10179501	A09g a1l Basin-3	l	a1	4	75655.34019902334
cho-Basin	7790597	vchA/B a1l (7790597)	l	a1	3034133	A09b a1l Basin-1	l	a1	5	59873.42267568457
cho-Basin	7790597	vchA/B a1l (7790597)	l	a1	3040481	A09c a1l Basin-4	l	a1	8	110274.56254439332
cho-Basin	7790597	vchA/B a1l (7790597)	l	a1	10179501	A09g a1l Basin-3	l	a1	10	90686.98870057677
cho-Basin	7796832	vchA/B a1l (7796832)	l	a1	3034133	A09b a1l Basin-1	l	a1	1	10227.010256357247
cho-Basin	7796832	vchA/B a1l (7796832)	l	a1	3040481	A09c a1l Basin-4	l	a1	9	103780.92315934443
cho-Basin	7796832	vchA/B a1l (7796832)	l	a1	3041612	A09a a1l Basin-2	l	a1	1	20058.094934502707
cho-Basin	7796832	vchA/B a1l (7796832)	l	a1	10179501	A09g a1l Basin-3	l	a1	11	133439.58202617013
cho-Basin	7801255	v'ch a1l	l	a1	3034133	A09b a1l Basin-1	l	a1	11	160888.58755734726
cho-Basin	7801255	v'ch a1l	l	a1	3041612	A09a a1l Basin-2	l	a1	6	87279.25166663408
cho-Basin	8031834	lch5-3 a1l	l	a1	3034133	A09b a1l Basin-1	l	a1	2	8731.298642237918
cho-Basin	8031834	lch5-3 a1l	l	a1	3041612	A09a a1l Basin-2	l	a1	2	6990.964314743507
cho-Basin	8031834	lch5-3 a1l	l	a1	10179501	A09g a1l Basin-3	l	a1	3	9339.514794411556
cho-Basin	9771412	vchA/B a1r (9771412)	r	a1	3091943	A09g a1r Basin-3	r	a1	12	163143.46464109258
cho-Basin	9771412	vchA/B a1r (9771412)	r	a1	3282869	A09b a1r Basin-1	r	a1	9	93267.92816898983
cho-Basin	9771412	vchA/B a1r (9771412)	r	a1	4049878	A09c a1r Basin-4	r	a1	3	47752.24963294143
